# Supplementary material for: Genome analysis of the metabolically versatile Pseudomonas umsongensis GO16: the genetic basis for PET monomer upcycling into polyhydroxyalkanoates
Source: Microb Biotechnol. 2021 Jan 6;14(6):2463–80. doi: 10.1111/1751-7915.13712 (PMC8601165; doi:10.1111/1751-7915.13712)
Supplement: Supplementary file 1 — Table S1. Blast atlas of P. umsongensis GO16 chromosomal genes. The table shows the results of the tblastx analysis comparing the annotated features present in the chromosome of P. umsongenis GO16 against the genomes of representative Pseudomonas species (see the experimental procedures section for details on the computational analysis). [file MBT2-14-2463-s005.xlsx]

## Sheet: Sheet1
Sequence ID	File	Locus Tag	Start	End	Gene	Product	Other	Hit Sequence ID	Hit File	Hit Locus	Hit Start	Hit End	Hit Gene	Hit Product	Other	Percent Identity	KEGG KO	Description	Primary Classification	Secundary Classification	Terciary Classification
CP044409	Pseudomonas_umsongensis_GO16.gbk	F6476_00515	5231	8683	recC	exodeoxyribonuclease V subunit gamma	transl_table:11 codon_start:1 desc:Pseudomonas umsongensis strain GO16 chromosome. EC_number:3.1.11.5 protein_id:QFG27758.1 note:Derived by automated computational analysis using gene prediction method: Protein Homology. inference:COORDINATES: similar to AA sequence:RefSeq:WP_007934263.1	NC_007492.2	Pseudomonas_fluorescens_Pf0-1_124.gbk	Pfl01_0688	808400	811852		DNA helicase/exodeoxyribonuclease V subunit gamma	protein_id:YP_346421.1 translation_table:11 desc:Pseudomonas fluorescens Pf0-1 chromosome, complete genome.. codon_start:1	84.15	K03583	recC; exodeoxyribonuclease V gamma subunit [EC:3.1.11.5]	09120 Genetic Information Processing	09124 Replication and repair, 09182 Protein families: genetic information processing	09124 Replication and repair, 09182 Protein families: genetic information processing
CP044409	Pseudomonas_umsongensis_GO16.gbk	F6476_00515	5231	8683	recC	exodeoxyribonuclease V subunit gamma	transl_table:11 codon_start:1 desc:Pseudomonas umsongensis strain GO16 chromosome. EC_number:3.1.11.5 protein_id:QFG27758.1 note:Derived by automated computational analysis using gene prediction method: Protein Homology. inference:COORDINATES: similar to AA sequence:RefSeq:WP_007934263.1	NC_002947.4	Pseudomonas_putida_KT2440_110.gbk	PP_4674	5303769	5307251	recC	multifunctional ATP-dependent DNA helicase/dsDNA/ssDNA exonuclease/ssDNA endonuclease recombinase subunit	codon_start:1 desc:Pseudomonas putida KT2440 chromosome, complete genome.. protein_id:NP_746783.1 translation_table:11	82.91	K03583	recC; exodeoxyribonuclease V gamma subunit [EC:3.1.11.5]	09120 Genetic Information Processing	09124 Replication and repair, 09182 Protein families: genetic information processing	09124 Replication and repair, 09182 Protein families: genetic information processing
CP044409	Pseudomonas_umsongensis_GO16.gbk	F6476_00515	5231	8683	recC	exodeoxyribonuclease V subunit gamma	transl_table:11 codon_start:1 desc:Pseudomonas umsongensis strain GO16 chromosome. EC_number:3.1.11.5 protein_id:QFG27758.1 note:Derived by automated computational analysis using gene prediction method: Protein Homology. inference:COORDINATES: similar to AA sequence:RefSeq:WP_007934263.1	NC_004129.6	Pseudomonas_protegens_Pf-5_113.gbk	PFL_0740	859419	862871	recC	exodeoxyribonuclease V subunit gamma	codon_start:1 desc:Pseudomonas protegens Pf-5 chromosome, complete genome.. translation_table:11 protein_id:YP_257877.2	85.28	K03583	recC; exodeoxyribonuclease V gamma subunit [EC:3.1.11.5]	09120 Genetic Information Processing	09124 Replication and repair, 09182 Protein families: genetic information processing	09124 Replication and repair, 09182 Protein families: genetic information processing
CP044409	Pseudomonas_umsongensis_GO16.gbk	F6476_00515	5231	8683	recC	exodeoxyribonuclease V subunit gamma	transl_table:11 codon_start:1 desc:Pseudomonas umsongensis strain GO16 chromosome. EC_number:3.1.11.5 protein_id:QFG27758.1 note:Derived by automated computational analysis using gene prediction method: Protein Homology. inference:COORDINATES: similar to AA sequence:RefSeq:WP_007934263.1	NZ_CP008696.1	Pseudomonas_chlororaphis_PA23_2420.gbk	EY04_RS03015	713882	717334		exodeoxyribonuclease V subunit gamma	protein_id:WP_038630540.1 translation_table:11 codon_start:1 desc:Pseudomonas chlororaphis strain PA23, complete genome..	86.76	K03583	recC; exodeoxyribonuclease V gamma subunit [EC:3.1.11.5]	09120 Genetic Information Processing	09124 Replication and repair, 09182 Protein families: genetic information processing	09124 Replication and repair, 09182 Protein families: genetic information processing
CP044409	Pseudomonas_umsongensis_GO16.gbk	F6476_00515	5231	8683	recC	exodeoxyribonuclease V subunit gamma	transl_table:11 codon_start:1 desc:Pseudomonas umsongensis strain GO16 chromosome. EC_number:3.1.11.5 protein_id:QFG27758.1 note:Derived by automated computational analysis using gene prediction method: Protein Homology. inference:COORDINATES: similar to AA sequence:RefSeq:WP_007934263.1	NC_004578.1	Pseudomonas_syringae_pv_tomato_DC3000_111.gbk	PSPTO_0776	832977	836453	recC	exodeoxyribonuclease V subunit gamma	translation_table:11 protein_id:NP_790623.1 desc:Pseudomonas syringae pv. tomato str. DC3000 chromosome, complete genome.. codon_start:1	85.11	K03583	recC; exodeoxyribonuclease V gamma subunit [EC:3.1.11.5]	09120 Genetic Information Processing	09124 Replication and repair, 09182 Protein families: genetic information processing	09124 Replication and repair, 09182 Protein families: genetic information processing
CP044409	Pseudomonas_umsongensis_GO16.gbk	F6476_00515	5231	8683	recC	exodeoxyribonuclease V subunit gamma	transl_table:11 codon_start:1 desc:Pseudomonas umsongensis strain GO16 chromosome. EC_number:3.1.11.5 protein_id:QFG27758.1 note:Derived by automated computational analysis using gene prediction method: Protein Homology. inference:COORDINATES: similar to AA sequence:RefSeq:WP_007934263.1	NZ_LT629767.1	Pseudomonas_umsongensis_BS3657_6927.gbk	BLU31_RS30455	6653222	6656674		exodeoxyribonuclease V subunit gamma	translation_table:11 protein_id:WP_020796456.1 codon_start:1 desc:Pseudomonas umsongensis strain BS3657 genome assembly, chromosome: I..	100	K03583	recC; exodeoxyribonuclease V gamma subunit [EC:3.1.11.5]	09120 Genetic Information Processing	09124 Replication and repair, 09182 Protein families: genetic information processing	09124 Replication and repair, 09182 Protein families: genetic information processing
CP044409	Pseudomonas_umsongensis_GO16.gbk	F6476_00520	8680	12372	recB	exodeoxyribonuclease V subunit beta	note:Derived by automated computational analysis using gene prediction method: Protein Homology. inference:COORDINATES: similar to AA sequence:RefSeq:WP_007900652.1 transl_table:11 desc:Pseudomonas umsongensis strain GO16 chromosome. codon_start:1 protein_id:QFG27759.1 EC_number:3.1.11.5	NZ_LT629767.1	Pseudomonas_umsongensis_BS3657_6927.gbk	BLU31_RS30460	6656671	6660363		exodeoxyribonuclease V subunit beta	protein_id:WP_083350095.1 translation_table:11 desc:Pseudomonas umsongensis strain BS3657 genome assembly, chromosome: I.. codon_start:1	100	K03582	recB; exodeoxyribonuclease V beta subunit [EC:3.1.11.5]	09120 Genetic Information Processing	09124 Replication and repair, 09182 Protein families: genetic information processing	09124 Replication and repair, 09182 Protein families: genetic information processing
CP044409	Pseudomonas_umsongensis_GO16.gbk	F6476_00520	8680	12372	recB	exodeoxyribonuclease V subunit beta	note:Derived by automated computational analysis using gene prediction method: Protein Homology. inference:COORDINATES: similar to AA sequence:RefSeq:WP_007900652.1 transl_table:11 desc:Pseudomonas umsongensis strain GO16 chromosome. codon_start:1 protein_id:QFG27759.1 EC_number:3.1.11.5	NZ_CP008696.1	Pseudomonas_chlororaphis_PA23_2420.gbk	EY04_RS03020	717331	721023		exodeoxyribonuclease V subunit beta	protein_id:WP_028681595.1 translation_table:11 desc:Pseudomonas chlororaphis strain PA23, complete genome.. codon_start:1	84.65	K03582	recB; exodeoxyribonuclease V beta subunit [EC:3.1.11.5]	09120 Genetic Information Processing	09124 Replication and repair, 09182 Protein families: genetic information processing	09124 Replication and repair, 09182 Protein families: genetic information processing
CP044409	Pseudomonas_umsongensis_GO16.gbk	F6476_00520	8680	12372	recB	exodeoxyribonuclease V subunit beta	note:Derived by automated computational analysis using gene prediction method: Protein Homology. inference:COORDINATES: similar to AA sequence:RefSeq:WP_007900652.1 transl_table:11 desc:Pseudomonas umsongensis strain GO16 chromosome. codon_start:1 protein_id:QFG27759.1 EC_number:3.1.11.5	NC_007492.2	Pseudomonas_fluorescens_Pf0-1_124.gbk	Pfl01_0689	811849	815538		DNA helicase/exodeoxyribonuclease V subunit beta	codon_start:1 desc:Pseudomonas fluorescens Pf0-1 chromosome, complete genome.. protein_id:YP_346422.1 translation_table:11	83.69	K03582	recB; exodeoxyribonuclease V beta subunit [EC:3.1.11.5]	09120 Genetic Information Processing	09124 Replication and repair, 09182 Protein families: genetic information processing	09124 Replication and repair, 09182 Protein families: genetic information processing
CP044409	Pseudomonas_umsongensis_GO16.gbk	F6476_00520	8680	12372	recB	exodeoxyribonuclease V subunit beta	note:Derived by automated computational analysis using gene prediction method: Protein Homology. inference:COORDINATES: similar to AA sequence:RefSeq:WP_007900652.1 transl_table:11 desc:Pseudomonas umsongensis strain GO16 chromosome. codon_start:1 protein_id:QFG27759.1 EC_number:3.1.11.5	NC_004578.1	Pseudomonas_syringae_pv_tomato_DC3000_111.gbk	PSPTO_0777	836450	840142	recB	exodeoxyribonuclease V subunit beta	codon_start:1 desc:Pseudomonas syringae pv. tomato str. DC3000 chromosome, complete genome.. translation_table:11 protein_id:NP_790624.1	80.27	K03582	recB; exodeoxyribonuclease V beta subunit [EC:3.1.11.5]	09120 Genetic Information Processing	09124 Replication and repair, 09182 Protein families: genetic information processing	09124 Replication and repair, 09182 Protein families: genetic information processing
CP044409	Pseudomonas_umsongensis_GO16.gbk	F6476_00520	8680	12372	recB	exodeoxyribonuclease V subunit beta	note:Derived by automated computational analysis using gene prediction method: Protein Homology. inference:COORDINATES: similar to AA sequence:RefSeq:WP_007900652.1 transl_table:11 desc:Pseudomonas umsongensis strain GO16 chromosome. codon_start:1 protein_id:QFG27759.1 EC_number:3.1.11.5	NC_004129.6	Pseudomonas_protegens_Pf-5_113.gbk	PFL_0741	862868	866560	recB	exodeoxyribonuclease V subunit beta	desc:Pseudomonas protegens Pf-5 chromosome, complete genome.. codon_start:1 translation_table:11 protein_id:YP_257878.1	83.13	K03582	recB; exodeoxyribonuclease V beta subunit [EC:3.1.11.5]	09120 Genetic Information Processing	09124 Replication and repair, 09182 Protein families: genetic information processing	09124 Replication and repair, 09182 Protein families: genetic information processing
CP044409	Pseudomonas_umsongensis_GO16.gbk	F6476_00525	12369	14468	recD	exodeoxyribonuclease V subunit alpha	EC_number:3.1.11.5 protein_id:QFG27760.1 codon_start:1 desc:Pseudomonas umsongensis strain GO16 chromosome. transl_table:11 inference:COORDINATES: similar to AA sequence:RefSeq:WP_020796458.1 note:Derived by automated computational analysis using gene prediction method: Protein Homology.	NC_004578.1	Pseudomonas_syringae_pv_tomato_DC3000_111.gbk	PSPTO_0778	840139	842232	recD	exodeoxyribonuclease V subunit alpha	translation_table:11 protein_id:NP_790625.1 desc:Pseudomonas syringae pv. tomato str. DC3000 chromosome, complete genome.. codon_start:1	82.05	K03581	recD; exodeoxyribonuclease V alpha subunit [EC:3.1.11.5]	09120 Genetic Information Processing	09124 Replication and repair, 09182 Protein families: genetic information processing	09124 Replication and repair, 09182 Protein families: genetic information processing
CP044409	Pseudomonas_umsongensis_GO16.gbk	F6476_00525	12369	14468	recD	exodeoxyribonuclease V subunit alpha	EC_number:3.1.11.5 protein_id:QFG27760.1 codon_start:1 desc:Pseudomonas umsongensis strain GO16 chromosome. transl_table:11 inference:COORDINATES: similar to AA sequence:RefSeq:WP_020796458.1 note:Derived by automated computational analysis using gene prediction method: Protein Homology.	NC_007492.2	Pseudomonas_fluorescens_Pf0-1_124.gbk	Pfl01_0690	815535	817643		DNA helicase/exodeoxyribonuclease V subunit alpha	protein_id:YP_346423.1 translation_table:11 codon_start:1 desc:Pseudomonas fluorescens Pf0-1 chromosome, complete genome..	83.52	K03581	recD; exodeoxyribonuclease V alpha subunit [EC:3.1.11.5]	09120 Genetic Information Processing	09124 Replication and repair, 09182 Protein families: genetic information processing	09124 Replication and repair, 09182 Protein families: genetic information processing
CP044409	Pseudomonas_umsongensis_GO16.gbk	F6476_00525	12369	14468	recD	exodeoxyribonuclease V subunit alpha	EC_number:3.1.11.5 protein_id:QFG27760.1 codon_start:1 desc:Pseudomonas umsongensis strain GO16 chromosome. transl_table:11 inference:COORDINATES: similar to AA sequence:RefSeq:WP_020796458.1 note:Derived by automated computational analysis using gene prediction method: Protein Homology.	NZ_CP008696.1	Pseudomonas_chlororaphis_PA23_2420.gbk	EY04_RS03025	721020	723095		exodeoxyribonuclease V subunit alpha	codon_start:1 desc:Pseudomonas chlororaphis strain PA23, complete genome.. protein_id:WP_028681596.1 translation_table:11	84.99	K03581	recD; exodeoxyribonuclease V alpha subunit [EC:3.1.11.5]	09120 Genetic Information Processing	09124 Replication and repair, 09182 Protein families: genetic information processing	09124 Replication and repair, 09182 Protein families: genetic information processing
CP044409	Pseudomonas_umsongensis_GO16.gbk	F6476_00525	12369	14468	recD	exodeoxyribonuclease V subunit alpha	EC_number:3.1.11.5 protein_id:QFG27760.1 codon_start:1 desc:Pseudomonas umsongensis strain GO16 chromosome. transl_table:11 inference:COORDINATES: similar to AA sequence:RefSeq:WP_020796458.1 note:Derived by automated computational analysis using gene prediction method: Protein Homology.	NC_002947.4	Pseudomonas_putida_KT2440_110.gbk	PP_4672	5298026	5300101	recD	multifunctional ATP-dependent DNA helicase/dsDNA/ssDNA exonuclease/ssDNA endonuclease	translation_table:11 protein_id:NP_746781.1 desc:Pseudomonas putida KT2440 chromosome, complete genome.. codon_start:1	80.95	K03581	recD; exodeoxyribonuclease V alpha subunit [EC:3.1.11.5]	09120 Genetic Information Processing	09124 Replication and repair, 09182 Protein families: genetic information processing	09124 Replication and repair, 09182 Protein families: genetic information processing
CP044409	Pseudomonas_umsongensis_GO16.gbk	F6476_00525	12369	14468	recD	exodeoxyribonuclease V subunit alpha	EC_number:3.1.11.5 protein_id:QFG27760.1 codon_start:1 desc:Pseudomonas umsongensis strain GO16 chromosome. transl_table:11 inference:COORDINATES: similar to AA sequence:RefSeq:WP_020796458.1 note:Derived by automated computational analysis using gene prediction method: Protein Homology.	NC_004129.6	Pseudomonas_protegens_Pf-5_113.gbk	PFL_0742	866557	868638	recD	exodeoxyribonuclease V subunit alpha	desc:Pseudomonas protegens Pf-5 chromosome, complete genome.. codon_start:1 protein_id:YP_257879.2 translation_table:11	85.16	K03581	recD; exodeoxyribonuclease V alpha subunit [EC:3.1.11.5]	09120 Genetic Information Processing	09124 Replication and repair, 09182 Protein families: genetic information processing	09124 Replication and repair, 09182 Protein families: genetic information processing
CP044409	Pseudomonas_umsongensis_GO16.gbk	F6476_00525	12369	14468	recD	exodeoxyribonuclease V subunit alpha	EC_number:3.1.11.5 protein_id:QFG27760.1 codon_start:1 desc:Pseudomonas umsongensis strain GO16 chromosome. transl_table:11 inference:COORDINATES: similar to AA sequence:RefSeq:WP_020796458.1 note:Derived by automated computational analysis using gene prediction method: Protein Homology.	NZ_LT629767.1	Pseudomonas_umsongensis_BS3657_6927.gbk	BLU31_RS30465	6660360	6662459		exodeoxyribonuclease V subunit alpha	desc:Pseudomonas umsongensis strain BS3657 genome assembly, chromosome: I.. codon_start:1 protein_id:WP_083350096.1 translation_table:11	100	K03581	recD; exodeoxyribonuclease V alpha subunit [EC:3.1.11.5]	09120 Genetic Information Processing	09124 Replication and repair, 09182 Protein families: genetic information processing	09124 Replication and repair, 09182 Protein families: genetic information processing
CP044409	Pseudomonas_umsongensis_GO16.gbk	F6476_00530	14693	15703		acyltransferase	inference:COORDINATES: similar to AA sequence:RefSeq:WP_008063830.1 note:Derived by automated computational analysis using gene prediction method: Protein Homology. protein_id:QFG33919.1 transl_table:11 desc:Pseudomonas umsongensis strain GO16 chromosome. codon_start:1	NZ_LT629767.1	Pseudomonas_umsongensis_BS3657_6927.gbk	BLU31_RS30470	6662684	6663694		acyltransferase	protein_id:WP_083350097.1 translation_table:11 codon_start:1 desc:Pseudomonas umsongensis strain BS3657 genome assembly, chromosome: I..	100
CP044409	Pseudomonas_umsongensis_GO16.gbk	F6476_00535	15720	16667		LysR family transcriptional regulator	inference:COORDINATES: similar to AA sequence:RefSeq:WP_003197534.1 note:Derived by automated computational analysis using gene prediction method: Protein Homology. protein_id:QFG27761.1 transl_table:11 desc:Pseudomonas umsongensis strain GO16 chromosome. codon_start:1	NC_002947.4	Pseudomonas_putida_KT2440_110.gbk	PP_4668	5294519	5295469		LysR family transcriptional regulator	protein_id:NP_746777.1 translation_table:11 codon_start:1 desc:Pseudomonas putida KT2440 chromosome, complete genome..	86.31
CP044409	Pseudomonas_umsongensis_GO16.gbk	F6476_00535	15720	16667		LysR family transcriptional regulator	inference:COORDINATES: similar to AA sequence:RefSeq:WP_003197534.1 note:Derived by automated computational analysis using gene prediction method: Protein Homology. protein_id:QFG27761.1 transl_table:11 desc:Pseudomonas umsongensis strain GO16 chromosome. codon_start:1	NC_004129.6	Pseudomonas_protegens_Pf-5_113.gbk	PFL_0746	871156	872106		LysR family transcriptional regulator	protein_id:YP_257883.1 translation_table:11 codon_start:1 desc:Pseudomonas protegens Pf-5 chromosome, complete genome..	90.76
CP044409	Pseudomonas_umsongensis_GO16.gbk	F6476_00535	15720	16667		LysR family transcriptional regulator	inference:COORDINATES: similar to AA sequence:RefSeq:WP_003197534.1 note:Derived by automated computational analysis using gene prediction method: Protein Homology. protein_id:QFG27761.1 transl_table:11 desc:Pseudomonas umsongensis strain GO16 chromosome. codon_start:1	NC_007492.2	Pseudomonas_fluorescens_Pf0-1_124.gbk	Pfl01_0694	820100	821089		LysR family transcriptional regulator	codon_start:1 desc:Pseudomonas fluorescens Pf0-1 chromosome, complete genome.. translation_table:11 protein_id:YP_346427.1	93.35
CP044409	Pseudomonas_umsongensis_GO16.gbk	F6476_00535	15720	16667		LysR family transcriptional regulator	inference:COORDINATES: similar to AA sequence:RefSeq:WP_003197534.1 note:Derived by automated computational analysis using gene prediction method: Protein Homology. protein_id:QFG27761.1 transl_table:11 desc:Pseudomonas umsongensis strain GO16 chromosome. codon_start:1	NZ_LT629767.1	Pseudomonas_umsongensis_BS3657_6927.gbk	BLU31_RS30475	6663711	6664658		LysR family transcriptional regulator	translation_table:11 protein_id:WP_033045394.1 desc:Pseudomonas umsongensis strain BS3657 genome assembly, chromosome: I.. codon_start:1	96.52
CP044409	Pseudomonas_umsongensis_GO16.gbk	F6476_00535	15720	16667		LysR family transcriptional regulator	inference:COORDINATES: similar to AA sequence:RefSeq:WP_003197534.1 note:Derived by automated computational analysis using gene prediction method: Protein Homology. protein_id:QFG27761.1 transl_table:11 desc:Pseudomonas umsongensis strain GO16 chromosome. codon_start:1	NC_004578.1	Pseudomonas_syringae_pv_tomato_DC3000_111.gbk	PSPTO_0781	845447	846391		LysR family transcriptional regulator	desc:Pseudomonas syringae pv. tomato str. DC3000 chromosome, complete genome.. codon_start:1 translation_table:11 protein_id:NP_790628.1	83.39
CP044409	Pseudomonas_umsongensis_GO16.gbk	F6476_00535	15720	16667		LysR family transcriptional regulator	inference:COORDINATES: similar to AA sequence:RefSeq:WP_003197534.1 note:Derived by automated computational analysis using gene prediction method: Protein Homology. protein_id:QFG27761.1 transl_table:11 desc:Pseudomonas umsongensis strain GO16 chromosome. codon_start:1	NZ_CP008696.1	Pseudomonas_chlororaphis_PA23_2420.gbk	EY04_RS03070	732038	732988		LysR family transcriptional regulator	translation_table:11 protein_id:WP_009046852.1 codon_start:1 desc:Pseudomonas chlororaphis strain PA23, complete genome..	93.65
CP044409	Pseudomonas_umsongensis_GO16.gbk	F6476_00540	16818	18344		CoA-acylating methylmalonate-semialdehyde dehydrogenase	note:Derived by automated computational analysis using gene prediction method: Protein Homology. inference:COORDINATES: similar to AA sequence:RefSeq:WP_008149107.1 codon_start:1 desc:Pseudomonas umsongensis strain GO16 chromosome. transl_table:11 protein_id:QFG27762.1	NC_004129.6	Pseudomonas_protegens_Pf-5_113.gbk	PFL_0747	872256	873782	mmsA_2	methylmalonate-semialdehyde dehydrogenase	desc:Pseudomonas protegens Pf-5 chromosome, complete genome.. codon_start:1 protein_id:YP_257884.1 translation_table:11	94.3	K00140	mmsA, iolA, ALDH6A1; malonate-semialdehyde dehydrogenase (acetylating) / methylmalonate-semialdehyde dehydrogenase [EC:1.2.1.18 1.2.1.27]	09100Metabolism	09101 Carbohydrate metabolism, 09101 Carbohydrate metabolism, 09105 Amino acid metabolism, 09106 Metabolism of other amino acids	00640 Propanoate metabolism [PATH:ko00640], 00562 Inositol phosphate metabolism [PATH:ko00562], 00280 Valine, leucine and isoleucine degradation [PATH:ko00280], 00410 beta-Alanine metabolism [PATH:ko00410]
CP044409	Pseudomonas_umsongensis_GO16.gbk	F6476_00540	16818	18344		CoA-acylating methylmalonate-semialdehyde dehydrogenase	note:Derived by automated computational analysis using gene prediction method: Protein Homology. inference:COORDINATES: similar to AA sequence:RefSeq:WP_008149107.1 codon_start:1 desc:Pseudomonas umsongensis strain GO16 chromosome. transl_table:11 protein_id:QFG27762.1	NC_002947.4	Pseudomonas_putida_KT2440_110.gbk	PP_4667	5292860	5294386	mmsA-II	methylmalonate-semialdehyde dehydrogenase	translation_table:11 protein_id:NP_746776.1 desc:Pseudomonas putida KT2440 chromosome, complete genome.. codon_start:1	86.84	K00140	mmsA, iolA, ALDH6A1; malonate-semialdehyde dehydrogenase (acetylating) / methylmalonate-semialdehyde dehydrogenase [EC:1.2.1.18 1.2.1.27]	09100Metabolism	09101 Carbohydrate metabolism, 09101 Carbohydrate metabolism, 09105 Amino acid metabolism, 09106 Metabolism of other amino acids	00640 Propanoate metabolism [PATH:ko00640], 00562 Inositol phosphate metabolism [PATH:ko00562], 00280 Valine, leucine and isoleucine degradation [PATH:ko00280], 00410 beta-Alanine metabolism [PATH:ko00410]
CP044409	Pseudomonas_umsongensis_GO16.gbk	F6476_00540	16818	18344		CoA-acylating methylmalonate-semialdehyde dehydrogenase	note:Derived by automated computational analysis using gene prediction method: Protein Homology. inference:COORDINATES: similar to AA sequence:RefSeq:WP_008149107.1 codon_start:1 desc:Pseudomonas umsongensis strain GO16 chromosome. transl_table:11 protein_id:QFG27762.1	NC_007492.2	Pseudomonas_fluorescens_Pf0-1_124.gbk	Pfl01_0695	821197	822723		methylmalonate-semialdehyde dehydrogenase	desc:Pseudomonas fluorescens Pf0-1 chromosome, complete genome.. codon_start:1 protein_id:YP_346428.1 translation_table:11	96.27	K00140	mmsA, iolA, ALDH6A1; malonate-semialdehyde dehydrogenase (acetylating) / methylmalonate-semialdehyde dehydrogenase [EC:1.2.1.18 1.2.1.27]	09100Metabolism	09101 Carbohydrate metabolism, 09101 Carbohydrate metabolism, 09105 Amino acid metabolism, 09106 Metabolism of other amino acids	00640 Propanoate metabolism [PATH:ko00640], 00562 Inositol phosphate metabolism [PATH:ko00562], 00280 Valine, leucine and isoleucine degradation [PATH:ko00280], 00410 beta-Alanine metabolism [PATH:ko00410]
CP044409	Pseudomonas_umsongensis_GO16.gbk	F6476_00540	16818	18344		CoA-acylating methylmalonate-semialdehyde dehydrogenase	note:Derived by automated computational analysis using gene prediction method: Protein Homology. inference:COORDINATES: similar to AA sequence:RefSeq:WP_008149107.1 codon_start:1 desc:Pseudomonas umsongensis strain GO16 chromosome. transl_table:11 protein_id:QFG27762.1	NZ_LT629767.1	Pseudomonas_umsongensis_BS3657_6927.gbk	BLU31_RS30480	6664809	6666335		methylmalonate-semialdehyde dehydrogenase (CoA acylating)	translation_table:11 protein_id:WP_083350098.1 codon_start:1 desc:Pseudomonas umsongensis strain BS3657 genome assembly, chromosome: I..	99.8	K00140	mmsA, iolA, ALDH6A1; malonate-semialdehyde dehydrogenase (acetylating) / methylmalonate-semialdehyde dehydrogenase [EC:1.2.1.18 1.2.1.27]	09100Metabolism	09101 Carbohydrate metabolism, 09101 Carbohydrate metabolism, 09105 Amino acid metabolism, 09106 Metabolism of other amino acids	00640 Propanoate metabolism [PATH:ko00640], 00562 Inositol phosphate metabolism [PATH:ko00562], 00280 Valine, leucine and isoleucine degradation [PATH:ko00280], 00410 beta-Alanine metabolism [PATH:ko00410]
CP044409	Pseudomonas_umsongensis_GO16.gbk	F6476_00540	16818	18344		CoA-acylating methylmalonate-semialdehyde dehydrogenase	note:Derived by automated computational analysis using gene prediction method: Protein Homology. inference:COORDINATES: similar to AA sequence:RefSeq:WP_008149107.1 codon_start:1 desc:Pseudomonas umsongensis strain GO16 chromosome. transl_table:11 protein_id:QFG27762.1	NZ_CP008696.1	Pseudomonas_chlororaphis_PA23_2420.gbk	EY04_RS03075	733142	734668		methylmalonate-semialdehyde dehydrogenase	protein_id:WP_009046853.1 translation_table:11 desc:Pseudomonas chlororaphis strain PA23, complete genome.. codon_start:1	93.52	K00140	mmsA, iolA, ALDH6A1; malonate-semialdehyde dehydrogenase (acetylating) / methylmalonate-semialdehyde dehydrogenase [EC:1.2.1.18 1.2.1.27]	09100Metabolism	09101 Carbohydrate metabolism, 09101 Carbohydrate metabolism, 09105 Amino acid metabolism, 09106 Metabolism of other amino acids	00640 Propanoate metabolism [PATH:ko00640], 00562 Inositol phosphate metabolism [PATH:ko00562], 00280 Valine, leucine and isoleucine degradation [PATH:ko00280], 00410 beta-Alanine metabolism [PATH:ko00410]
CP044409	Pseudomonas_umsongensis_GO16.gbk	F6476_00540	16818	18344		CoA-acylating methylmalonate-semialdehyde dehydrogenase	note:Derived by automated computational analysis using gene prediction method: Protein Homology. inference:COORDINATES: similar to AA sequence:RefSeq:WP_008149107.1 codon_start:1 desc:Pseudomonas umsongensis strain GO16 chromosome. transl_table:11 protein_id:QFG27762.1	NC_004578.1	Pseudomonas_syringae_pv_tomato_DC3000_111.gbk	PSPTO_0782	846549	848075	mmsA-2	methylmalonate-semialdehyde dehydrogenase	desc:Pseudomonas syringae pv. tomato str. DC3000 chromosome, complete genome.. codon_start:1 protein_id:NP_790629.1 translation_table:11	88.61	K00140	mmsA, iolA, ALDH6A1; malonate-semialdehyde dehydrogenase (acetylating) / methylmalonate-semialdehyde dehydrogenase [EC:1.2.1.18 1.2.1.27]	09100Metabolism	09101 Carbohydrate metabolism, 09101 Carbohydrate metabolism, 09105 Amino acid metabolism, 09106 Metabolism of other amino acids	00640 Propanoate metabolism [PATH:ko00640], 00562 Inositol phosphate metabolism [PATH:ko00562], 00280 Valine, leucine and isoleucine degradation [PATH:ko00280], 00410 beta-Alanine metabolism [PATH:ko00410]
CP044409	Pseudomonas_umsongensis_GO16.gbk	F6476_00545	18355	19242	mmsB	3-hydroxyisobutyrate dehydrogenase	note:Derived by automated computational analysis using gene prediction method: Protein Homology. inference:COORDINATES: similar to AA sequence:RefSeq:WP_010463737.1 codon_start:1 desc:Pseudomonas umsongensis strain GO16 chromosome. transl_table:11 protein_id:QFG27763.1 EC_number:1.1.1.31	NZ_LT629767.1	Pseudomonas_umsongensis_BS3657_6927.gbk	BLU31_RS30485	6666346	6667233		3-hydroxyisobutyrate dehydrogenase	desc:Pseudomonas umsongensis strain BS3657 genome assembly, chromosome: I.. codon_start:1 protein_id:WP_083350099.1 translation_table:11	99.66	K00020	mmsB, HIBADH; 3-hydroxyisobutyrate dehydrogenase [EC:1.1.1.31]	09100Metabolism	09105 Amino acid metabolism	00280 Valine, leucine and isoleucine degradation [PATH:ko00280]
CP044409	Pseudomonas_umsongensis_GO16.gbk	F6476_00545	18355	19242	mmsB	3-hydroxyisobutyrate dehydrogenase	note:Derived by automated computational analysis using gene prediction method: Protein Homology. inference:COORDINATES: similar to AA sequence:RefSeq:WP_010463737.1 codon_start:1 desc:Pseudomonas umsongensis strain GO16 chromosome. transl_table:11 protein_id:QFG27763.1 EC_number:1.1.1.31	NC_004129.6	Pseudomonas_protegens_Pf-5_113.gbk	PFL_0748	873793	874680	mmsB	3-hydroxyisobutyrate dehydrogenase	translation_table:11 protein_id:YP_257885.1 desc:Pseudomonas protegens Pf-5 chromosome, complete genome.. codon_start:1	90.88	K00020	mmsB, HIBADH; 3-hydroxyisobutyrate dehydrogenase [EC:1.1.1.31]	09100Metabolism	09105 Amino acid metabolism	00280 Valine, leucine and isoleucine degradation [PATH:ko00280]
CP044409	Pseudomonas_umsongensis_GO16.gbk	F6476_00545	18355	19242	mmsB	3-hydroxyisobutyrate dehydrogenase	note:Derived by automated computational analysis using gene prediction method: Protein Homology. inference:COORDINATES: similar to AA sequence:RefSeq:WP_010463737.1 codon_start:1 desc:Pseudomonas umsongensis strain GO16 chromosome. transl_table:11 protein_id:QFG27763.1 EC_number:1.1.1.31	NC_002947.4	Pseudomonas_putida_KT2440_110.gbk	PP_4666	5291962	5292849	mmsB	3-hydroxyisobutyrate dehydrogenase	desc:Pseudomonas putida KT2440 chromosome, complete genome.. codon_start:1 protein_id:NP_746775.1 translation_table:11	85.67	K00020	mmsB, HIBADH; 3-hydroxyisobutyrate dehydrogenase [EC:1.1.1.31]	09100Metabolism	09105 Amino acid metabolism	00280 Valine, leucine and isoleucine degradation [PATH:ko00280]
CP044409	Pseudomonas_umsongensis_GO16.gbk	F6476_00545	18355	19242	mmsB	3-hydroxyisobutyrate dehydrogenase	note:Derived by automated computational analysis using gene prediction method: Protein Homology. inference:COORDINATES: similar to AA sequence:RefSeq:WP_010463737.1 codon_start:1 desc:Pseudomonas umsongensis strain GO16 chromosome. transl_table:11 protein_id:QFG27763.1 EC_number:1.1.1.31	NZ_CP008696.1	Pseudomonas_chlororaphis_PA23_2420.gbk	EY04_RS03080	734680	735567		3-hydroxyisobutyrate dehydrogenase	desc:Pseudomonas chlororaphis strain PA23, complete genome.. codon_start:1 protein_id:WP_038630543.1 translation_table:11	88.85	K00020	mmsB, HIBADH; 3-hydroxyisobutyrate dehydrogenase [EC:1.1.1.31]	09100Metabolism	09105 Amino acid metabolism	00280 Valine, leucine and isoleucine degradation [PATH:ko00280]
CP044409	Pseudomonas_umsongensis_GO16.gbk	F6476_00545	18355	19242	mmsB	3-hydroxyisobutyrate dehydrogenase	note:Derived by automated computational analysis using gene prediction method: Protein Homology. inference:COORDINATES: similar to AA sequence:RefSeq:WP_010463737.1 codon_start:1 desc:Pseudomonas umsongensis strain GO16 chromosome. transl_table:11 protein_id:QFG27763.1 EC_number:1.1.1.31	NC_007492.2	Pseudomonas_fluorescens_Pf0-1_124.gbk	Pfl01_0696	822733	823620		3-hydroxyisobutyrate dehydrogenase	translation_table:11 protein_id:YP_346429.1 desc:Pseudomonas fluorescens Pf0-1 chromosome, complete genome.. codon_start:1	95.95	K00020	mmsB, HIBADH; 3-hydroxyisobutyrate dehydrogenase [EC:1.1.1.31]	09100Metabolism	09105 Amino acid metabolism	00280 Valine, leucine and isoleucine degradation [PATH:ko00280]
CP044409	Pseudomonas_umsongensis_GO16.gbk	F6476_00550	19413	19757		cupin domain-containing protein	note:Derived by automated computational analysis using gene prediction method: Protein Homology. inference:COORDINATES: similar to AA sequence:RefSeq:WP_003194115.1 codon_start:1 desc:Pseudomonas umsongensis strain GO16 chromosome. transl_table:11 protein_id:QFG27764.1	NC_007492.2	Pseudomonas_fluorescens_Pf0-1_124.gbk	Pfl01_0697	823715	824059		hypothetical protein	desc:Pseudomonas fluorescens Pf0-1 chromosome, complete genome.. codon_start:1 protein_id:YP_346430.1 translation_table:11	92.17	K06995	K06995; uncharacterized protein	09190 Not Included in Pathway or Brite	09194 Poorly characterized	09194 Poorly characterized
CP044409	Pseudomonas_umsongensis_GO16.gbk	F6476_00550	19413	19757		cupin domain-containing protein	note:Derived by automated computational analysis using gene prediction method: Protein Homology. inference:COORDINATES: similar to AA sequence:RefSeq:WP_003194115.1 codon_start:1 desc:Pseudomonas umsongensis strain GO16 chromosome. transl_table:11 protein_id:QFG27764.1	NZ_LT629767.1	Pseudomonas_umsongensis_BS3657_6927.gbk	BLU31_RS30490	6667404	6667748		cupin domain-containing protein	desc:Pseudomonas umsongensis strain BS3657 genome assembly, chromosome: I.. codon_start:1 translation_table:11 protein_id:WP_083350100.1	100	K06995	K06995; uncharacterized protein	09190 Not Included in Pathway or Brite	09194 Poorly characterized	09194 Poorly characterized
CP044409	Pseudomonas_umsongensis_GO16.gbk	F6476_00550	19413	19757		cupin domain-containing protein	note:Derived by automated computational analysis using gene prediction method: Protein Homology. inference:COORDINATES: similar to AA sequence:RefSeq:WP_003194115.1 codon_start:1 desc:Pseudomonas umsongensis strain GO16 chromosome. transl_table:11 protein_id:QFG27764.1	NC_004129.6	Pseudomonas_protegens_Pf-5_113.gbk	PFL_0751	876143	876487		hypothetical protein	protein_id:YP_257888.1 translation_table:11 desc:Pseudomonas protegens Pf-5 chromosome, complete genome.. codon_start:1	88.7	K06995	K06995; uncharacterized protein	09190 Not Included in Pathway or Brite	09194 Poorly characterized	09194 Poorly characterized
CP044409	Pseudomonas_umsongensis_GO16.gbk	F6476_00550	19413	19757		cupin domain-containing protein	note:Derived by automated computational analysis using gene prediction method: Protein Homology. inference:COORDINATES: similar to AA sequence:RefSeq:WP_003194115.1 codon_start:1 desc:Pseudomonas umsongensis strain GO16 chromosome. transl_table:11 protein_id:QFG27764.1	NZ_CP008696.1	Pseudomonas_chlororaphis_PA23_2420.gbk	EY04_RS03090	736868	737218		cupin	codon_start:1 desc:Pseudomonas chlororaphis strain PA23, complete genome.. translation_table:11 protein_id:WP_038630544.1	87.72	K06995	K06995; uncharacterized protein	09190 Not Included in Pathway or Brite	09194 Poorly characterized	09194 Poorly characterized
CP044409	Pseudomonas_umsongensis_GO16.gbk	F6476_00555	20033	20698	kynB	arylformamidase	inference:COORDINATES: similar to AA sequence:RefSeq:WP_019691705.1 note:Derived by automated computational analysis using gene prediction method: Protein Homology. EC_number:3.5.1.9 protein_id:QFG27765.1 desc:Pseudomonas umsongensis strain GO16 chromosome. codon_start:1 transl_table:11	NZ_LT629767.1	Pseudomonas_umsongensis_BS3657_6927.gbk	BLU31_RS30495	6668024	6668689		arylformamidase	codon_start:1 desc:Pseudomonas umsongensis strain BS3657 genome assembly, chromosome: I.. translation_table:11 protein_id:WP_083350101.1	98.2	K07130	kynB; arylformamidase [EC:3.5.1.9]	09100Metabolism	09101 Carbohydrate metabolism, 09105 Amino acid metabolism	09101 Carbohydrate metabolism, 09105 Amino acid metabolism
CP044409	Pseudomonas_umsongensis_GO16.gbk	F6476_00555	20033	20698	kynB	arylformamidase	inference:COORDINATES: similar to AA sequence:RefSeq:WP_019691705.1 note:Derived by automated computational analysis using gene prediction method: Protein Homology. EC_number:3.5.1.9 protein_id:QFG27765.1 desc:Pseudomonas umsongensis strain GO16 chromosome. codon_start:1 transl_table:11	NC_004129.6	Pseudomonas_protegens_Pf-5_113.gbk	PFL_0752	876775	877428	kynB	arylformamidase	codon_start:1 desc:Pseudomonas protegens Pf-5 chromosome, complete genome.. translation_table:11 protein_id:YP_257889.2	84.36	K07130	kynB; arylformamidase [EC:3.5.1.9]	09100Metabolism	09101 Carbohydrate metabolism, 09105 Amino acid metabolism	09101 Carbohydrate metabolism, 09105 Amino acid metabolism
CP044409	Pseudomonas_umsongensis_GO16.gbk	F6476_00555	20033	20698	kynB	arylformamidase	inference:COORDINATES: similar to AA sequence:RefSeq:WP_019691705.1 note:Derived by automated computational analysis using gene prediction method: Protein Homology. EC_number:3.5.1.9 protein_id:QFG27765.1 desc:Pseudomonas umsongensis strain GO16 chromosome. codon_start:1 transl_table:11	NZ_CP008696.1	Pseudomonas_chlororaphis_PA23_2420.gbk	EY04_RS03095	737485	738126		kynurenine formamidase	desc:Pseudomonas chlororaphis strain PA23, complete genome.. codon_start:1 protein_id:WP_009046856.1 translation_table:11	85.31	K07130	kynB; arylformamidase [EC:3.5.1.9]	09100Metabolism	09101 Carbohydrate metabolism, 09105 Amino acid metabolism	09101 Carbohydrate metabolism, 09105 Amino acid metabolism
CP044409	Pseudomonas_umsongensis_GO16.gbk	F6476_00560	20695	21549	kynA	tryptophan 2,3-dioxygenase	note:Derived by automated computational analysis using gene prediction method: Protein Homology. inference:COORDINATES: similar to AA sequence:RefSeq:NP_251269.1 transl_table:11 codon_start:1 desc:Pseudomonas umsongensis strain GO16 chromosome. EC_number:1.13.11.11 protein_id:QFG27766.1	NZ_LT629767.1	Pseudomonas_umsongensis_BS3657_6927.gbk	BLU31_RS30500	6668686	6669540		tryptophan 2,3-dioxygenase	desc:Pseudomonas umsongensis strain BS3657 genome assembly, chromosome: I.. codon_start:1 protein_id:WP_020796464.1 translation_table:11	99.65	K00453	TDO2, kynA; tryptophan 2,3-dioxygenase [EC:1.13.11.11]	09100Metabolism	09105 Amino acid metabolism	00380 Tryptophan metabolism [PATH:ko00380]
CP044409	Pseudomonas_umsongensis_GO16.gbk	F6476_00560	20695	21549	kynA	tryptophan 2,3-dioxygenase	note:Derived by automated computational analysis using gene prediction method: Protein Homology. inference:COORDINATES: similar to AA sequence:RefSeq:NP_251269.1 transl_table:11 codon_start:1 desc:Pseudomonas umsongensis strain GO16 chromosome. EC_number:1.13.11.11 protein_id:QFG27766.1	NC_004129.6	Pseudomonas_protegens_Pf-5_113.gbk	PFL_0753	877522	878373	kynA	tryptophan 2,3-dioxygenase	protein_id:YP_257890.1 translation_table:11 desc:Pseudomonas protegens Pf-5 chromosome, complete genome.. codon_start:1	89.34	K00453	TDO2, kynA; tryptophan 2,3-dioxygenase [EC:1.13.11.11]	09100Metabolism	09105 Amino acid metabolism	00380 Tryptophan metabolism [PATH:ko00380]
CP044409	Pseudomonas_umsongensis_GO16.gbk	F6476_00560	20695	21549	kynA	tryptophan 2,3-dioxygenase	note:Derived by automated computational analysis using gene prediction method: Protein Homology. inference:COORDINATES: similar to AA sequence:RefSeq:NP_251269.1 transl_table:11 codon_start:1 desc:Pseudomonas umsongensis strain GO16 chromosome. EC_number:1.13.11.11 protein_id:QFG27766.1	NZ_CP008696.1	Pseudomonas_chlororaphis_PA23_2420.gbk	EY04_RS03100	738234	739088		tryptophan 2,3-dioxygenase	desc:Pseudomonas chlororaphis strain PA23, complete genome.. codon_start:1 translation_table:11 protein_id:WP_038630545.1	88.07	K00453	TDO2, kynA; tryptophan 2,3-dioxygenase [EC:1.13.11.11]	09100Metabolism	09105 Amino acid metabolism	00380 Tryptophan metabolism [PATH:ko00380]
CP044409	Pseudomonas_umsongensis_GO16.gbk	F6476_00565	21730	23133		amino acid permease	protein_id:QFG27767.1 codon_start:1 desc:Pseudomonas umsongensis strain GO16 chromosome. transl_table:11 inference:COORDINATES: similar to AA sequence:RefSeq:WP_008055201.1 note:Derived by automated computational analysis using gene prediction method: Protein Homology.	NC_004129.6	Pseudomonas_protegens_Pf-5_113.gbk	PFL_0756	881561	882961	aroP_2	aromatic amino acid transport protein AroP	desc:Pseudomonas protegens Pf-5 chromosome, complete genome.. codon_start:1 translation_table:11 protein_id:YP_257893.1	87.34	K11732	pheP; phenylalanine-specific permease	09180 Brite Hierarchies	09183 Protein families: signaling and cellular processes	09183 Protein families: signaling and cellular processes
CP044409	Pseudomonas_umsongensis_GO16.gbk	F6476_00565	21730	23133		amino acid permease	protein_id:QFG27767.1 codon_start:1 desc:Pseudomonas umsongensis strain GO16 chromosome. transl_table:11 inference:COORDINATES: similar to AA sequence:RefSeq:WP_008055201.1 note:Derived by automated computational analysis using gene prediction method: Protein Homology.	NZ_LT629767.1	Pseudomonas_umsongensis_BS3657_6927.gbk	BLU31_RS30505	6669721	6671124		amino acid permease	protein_id:WP_083350102.1 translation_table:11 desc:Pseudomonas umsongensis strain BS3657 genome assembly, chromosome: I.. codon_start:1	99.57	K11732	pheP; phenylalanine-specific permease	09180 Brite Hierarchies	09183 Protein families: signaling and cellular processes	09183 Protein families: signaling and cellular processes
CP044409	Pseudomonas_umsongensis_GO16.gbk	F6476_00565	21730	23133		amino acid permease	protein_id:QFG27767.1 codon_start:1 desc:Pseudomonas umsongensis strain GO16 chromosome. transl_table:11 inference:COORDINATES: similar to AA sequence:RefSeq:WP_008055201.1 note:Derived by automated computational analysis using gene prediction method: Protein Homology.	NZ_CP008696.1	Pseudomonas_chlororaphis_PA23_2420.gbk	EY04_RS03105	739286	740683		amino acid permease	translation_table:11 protein_id:WP_009046858.1 desc:Pseudomonas chlororaphis strain PA23, complete genome.. codon_start:1	89.44	K11732	pheP; phenylalanine-specific permease	09180 Brite Hierarchies	09183 Protein families: signaling and cellular processes	09183 Protein families: signaling and cellular processes
CP044409	Pseudomonas_umsongensis_GO16.gbk	F6476_00570	23177	24196	antC	anthranilate 1,2-dioxygenase electron transfer component AntC	desc:Pseudomonas umsongensis strain GO16 chromosome. codon_start:1 transl_table:11 protein_id:QFG27768.1 note:Derived by automated computational analysis using gene prediction method: Protein Homology. inference:COORDINATES: similar to AA sequence:RefSeq:WP_017137966.1	NC_004129.6	Pseudomonas_protegens_Pf-5_113.gbk	PFL_0757	883029	884051	antC	anthranilate dioxygenase reductase	translation_table:11 protein_id:YP_257894.1 codon_start:1 desc:Pseudomonas protegens Pf-5 chromosome, complete genome..	83.72	K11311	antC; anthranilate 1,2-dioxygenase reductase component [EC:1.18.1.-]	09100Metabolism	09111 Xenobiotics biodegradation and metabolism	09111 Xenobiotics biodegradation and metabolism
CP044409	Pseudomonas_umsongensis_GO16.gbk	F6476_00570	23177	24196	antC	anthranilate 1,2-dioxygenase electron transfer component AntC	desc:Pseudomonas umsongensis strain GO16 chromosome. codon_start:1 transl_table:11 protein_id:QFG27768.1 note:Derived by automated computational analysis using gene prediction method: Protein Homology. inference:COORDINATES: similar to AA sequence:RefSeq:WP_017137966.1	NZ_CP008696.1	Pseudomonas_chlororaphis_PA23_2420.gbk	EY04_RS03110	740757	741770	antC	anthranilate dioxygenase reductase	codon_start:1 desc:Pseudomonas chlororaphis strain PA23, complete genome.. protein_id:WP_038630546.1 translation_table:11	83.21	K11311	antC; anthranilate 1,2-dioxygenase reductase component [EC:1.18.1.-]	09100Metabolism	09111 Xenobiotics biodegradation and metabolism	09111 Xenobiotics biodegradation and metabolism
CP044409	Pseudomonas_umsongensis_GO16.gbk	F6476_00570	23177	24196	antC	anthranilate 1,2-dioxygenase electron transfer component AntC	desc:Pseudomonas umsongensis strain GO16 chromosome. codon_start:1 transl_table:11 protein_id:QFG27768.1 note:Derived by automated computational analysis using gene prediction method: Protein Homology. inference:COORDINATES: similar to AA sequence:RefSeq:WP_017137966.1	NZ_LT629767.1	Pseudomonas_umsongensis_BS3657_6927.gbk	BLU31_RS30510	6671168	6672187	antC	anthranilate dioxygenase reductase	protein_id:WP_083350103.1 translation_table:11 codon_start:1 desc:Pseudomonas umsongensis strain BS3657 genome assembly, chromosome: I..	98.53	K11311	antC; anthranilate 1,2-dioxygenase reductase component [EC:1.18.1.-]	09100Metabolism	09111 Xenobiotics biodegradation and metabolism	09111 Xenobiotics biodegradation and metabolism
CP044409	Pseudomonas_umsongensis_GO16.gbk	F6476_00575	24215	24706	antB	anthranilate 1,2-dioxygenase small subunit	note:Derived by automated computational analysis using gene prediction method: Protein Homology. inference:COORDINATES: similar to AA sequence:RefSeq:WP_017849473.1 codon_start:1 desc:Pseudomonas umsongensis strain GO16 chromosome. transl_table:11 EC_number:1.14.12.1 protein_id:QFG27769.1	NZ_CP008696.1	Pseudomonas_chlororaphis_PA23_2420.gbk	EY04_RS03115	741783	742274		benzene 1,2-dioxygenase	codon_start:1 desc:Pseudomonas chlororaphis strain PA23, complete genome.. translation_table:11 protein_id:WP_038630547.1	83.54	K05600	antB; anthranilate 1,2-dioxygenase (deaminating, decarboxylating) small subunit [EC:1.14.12.1]	09100Metabolism	09111 Xenobiotics biodegradation and metabolism	09111 Xenobiotics biodegradation and metabolism
CP044409	Pseudomonas_umsongensis_GO16.gbk	F6476_00575	24215	24706	antB	anthranilate 1,2-dioxygenase small subunit	note:Derived by automated computational analysis using gene prediction method: Protein Homology. inference:COORDINATES: similar to AA sequence:RefSeq:WP_017849473.1 codon_start:1 desc:Pseudomonas umsongensis strain GO16 chromosome. transl_table:11 EC_number:1.14.12.1 protein_id:QFG27769.1	NZ_LT629767.1	Pseudomonas_umsongensis_BS3657_6927.gbk	BLU31_RS30515	6672206	6672697		anthranilate 1,2-dioxygenase small subunit	codon_start:1 desc:Pseudomonas umsongensis strain BS3657 genome assembly, chromosome: I.. translation_table:11 protein_id:WP_020796468.1	98.78	K05600	antB; anthranilate 1,2-dioxygenase (deaminating, decarboxylating) small subunit [EC:1.14.12.1]	09100Metabolism	09111 Xenobiotics biodegradation and metabolism	09111 Xenobiotics biodegradation and metabolism
CP044409	Pseudomonas_umsongensis_GO16.gbk	F6476_00575	24215	24706	antB	anthranilate 1,2-dioxygenase small subunit	note:Derived by automated computational analysis using gene prediction method: Protein Homology. inference:COORDINATES: similar to AA sequence:RefSeq:WP_017849473.1 codon_start:1 desc:Pseudomonas umsongensis strain GO16 chromosome. transl_table:11 EC_number:1.14.12.1 protein_id:QFG27769.1	NC_004129.6	Pseudomonas_protegens_Pf-5_113.gbk	PFL_0758	884069	884560	antB	anthranilate 1,2-dioxygenase, small subunit	codon_start:1 desc:Pseudomonas protegens Pf-5 chromosome, complete genome.. translation_table:11 protein_id:YP_257895.1	85.37	K05600	antB; anthranilate 1,2-dioxygenase (deaminating, decarboxylating) small subunit [EC:1.14.12.1]	09100Metabolism	09111 Xenobiotics biodegradation and metabolism	09111 Xenobiotics biodegradation and metabolism
CP044409	Pseudomonas_umsongensis_GO16.gbk	F6476_00580	24709	26097	antA	anthranilate 1,2-dioxygenase large subunit	inference:COORDINATES: similar to AA sequence:RefSeq:WP_020796469.1 note:Derived by automated computational analysis using gene prediction method: Protein Homology. EC_number:1.14.12.1 protein_id:QFG27770.1 codon_start:1 desc:Pseudomonas umsongensis strain GO16 chromosome. transl_table:11	NZ_LT629767.1	Pseudomonas_umsongensis_BS3657_6927.gbk	BLU31_RS30520	6672700	6674088		anthranilate 1,2-dioxygenase large subunit	protein_id:WP_020796469.1 translation_table:11 codon_start:1 desc:Pseudomonas umsongensis strain BS3657 genome assembly, chromosome: I..	98.92	K05708	hcaE, hcaA1; 3-phenylpropionate/trans-cinnamate dioxygenase subunit alpha [EC:1.14.12.19]	09100Metabolism	09105 Amino acid metabolism	09105 Amino acid metabolism
CP044409	Pseudomonas_umsongensis_GO16.gbk	F6476_00580	24709	26097	antA	anthranilate 1,2-dioxygenase large subunit	inference:COORDINATES: similar to AA sequence:RefSeq:WP_020796469.1 note:Derived by automated computational analysis using gene prediction method: Protein Homology. EC_number:1.14.12.1 protein_id:QFG27770.1 codon_start:1 desc:Pseudomonas umsongensis strain GO16 chromosome. transl_table:11	NC_004129.6	Pseudomonas_protegens_Pf-5_113.gbk	PFL_0759	884563	885951	antA	anthranilate 1,2-dioxygenase, large subunit	translation_table:11 protein_id:YP_257896.1 codon_start:1 desc:Pseudomonas protegens Pf-5 chromosome, complete genome..	88.12	K05708	hcaE, hcaA1; 3-phenylpropionate/trans-cinnamate dioxygenase subunit alpha [EC:1.14.12.19]	09100Metabolism	09105 Amino acid metabolism	09105 Amino acid metabolism
CP044409	Pseudomonas_umsongensis_GO16.gbk	F6476_00580	24709	26097	antA	anthranilate 1,2-dioxygenase large subunit	inference:COORDINATES: similar to AA sequence:RefSeq:WP_020796469.1 note:Derived by automated computational analysis using gene prediction method: Protein Homology. EC_number:1.14.12.1 protein_id:QFG27770.1 codon_start:1 desc:Pseudomonas umsongensis strain GO16 chromosome. transl_table:11	NZ_CP008696.1	Pseudomonas_chlororaphis_PA23_2420.gbk	EY04_RS03120	742277	743662		anthranilate 1,2-dioxygenase	desc:Pseudomonas chlororaphis strain PA23, complete genome.. codon_start:1 protein_id:WP_038630548.1 translation_table:11	93.57	K05708	hcaE, hcaA1; 3-phenylpropionate/trans-cinnamate dioxygenase subunit alpha [EC:1.14.12.19]	09100Metabolism	09105 Amino acid metabolism	09105 Amino acid metabolism
CP044409	Pseudomonas_umsongensis_GO16.gbk	F6476_00580	24709	26097	antA	anthranilate 1,2-dioxygenase large subunit	inference:COORDINATES: similar to AA sequence:RefSeq:WP_020796469.1 note:Derived by automated computational analysis using gene prediction method: Protein Homology. EC_number:1.14.12.1 protein_id:QFG27770.1 codon_start:1 desc:Pseudomonas umsongensis strain GO16 chromosome. transl_table:11	NC_002516.2	Pseudomonas_aeruginosa_PAO1_107.gbk	PA2512	2829440	2830834	antA	anthranilate dioxygenase large subunit	protein_id:NP_251202.1 translation_table:11 codon_start:1 desc:Pseudomonas aeruginosa PAO1 chromosome, complete genome..	81.22	K05708	hcaE, hcaA1; 3-phenylpropionate/trans-cinnamate dioxygenase subunit alpha [EC:1.14.12.19]	09100Metabolism	09105 Amino acid metabolism	09105 Amino acid metabolism
CP044409	Pseudomonas_umsongensis_GO16.gbk	F6476_00585	26475	27488		helix-turn-helix domain-containing protein	inference:COORDINATES: similar to AA sequence:RefSeq:WP_009046862.1 note:Derived by automated computational analysis using gene prediction method: Protein Homology. protein_id:QFG27771.1 transl_table:11 desc:Pseudomonas umsongensis strain GO16 chromosome. codon_start:1	NZ_LT629767.1	Pseudomonas_umsongensis_BS3657_6927.gbk	BLU31_RS30525	6674466	6675479		AraC family transcriptional regulator	translation_table:11 protein_id:WP_020796470.1 desc:Pseudomonas umsongensis strain BS3657 genome assembly, chromosome: I.. codon_start:1	100	K04033	eutR; AraC family transcriptional regulator, ethanolamine operon transcriptional activator	09180 Brite Hierarchies	09182 Protein families: genetic information processing	09182 Protein families: genetic information processing
CP044409	Pseudomonas_umsongensis_GO16.gbk	F6476_00585	26475	27488		helix-turn-helix domain-containing protein	inference:COORDINATES: similar to AA sequence:RefSeq:WP_009046862.1 note:Derived by automated computational analysis using gene prediction method: Protein Homology. protein_id:QFG27771.1 transl_table:11 desc:Pseudomonas umsongensis strain GO16 chromosome. codon_start:1	NZ_CP008696.1	Pseudomonas_chlororaphis_PA23_2420.gbk	EY04_RS03125	744162	745175		AraC family transcriptional regulator	codon_start:1 desc:Pseudomonas chlororaphis strain PA23, complete genome.. translation_table:11 protein_id:WP_016704186.1	85.21	K04033	eutR; AraC family transcriptional regulator, ethanolamine operon transcriptional activator	09180 Brite Hierarchies	09182 Protein families: genetic information processing	09182 Protein families: genetic information processing
CP044409	Pseudomonas_umsongensis_GO16.gbk	F6476_00590	27501	27974		Lrp/AsnC family transcriptional regulator	protein_id:QFG27772.1 desc:Pseudomonas umsongensis strain GO16 chromosome. codon_start:1 transl_table:11 inference:COORDINATES: similar to AA sequence:RefSeq:WP_015885860.1 note:Derived by automated computational analysis using gene prediction method: Protein Homology.	NC_004129.6	Pseudomonas_protegens_Pf-5_113.gbk	PFL_0761	887341	887814		AsnC family transcriptional regulator	desc:Pseudomonas protegens Pf-5 chromosome, complete genome.. codon_start:1 protein_id:YP_257898.2 translation_table:11	90.51
CP044409	Pseudomonas_umsongensis_GO16.gbk	F6476_00590	27501	27974		Lrp/AsnC family transcriptional regulator	protein_id:QFG27772.1 desc:Pseudomonas umsongensis strain GO16 chromosome. codon_start:1 transl_table:11 inference:COORDINATES: similar to AA sequence:RefSeq:WP_015885860.1 note:Derived by automated computational analysis using gene prediction method: Protein Homology.	NZ_CP008696.1	Pseudomonas_chlororaphis_PA23_2420.gbk	EY04_RS03130	745202	745675		AsnC family transcriptional regulator	protein_id:WP_009046863.1 translation_table:11 desc:Pseudomonas chlororaphis strain PA23, complete genome.. codon_start:1	93.67
CP044409	Pseudomonas_umsongensis_GO16.gbk	F6476_00590	27501	27974		Lrp/AsnC family transcriptional regulator	protein_id:QFG27772.1 desc:Pseudomonas umsongensis strain GO16 chromosome. codon_start:1 transl_table:11 inference:COORDINATES: similar to AA sequence:RefSeq:WP_015885860.1 note:Derived by automated computational analysis using gene prediction method: Protein Homology.	NZ_LT629767.1	Pseudomonas_umsongensis_BS3657_6927.gbk	BLU31_RS30530	6675492	6675965		Lrp/AsnC family transcriptional regulator	translation_table:11 protein_id:WP_020796471.1 desc:Pseudomonas umsongensis strain BS3657 genome assembly, chromosome: I.. codon_start:1	100
CP044409	Pseudomonas_umsongensis_GO16.gbk	F6476_00595	28149	29399	kynU	kynureninase	protein_id:QFG27773.1 EC_number:3.7.1.3 desc:Pseudomonas umsongensis strain GO16 chromosome. codon_start:1 transl_table:11 inference:COORDINATES: similar to AA sequence:RefSeq:NP_250770.1 note:Derived by automated computational analysis using gene prediction method: Protein Homology.	NC_004129.6	Pseudomonas_protegens_Pf-5_113.gbk	PFL_0762	888002	889252	kynU	kynureninase	translation_table:11 protein_id:YP_257899.1 codon_start:1 desc:Pseudomonas protegens Pf-5 chromosome, complete genome..	85.37	K01556	KYNU, kynU; kynureninase [EC:3.7.1.3]	09100Metabolism	09105 Amino acid metabolism	09105 Amino acid metabolism
CP044409	Pseudomonas_umsongensis_GO16.gbk	F6476_00595	28149	29399	kynU	kynureninase	protein_id:QFG27773.1 EC_number:3.7.1.3 desc:Pseudomonas umsongensis strain GO16 chromosome. codon_start:1 transl_table:11 inference:COORDINATES: similar to AA sequence:RefSeq:NP_250770.1 note:Derived by automated computational analysis using gene prediction method: Protein Homology.	NZ_CP008696.1	Pseudomonas_chlororaphis_PA23_2420.gbk	EY04_RS03135	745862	747112		kynureninase	protein_id:WP_038630549.1 translation_table:11 codon_start:1 desc:Pseudomonas chlororaphis strain PA23, complete genome..	87.77	K01556	KYNU, kynU; kynureninase [EC:3.7.1.3]	09100Metabolism	09105 Amino acid metabolism	09105 Amino acid metabolism
CP044409	Pseudomonas_umsongensis_GO16.gbk	F6476_00595	28149	29399	kynU	kynureninase	protein_id:QFG27773.1 EC_number:3.7.1.3 desc:Pseudomonas umsongensis strain GO16 chromosome. codon_start:1 transl_table:11 inference:COORDINATES: similar to AA sequence:RefSeq:NP_250770.1 note:Derived by automated computational analysis using gene prediction method: Protein Homology.	NZ_LT629767.1	Pseudomonas_umsongensis_BS3657_6927.gbk	BLU31_RS30535	6676140	6677390		kynureninase	desc:Pseudomonas umsongensis strain BS3657 genome assembly, chromosome: I.. codon_start:1 translation_table:11 protein_id:WP_033043613.1	99.04	K01556	KYNU, kynU; kynureninase [EC:3.7.1.3]	09100Metabolism	09105 Amino acid metabolism	09105 Amino acid metabolism
CP044409	Pseudomonas_umsongensis_GO16.gbk	F6476_00600	29503	30816		OprD family porin	inference:COORDINATES: similar to AA sequence:RefSeq:WP_007971263.1 note:Derived by automated computational analysis using gene prediction method: Protein Homology. protein_id:QFG27774.1 codon_start:1 desc:Pseudomonas umsongensis strain GO16 chromosome. transl_table:11	NZ_LT629767.1	Pseudomonas_umsongensis_BS3657_6927.gbk	BLU31_RS30540	6677494	6678807		outer membrane porin, OprD family	desc:Pseudomonas umsongensis strain BS3657 genome assembly, chromosome: I.. codon_start:1 protein_id:WP_020796473.1 translation_table:11	99.54	K18093	oprD; imipenem/basic amino acid-specific outer membrane pore [EC:3.4.21.-]	09130 Environmental Information Processing	09132 Signal transduction, 09175 Drug resistance: antimicrobial, 09183 Protein families: signaling and cellular processes, 09183 Protein families: signaling and cellular processes	09132 Signal transduction, 09175 Drug resistance: antimicrobial, 09183 Protein families: signaling and cellular processes, 09183 Protein families: signaling and cellular processes
CP044409	Pseudomonas_umsongensis_GO16.gbk	F6476_00605	30903	32342		amino acid permease	transl_table:11 desc:Pseudomonas umsongensis strain GO16 chromosome. codon_start:1 protein_id:QFG27775.1 note:Derived by automated computational analysis using gene prediction method: Protein Homology. inference:COORDINATES: similar to AA sequence:RefSeq:WP_020796474.1	NC_004129.6	Pseudomonas_protegens_Pf-5_113.gbk	PFL_0763	889363	890766		APC family amino acid permease	desc:Pseudomonas protegens Pf-5 chromosome, complete genome.. codon_start:1 protein_id:YP_257900.2 translation_table:11	90.87
CP044409	Pseudomonas_umsongensis_GO16.gbk	F6476_00605	30903	32342		amino acid permease	transl_table:11 desc:Pseudomonas umsongensis strain GO16 chromosome. codon_start:1 protein_id:QFG27775.1 note:Derived by automated computational analysis using gene prediction method: Protein Homology. inference:COORDINATES: similar to AA sequence:RefSeq:WP_020796474.1	NZ_LT629767.1	Pseudomonas_umsongensis_BS3657_6927.gbk	BLU31_RS30545	6678894	6680333		amino acid permease	translation_table:11 protein_id:WP_020796474.1 desc:Pseudomonas umsongensis strain BS3657 genome assembly, chromosome: I.. codon_start:1	99.58
CP044409	Pseudomonas_umsongensis_GO16.gbk	F6476_00605	30903	32342		amino acid permease	transl_table:11 desc:Pseudomonas umsongensis strain GO16 chromosome. codon_start:1 protein_id:QFG27775.1 note:Derived by automated computational analysis using gene prediction method: Protein Homology. inference:COORDINATES: similar to AA sequence:RefSeq:WP_020796474.1	NZ_CP008696.1	Pseudomonas_chlororaphis_PA23_2420.gbk	EY04_RS03140	747334	748740		amino acid permease	codon_start:1 desc:Pseudomonas chlororaphis strain PA23, complete genome.. translation_table:11 protein_id:WP_038636428.1	89.7
CP044409	Pseudomonas_umsongensis_GO16.gbk	F6476_00610	32283	33167		LysR family transcriptional regulator	inference:COORDINATES: similar to AA sequence:RefSeq:WP_008149097.1 note:Derived by automated computational analysis using gene prediction method: Protein Homology. protein_id:QFG27776.1 transl_table:11 desc:Pseudomonas umsongensis strain GO16 chromosome. codon_start:1	NZ_LT629767.1	Pseudomonas_umsongensis_BS3657_6927.gbk	BLU31_RS30550	6680274	6681158		LysR family transcriptional regulator	translation_table:11 protein_id:WP_083350204.1 desc:Pseudomonas umsongensis strain BS3657 genome assembly, chromosome: I.. codon_start:1	99.66
CP044409	Pseudomonas_umsongensis_GO16.gbk	F6476_00610	32283	33167		LysR family transcriptional regulator	inference:COORDINATES: similar to AA sequence:RefSeq:WP_008149097.1 note:Derived by automated computational analysis using gene prediction method: Protein Homology. protein_id:QFG27776.1 transl_table:11 desc:Pseudomonas umsongensis strain GO16 chromosome. codon_start:1	NC_007492.2	Pseudomonas_fluorescens_Pf0-1_124.gbk	Pfl01_0715	843733	844614		LysR family transcriptional regulator	protein_id:YP_346448.1 translation_table:11 codon_start:1 desc:Pseudomonas fluorescens Pf0-1 chromosome, complete genome..	84.86
CP044409	Pseudomonas_umsongensis_GO16.gbk	F6476_00610	32283	33167		LysR family transcriptional regulator	inference:COORDINATES: similar to AA sequence:RefSeq:WP_008149097.1 note:Derived by automated computational analysis using gene prediction method: Protein Homology. protein_id:QFG27776.1 transl_table:11 desc:Pseudomonas umsongensis strain GO16 chromosome. codon_start:1	NC_004129.6	Pseudomonas_protegens_Pf-5_113.gbk	PFL_0766	891856	892737		LysR family transcriptional regulator	translation_table:11 protein_id:YP_257903.1 codon_start:1 desc:Pseudomonas protegens Pf-5 chromosome, complete genome..	80.72
CP044409	Pseudomonas_umsongensis_GO16.gbk	F6476_00610	32283	33167		LysR family transcriptional regulator	inference:COORDINATES: similar to AA sequence:RefSeq:WP_008149097.1 note:Derived by automated computational analysis using gene prediction method: Protein Homology. protein_id:QFG27776.1 transl_table:11 desc:Pseudomonas umsongensis strain GO16 chromosome. codon_start:1	NZ_CP008696.1	Pseudomonas_chlororaphis_PA23_2420.gbk	EY04_RS03145	748847	749731		LysR family transcriptional regulator	codon_start:1 desc:Pseudomonas chlororaphis strain PA23, complete genome.. translation_table:11 protein_id:WP_038630550.1	81.44
CP044409	Pseudomonas_umsongensis_GO16.gbk	F6476_00615	33369	34133		sulfite exporter TauE/SafE family protein	desc:Pseudomonas umsongensis strain GO16 chromosome. codon_start:1 transl_table:11 protein_id:QFG27777.1 note:Derived by automated computational analysis using gene prediction method: Protein Homology. inference:COORDINATES: similar to AA sequence:RefSeq:WP_020796475.1	NZ_LT629767.1	Pseudomonas_umsongensis_BS3657_6927.gbk	BLU31_RS30555	6681393	6682157		sulfite exporter TauE/SafE family protein	protein_id:WP_083350104.1 translation_table:11 desc:Pseudomonas umsongensis strain BS3657 genome assembly, chromosome: I.. codon_start:1	97.25	K07090	K07090; uncharacterized protein	09190 Not Included in Pathway or Brite	09194 Poorly characterized	09194 Poorly characterized
CP044409	Pseudomonas_umsongensis_GO16.gbk	F6476_00615	33369	34133		sulfite exporter TauE/SafE family protein	desc:Pseudomonas umsongensis strain GO16 chromosome. codon_start:1 transl_table:11 protein_id:QFG27777.1 note:Derived by automated computational analysis using gene prediction method: Protein Homology. inference:COORDINATES: similar to AA sequence:RefSeq:WP_020796475.1	NZ_CP008696.1	Pseudomonas_chlororaphis_PA23_2420.gbk	EY04_RS03150	749936	750700		membrane protein	desc:Pseudomonas chlororaphis strain PA23, complete genome.. codon_start:1 translation_table:11 protein_id:WP_038630551.1	85.1	K07090	K07090; uncharacterized protein	09190 Not Included in Pathway or Brite	09194 Poorly characterized	09194 Poorly characterized
CP044409	Pseudomonas_umsongensis_GO16.gbk	F6476_00615	33369	34133		sulfite exporter TauE/SafE family protein	desc:Pseudomonas umsongensis strain GO16 chromosome. codon_start:1 transl_table:11 protein_id:QFG27777.1 note:Derived by automated computational analysis using gene prediction method: Protein Homology. inference:COORDINATES: similar to AA sequence:RefSeq:WP_020796475.1	NC_004129.6	Pseudomonas_protegens_Pf-5_113.gbk	PFL_0767	892952	893716		hypothetical protein	desc:Pseudomonas protegens Pf-5 chromosome, complete genome.. codon_start:1 translation_table:11 protein_id:YP_257904.2	82.75	K07090	K07090; uncharacterized protein	09190 Not Included in Pathway or Brite	09194 Poorly characterized	09194 Poorly characterized
CP044409	Pseudomonas_umsongensis_GO16.gbk	F6476_00615	33369	34133		sulfite exporter TauE/SafE family protein	desc:Pseudomonas umsongensis strain GO16 chromosome. codon_start:1 transl_table:11 protein_id:QFG27777.1 note:Derived by automated computational analysis using gene prediction method: Protein Homology. inference:COORDINATES: similar to AA sequence:RefSeq:WP_020796475.1	NC_007492.2	Pseudomonas_fluorescens_Pf0-1_124.gbk	Pfl01_0716	844697	845461		hypothetical protein	desc:Pseudomonas fluorescens Pf0-1 chromosome, complete genome.. codon_start:1 translation_table:11 protein_id:YP_346449.1	85.88	K07090	K07090; uncharacterized protein	09190 Not Included in Pathway or Brite	09194 Poorly characterized	09194 Poorly characterized
CP044409	Pseudomonas_umsongensis_GO16.gbk	F6476_00620	34123	34437		antibiotic biosynthesis monooxygenase	inference:COORDINATES: similar to AA sequence:RefSeq:WP_016704181.1 note:Derived by automated computational analysis using gene prediction method: Protein Homology. protein_id:QFG27778.1 transl_table:11 desc:Pseudomonas umsongensis strain GO16 chromosome. codon_start:1	NZ_CP008696.1	Pseudomonas_chlororaphis_PA23_2420.gbk	EY04_RS03155	750690	751004		antibiotic biosynthesis monooxygenase	codon_start:1 desc:Pseudomonas chlororaphis strain PA23, complete genome.. protein_id:WP_016704181.1 translation_table:11	80.95
CP044409	Pseudomonas_umsongensis_GO16.gbk	F6476_00620	34123	34437		antibiotic biosynthesis monooxygenase	inference:COORDINATES: similar to AA sequence:RefSeq:WP_016704181.1 note:Derived by automated computational analysis using gene prediction method: Protein Homology. protein_id:QFG27778.1 transl_table:11 desc:Pseudomonas umsongensis strain GO16 chromosome. codon_start:1	NZ_LT629767.1	Pseudomonas_umsongensis_BS3657_6927.gbk	BLU31_RS30560	6682147	6682461		antibiotic biosynthesis monooxygenase	translation_table:11 protein_id:WP_083350105.1 codon_start:1 desc:Pseudomonas umsongensis strain BS3657 genome assembly, chromosome: I..	99.05
CP044409	Pseudomonas_umsongensis_GO16.gbk	F6476_00620	34123	34437		antibiotic biosynthesis monooxygenase	inference:COORDINATES: similar to AA sequence:RefSeq:WP_016704181.1 note:Derived by automated computational analysis using gene prediction method: Protein Homology. protein_id:QFG27778.1 transl_table:11 desc:Pseudomonas umsongensis strain GO16 chromosome. codon_start:1	NC_007492.2	Pseudomonas_fluorescens_Pf0-1_124.gbk	Pfl01_0717	845451	845765		antibiotic biosynthesis monooxygenase	codon_start:1 desc:Pseudomonas fluorescens Pf0-1 chromosome, complete genome.. translation_table:11 protein_id:YP_346450.1	84.76
CP044409	Pseudomonas_umsongensis_GO16.gbk	F6476_00625	34601	35191		NAD(P)H-dependent oxidoreductase	note:Derived by automated computational analysis using gene prediction method: Protein Homology. inference:COORDINATES: similar to AA sequence:RefSeq:WP_010566215.1 transl_table:11 desc:Pseudomonas umsongensis strain GO16 chromosome. codon_start:1 protein_id:QFG27779.1	NZ_CP008696.1	Pseudomonas_chlororaphis_PA23_2420.gbk	EY04_RS03160	751208	751798		NADPH quinone reductase MdaB	desc:Pseudomonas chlororaphis strain PA23, complete genome.. codon_start:1 protein_id:WP_009046869.1 translation_table:11	86.22	K03923	mdaB; modulator of drug activity B	09190 Not Included in Pathway or Brite	09194 Poorly characterized	09194 Poorly characterized
CP044409	Pseudomonas_umsongensis_GO16.gbk	F6476_00625	34601	35191		NAD(P)H-dependent oxidoreductase	note:Derived by automated computational analysis using gene prediction method: Protein Homology. inference:COORDINATES: similar to AA sequence:RefSeq:WP_010566215.1 transl_table:11 desc:Pseudomonas umsongensis strain GO16 chromosome. codon_start:1 protein_id:QFG27779.1	NC_002947.4	Pseudomonas_putida_KT2440_110.gbk	PP_4661	5288503	5289174	mdaB	drug activity modulator B	desc:Pseudomonas putida KT2440 chromosome, complete genome.. codon_start:1 translation_table:11 protein_id:NP_746770.1	81.87	K03923	mdaB; modulator of drug activity B	09190 Not Included in Pathway or Brite	09194 Poorly characterized	09194 Poorly characterized
CP044409	Pseudomonas_umsongensis_GO16.gbk	F6476_00625	34601	35191		NAD(P)H-dependent oxidoreductase	note:Derived by automated computational analysis using gene prediction method: Protein Homology. inference:COORDINATES: similar to AA sequence:RefSeq:WP_010566215.1 transl_table:11 desc:Pseudomonas umsongensis strain GO16 chromosome. codon_start:1 protein_id:QFG27779.1	NC_007492.2	Pseudomonas_fluorescens_Pf0-1_124.gbk	Pfl01_0718	845967	846557		NAD(P)H dehydrogenase (quinone)	translation_table:11 protein_id:YP_346451.1 codon_start:1 desc:Pseudomonas fluorescens Pf0-1 chromosome, complete genome..	95.94	K03923	mdaB; modulator of drug activity B	09190 Not Included in Pathway or Brite	09194 Poorly characterized	09194 Poorly characterized
CP044409	Pseudomonas_umsongensis_GO16.gbk	F6476_00625	34601	35191		NAD(P)H-dependent oxidoreductase	note:Derived by automated computational analysis using gene prediction method: Protein Homology. inference:COORDINATES: similar to AA sequence:RefSeq:WP_010566215.1 transl_table:11 desc:Pseudomonas umsongensis strain GO16 chromosome. codon_start:1 protein_id:QFG27779.1	NZ_LT629767.1	Pseudomonas_umsongensis_BS3657_6927.gbk	BLU31_RS30565	6682625	6683215		flavodoxin family protein	protein_id:WP_083350106.1 translation_table:11 desc:Pseudomonas umsongensis strain BS3657 genome assembly, chromosome: I.. codon_start:1	100	K03923	mdaB; modulator of drug activity B	09190 Not Included in Pathway or Brite	09194 Poorly characterized	09194 Poorly characterized
CP044409	Pseudomonas_umsongensis_GO16.gbk	F6476_00625	34601	35191		NAD(P)H-dependent oxidoreductase	note:Derived by automated computational analysis using gene prediction method: Protein Homology. inference:COORDINATES: similar to AA sequence:RefSeq:WP_010566215.1 transl_table:11 desc:Pseudomonas umsongensis strain GO16 chromosome. codon_start:1 protein_id:QFG27779.1	NC_004129.6	Pseudomonas_protegens_Pf-5_113.gbk	PFL_0769	894244	894834	mdaB	NAD(P)H dehydrogenase	codon_start:1 desc:Pseudomonas protegens Pf-5 chromosome, complete genome.. protein_id:YP_257906.1 translation_table:11	89.69	K03923	mdaB; modulator of drug activity B	09190 Not Included in Pathway or Brite	09194 Poorly characterized	09194 Poorly characterized
CP044409	Pseudomonas_umsongensis_GO16.gbk	F6476_00630	35334	36245		LysR family transcriptional regulator	protein_id:QFG27780.1 desc:Pseudomonas umsongensis strain GO16 chromosome. codon_start:1 transl_table:11 inference:COORDINATES: similar to AA sequence:RefSeq:WP_008055206.1 note:Derived by automated computational analysis using gene prediction method: Protein Homology.	NZ_LT629767.1	Pseudomonas_umsongensis_BS3657_6927.gbk	BLU31_RS30570	6683358	6684269		LysR family transcriptional regulator	translation_table:11 protein_id:WP_020796478.1 desc:Pseudomonas umsongensis strain BS3657 genome assembly, chromosome: I.. codon_start:1	97.04
CP044409	Pseudomonas_umsongensis_GO16.gbk	F6476_00630	35334	36245		LysR family transcriptional regulator	protein_id:QFG27780.1 desc:Pseudomonas umsongensis strain GO16 chromosome. codon_start:1 transl_table:11 inference:COORDINATES: similar to AA sequence:RefSeq:WP_008055206.1 note:Derived by automated computational analysis using gene prediction method: Protein Homology.	NC_004129.6	Pseudomonas_protegens_Pf-5_113.gbk	PFL_0770	894902	895813		LysR family transcriptional regulator	codon_start:1 desc:Pseudomonas protegens Pf-5 chromosome, complete genome.. protein_id:YP_257907.1 translation_table:11	86.71
CP044409	Pseudomonas_umsongensis_GO16.gbk	F6476_00630	35334	36245		LysR family transcriptional regulator	protein_id:QFG27780.1 desc:Pseudomonas umsongensis strain GO16 chromosome. codon_start:1 transl_table:11 inference:COORDINATES: similar to AA sequence:RefSeq:WP_008055206.1 note:Derived by automated computational analysis using gene prediction method: Protein Homology.	NC_007492.2	Pseudomonas_fluorescens_Pf0-1_124.gbk	Pfl01_0719	846618	847529		LysR family transcriptional regulator	translation_table:11 protein_id:YP_346452.1 codon_start:1 desc:Pseudomonas fluorescens Pf0-1 chromosome, complete genome..	84.49
CP044409	Pseudomonas_umsongensis_GO16.gbk	F6476_00630	35334	36245		LysR family transcriptional regulator	protein_id:QFG27780.1 desc:Pseudomonas umsongensis strain GO16 chromosome. codon_start:1 transl_table:11 inference:COORDINATES: similar to AA sequence:RefSeq:WP_008055206.1 note:Derived by automated computational analysis using gene prediction method: Protein Homology.	NZ_CP008696.1	Pseudomonas_chlororaphis_PA23_2420.gbk	EY04_RS03165	751972	752883		LysR family transcriptional regulator	codon_start:1 desc:Pseudomonas chlororaphis strain PA23, complete genome.. translation_table:11 protein_id:WP_028681613.1	90.03
CP044409	Pseudomonas_umsongensis_GO16.gbk	F6476_00635	36349	37242		NAD-dependent epimerase/dehydratase family protein	protein_id:QFG27781.1 codon_start:1 desc:Pseudomonas umsongensis strain GO16 chromosome. transl_table:11 inference:COORDINATES: similar to AA sequence:RefSeq:WP_007962127.1 note:Derived by automated computational analysis using gene prediction method: Protein Homology.	NZ_LT629767.1	Pseudomonas_umsongensis_BS3657_6927.gbk	BLU31_RS30575	6684373	6685266		epimerase	protein_id:WP_083350107.1 translation_table:11 desc:Pseudomonas umsongensis strain BS3657 genome assembly, chromosome: I.. codon_start:1	99.33
CP044409	Pseudomonas_umsongensis_GO16.gbk	F6476_00635	36349	37242		NAD-dependent epimerase/dehydratase family protein	protein_id:QFG27781.1 codon_start:1 desc:Pseudomonas umsongensis strain GO16 chromosome. transl_table:11 inference:COORDINATES: similar to AA sequence:RefSeq:WP_007962127.1 note:Derived by automated computational analysis using gene prediction method: Protein Homology.	NZ_CP008696.1	Pseudomonas_chlororaphis_PA23_2420.gbk	EY04_RS03170	753098	753991		epimerase	protein_id:WP_038630552.1 translation_table:11 codon_start:1 desc:Pseudomonas chlororaphis strain PA23, complete genome..	87.58
CP044409	Pseudomonas_umsongensis_GO16.gbk	F6476_00635	36349	37242		NAD-dependent epimerase/dehydratase family protein	protein_id:QFG27781.1 codon_start:1 desc:Pseudomonas umsongensis strain GO16 chromosome. transl_table:11 inference:COORDINATES: similar to AA sequence:RefSeq:WP_007962127.1 note:Derived by automated computational analysis using gene prediction method: Protein Homology.	NC_007492.2	Pseudomonas_fluorescens_Pf0-1_124.gbk	Pfl01_0720	847633	848526		NAD-dependent epimerase/dehydratase	translation_table:11 protein_id:YP_346453.1 desc:Pseudomonas fluorescens Pf0-1 chromosome, complete genome.. codon_start:1	93.96
CP044409	Pseudomonas_umsongensis_GO16.gbk	F6476_00640	37441	38886		SulP family inorganic anion transporter	protein_id:QFG27782.1 transl_table:11 codon_start:1 desc:Pseudomonas umsongensis strain GO16 chromosome. inference:COORDINATES: similar to AA sequence:RefSeq:WP_011334919.1 note:Derived by automated computational analysis using gene prediction method: Protein Homology.	NC_004129.6	Pseudomonas_protegens_Pf-5_113.gbk	PFL_0772	897930	899375		SulP family inorganic anion transporter	protein_id:YP_257909.2 translation_table:11 codon_start:1 desc:Pseudomonas protegens Pf-5 chromosome, complete genome..	89.83	K03321	TC.SULP; sulfate permease, SulP family	09180 Brite Hierarchies	09183 Protein families: signaling and cellular processes	09183 Protein families: signaling and cellular processes
CP044409	Pseudomonas_umsongensis_GO16.gbk	F6476_00640	37441	38886		SulP family inorganic anion transporter	protein_id:QFG27782.1 transl_table:11 codon_start:1 desc:Pseudomonas umsongensis strain GO16 chromosome. inference:COORDINATES: similar to AA sequence:RefSeq:WP_011334919.1 note:Derived by automated computational analysis using gene prediction method: Protein Homology.	NC_002947.4	Pseudomonas_putida_KT2440_110.gbk	PP_4112	4647678	4649138		sulfate transporter	desc:Pseudomonas putida KT2440 chromosome, complete genome.. codon_start:1 translation_table:11 protein_id:YP_009237129.1	86.67	K03321	TC.SULP; sulfate permease, SulP family	09180 Brite Hierarchies	09183 Protein families: signaling and cellular processes	09183 Protein families: signaling and cellular processes
CP044409	Pseudomonas_umsongensis_GO16.gbk	F6476_00640	37441	38886		SulP family inorganic anion transporter	protein_id:QFG27782.1 transl_table:11 codon_start:1 desc:Pseudomonas umsongensis strain GO16 chromosome. inference:COORDINATES: similar to AA sequence:RefSeq:WP_011334919.1 note:Derived by automated computational analysis using gene prediction method: Protein Homology.	NZ_LT629767.1	Pseudomonas_umsongensis_BS3657_6927.gbk	BLU31_RS30580	6685465	6686910		SulP family inorganic anion transporter	desc:Pseudomonas umsongensis strain BS3657 genome assembly, chromosome: I.. codon_start:1 protein_id:WP_020796480.1 translation_table:11	100	K03321	TC.SULP; sulfate permease, SulP family	09180 Brite Hierarchies	09183 Protein families: signaling and cellular processes	09183 Protein families: signaling and cellular processes
CP044409	Pseudomonas_umsongensis_GO16.gbk	F6476_00640	37441	38886		SulP family inorganic anion transporter	protein_id:QFG27782.1 transl_table:11 codon_start:1 desc:Pseudomonas umsongensis strain GO16 chromosome. inference:COORDINATES: similar to AA sequence:RefSeq:WP_011334919.1 note:Derived by automated computational analysis using gene prediction method: Protein Homology.	NZ_CP008696.1	Pseudomonas_chlororaphis_PA23_2420.gbk	EY04_RS10800	2421276	2422721		sulfate transporter	protein_id:WP_038631530.1 translation_table:11 codon_start:1 desc:Pseudomonas chlororaphis strain PA23, complete genome..	86.88	K03321	TC.SULP; sulfate permease, SulP family	09180 Brite Hierarchies	09183 Protein families: signaling and cellular processes	09183 Protein families: signaling and cellular processes
CP044409	Pseudomonas_umsongensis_GO16.gbk	F6476_00640	37441	38886		SulP family inorganic anion transporter	protein_id:QFG27782.1 transl_table:11 codon_start:1 desc:Pseudomonas umsongensis strain GO16 chromosome. inference:COORDINATES: similar to AA sequence:RefSeq:WP_011334919.1 note:Derived by automated computational analysis using gene prediction method: Protein Homology.	NC_004578.1	Pseudomonas_syringae_pv_tomato_DC3000_111.gbk	PSPTO_3593	4052158	4053603		sulfate permease family protein	protein_id:NP_793372.1 translation_table:11 codon_start:1 desc:Pseudomonas syringae pv. tomato str. DC3000 chromosome, complete genome..	85.21	K03321	TC.SULP; sulfate permease, SulP family	09180 Brite Hierarchies	09183 Protein families: signaling and cellular processes	09183 Protein families: signaling and cellular processes
CP044409	Pseudomonas_umsongensis_GO16.gbk	F6476_00640	37441	38886		SulP family inorganic anion transporter	protein_id:QFG27782.1 transl_table:11 codon_start:1 desc:Pseudomonas umsongensis strain GO16 chromosome. inference:COORDINATES: similar to AA sequence:RefSeq:WP_011334919.1 note:Derived by automated computational analysis using gene prediction method: Protein Homology.	NC_007492.2	Pseudomonas_fluorescens_Pf0-1_124.gbk	Pfl01_3557	4028856	4030301		sulfate transporter	translation_table:11 protein_id:YP_349286.1 codon_start:1 desc:Pseudomonas fluorescens Pf0-1 chromosome, complete genome..	90.87	K03321	TC.SULP; sulfate permease, SulP family	09180 Brite Hierarchies	09183 Protein families: signaling and cellular processes	09183 Protein families: signaling and cellular processes
CP044409	Pseudomonas_umsongensis_GO16.gbk	F6476_00645	39106	40455		permease DsdX	note:member of the Gnt family of gluconate transporters. not involved in gluconate transport. unknown function. Derived by automated computational analysis using gene prediction method: Protein Homology. inference:COORDINATES: similar to AA sequence:RefSeq:WP_008149082.1 codon_start:1 desc:Pseudomonas umsongensis strain GO16 chromosome. transl_table:11 protein_id:QFG27783.1	NZ_LT629767.1	Pseudomonas_umsongensis_BS3657_6927.gbk	BLU31_RS30585	6687130	6688479		gluconate transporter	protein_id:WP_020796481.1 translation_table:11 codon_start:1 desc:Pseudomonas umsongensis strain BS3657 genome assembly, chromosome: I..	100	K03299	TC.GNTP; gluconate:H+ symporter, GntP family	09180 Brite Hierarchies	09183 Protein families: signaling and cellular processes	09183 Protein families: signaling and cellular processes
CP044409	Pseudomonas_umsongensis_GO16.gbk	F6476_00645	39106	40455		permease DsdX	note:member of the Gnt family of gluconate transporters. not involved in gluconate transport. unknown function. Derived by automated computational analysis using gene prediction method: Protein Homology. inference:COORDINATES: similar to AA sequence:RefSeq:WP_008149082.1 codon_start:1 desc:Pseudomonas umsongensis strain GO16 chromosome. transl_table:11 protein_id:QFG27783.1	NC_004578.1	Pseudomonas_syringae_pv_tomato_DC3000_111.gbk	PSPTO_5115	5815715	5817064		gluconate transporter family protein	codon_start:1 desc:Pseudomonas syringae pv. tomato str. DC3000 chromosome, complete genome.. protein_id:NP_794847.1 translation_table:11	90	K03299	TC.GNTP; gluconate:H+ symporter, GntP family	09180 Brite Hierarchies	09183 Protein families: signaling and cellular processes	09183 Protein families: signaling and cellular processes
CP044409	Pseudomonas_umsongensis_GO16.gbk	F6476_00645	39106	40455		permease DsdX	note:member of the Gnt family of gluconate transporters. not involved in gluconate transport. unknown function. Derived by automated computational analysis using gene prediction method: Protein Homology. inference:COORDINATES: similar to AA sequence:RefSeq:WP_008149082.1 codon_start:1 desc:Pseudomonas umsongensis strain GO16 chromosome. transl_table:11 protein_id:QFG27783.1	NZ_CP008696.1	Pseudomonas_chlororaphis_PA23_2420.gbk	EY04_RS03180	756469	757818		permease DsdX	codon_start:1 desc:Pseudomonas chlororaphis strain PA23, complete genome.. protein_id:WP_038630554.1 translation_table:11	92.89	K03299	TC.GNTP; gluconate:H+ symporter, GntP family	09180 Brite Hierarchies	09183 Protein families: signaling and cellular processes	09183 Protein families: signaling and cellular processes
CP044409	Pseudomonas_umsongensis_GO16.gbk	F6476_00645	39106	40455		permease DsdX	note:member of the Gnt family of gluconate transporters. not involved in gluconate transport. unknown function. Derived by automated computational analysis using gene prediction method: Protein Homology. inference:COORDINATES: similar to AA sequence:RefSeq:WP_008149082.1 codon_start:1 desc:Pseudomonas umsongensis strain GO16 chromosome. transl_table:11 protein_id:QFG27783.1	NC_004129.6	Pseudomonas_protegens_Pf-5_113.gbk	PFL_0773	899566	900915		gluconate:H+ symporter family transporter	codon_start:1 desc:Pseudomonas protegens Pf-5 chromosome, complete genome.. translation_table:11 protein_id:YP_257910.1	86.44	K03299	TC.GNTP; gluconate:H+ symporter, GntP family	09180 Brite Hierarchies	09183 Protein families: signaling and cellular processes	09183 Protein families: signaling and cellular processes
CP044409	Pseudomonas_umsongensis_GO16.gbk	F6476_00645	39106	40455		permease DsdX	note:member of the Gnt family of gluconate transporters. not involved in gluconate transport. unknown function. Derived by automated computational analysis using gene prediction method: Protein Homology. inference:COORDINATES: similar to AA sequence:RefSeq:WP_008149082.1 codon_start:1 desc:Pseudomonas umsongensis strain GO16 chromosome. transl_table:11 protein_id:QFG27783.1	NC_007492.2	Pseudomonas_fluorescens_Pf0-1_124.gbk	Pfl01_0721	848776	850125		gluconate transporter	translation_table:11 protein_id:YP_346454.1 codon_start:1 desc:Pseudomonas fluorescens Pf0-1 chromosome, complete genome..	95.56	K03299	TC.GNTP; gluconate:H+ symporter, GntP family	09180 Brite Hierarchies	09183 Protein families: signaling and cellular processes	09183 Protein families: signaling and cellular processes
CP044409	Pseudomonas_umsongensis_GO16.gbk	F6476_00650	40471	41331		MurR/RpiR family transcriptional regulator	protein_id:QFG27784.1 transl_table:11 desc:Pseudomonas umsongensis strain GO16 chromosome. codon_start:1 inference:COORDINATES: similar to AA sequence:RefSeq:YP_233524.1 note:Derived by automated computational analysis using gene prediction method: Protein Homology.	NZ_LT629767.1	Pseudomonas_umsongensis_BS3657_6927.gbk	BLU31_RS30590	6688495	6689355		MurR/RpiR family transcriptional regulator	protein_id:WP_020796482.1 translation_table:11 codon_start:1 desc:Pseudomonas umsongensis strain BS3657 genome assembly, chromosome: I..	100	K19337	hexR; RpiR family transcriptional regulator, carbohydrate utilization regulator	09180 Brite Hierarchies	09182 Protein families: genetic information processing	09182 Protein families: genetic information processing
CP044409	Pseudomonas_umsongensis_GO16.gbk	F6476_00650	40471	41331		MurR/RpiR family transcriptional regulator	protein_id:QFG27784.1 transl_table:11 desc:Pseudomonas umsongensis strain GO16 chromosome. codon_start:1 inference:COORDINATES: similar to AA sequence:RefSeq:YP_233524.1 note:Derived by automated computational analysis using gene prediction method: Protein Homology.	NC_004129.6	Pseudomonas_protegens_Pf-5_113.gbk	PFL_0774	900916	901776		RpiR family transcriptional regulator/SIS domain-containing protein	codon_start:1 desc:Pseudomonas protegens Pf-5 chromosome, complete genome.. translation_table:11 protein_id:YP_257911.1	84.32	K19337	hexR; RpiR family transcriptional regulator, carbohydrate utilization regulator	09180 Brite Hierarchies	09182 Protein families: genetic information processing	09182 Protein families: genetic information processing
CP044409	Pseudomonas_umsongensis_GO16.gbk	F6476_00650	40471	41331		MurR/RpiR family transcriptional regulator	protein_id:QFG27784.1 transl_table:11 desc:Pseudomonas umsongensis strain GO16 chromosome. codon_start:1 inference:COORDINATES: similar to AA sequence:RefSeq:YP_233524.1 note:Derived by automated computational analysis using gene prediction method: Protein Homology.	NZ_CP008696.1	Pseudomonas_chlororaphis_PA23_2420.gbk	EY04_RS03185	757834	758694		RpiR family transcriptional regulator	protein_id:WP_009046875.1 translation_table:11 desc:Pseudomonas chlororaphis strain PA23, complete genome.. codon_start:1	86.76	K19337	hexR; RpiR family transcriptional regulator, carbohydrate utilization regulator	09180 Brite Hierarchies	09182 Protein families: genetic information processing	09182 Protein families: genetic information processing
CP044409	Pseudomonas_umsongensis_GO16.gbk	F6476_00650	40471	41331		MurR/RpiR family transcriptional regulator	protein_id:QFG27784.1 transl_table:11 desc:Pseudomonas umsongensis strain GO16 chromosome. codon_start:1 inference:COORDINATES: similar to AA sequence:RefSeq:YP_233524.1 note:Derived by automated computational analysis using gene prediction method: Protein Homology.	NC_007492.2	Pseudomonas_fluorescens_Pf0-1_124.gbk	Pfl01_0722	850141	851001		RpiR family transcriptional regulator	protein_id:YP_346455.1 translation_table:11 desc:Pseudomonas fluorescens Pf0-1 chromosome, complete genome.. codon_start:1	94.43	K19337	hexR; RpiR family transcriptional regulator, carbohydrate utilization regulator	09180 Brite Hierarchies	09182 Protein families: genetic information processing	09182 Protein families: genetic information processing
CP044409	Pseudomonas_umsongensis_GO16.gbk	F6476_00655	41333	42790		D-aminoacylase	protein_id:QFG27785.1 transl_table:11 desc:Pseudomonas umsongensis strain GO16 chromosome. codon_start:1 inference:COORDINATES: similar to AA sequence:RefSeq:WP_008055212.1 note:Derived by automated computational analysis using gene prediction method: Protein Homology.	NC_004129.6	Pseudomonas_protegens_Pf-5_113.gbk	PFL_0775	901778	903244		N-acyl-D-amino-acid deacylase	desc:Pseudomonas protegens Pf-5 chromosome, complete genome.. codon_start:1 protein_id:YP_257912.1 translation_table:11	83.3	K01465	URA4, pyrC; dihydroorotase [EC:3.5.2.3]	09100Metabolism	09104 Nucleotide metabolism	09104 Nucleotide metabolism
CP044409	Pseudomonas_umsongensis_GO16.gbk	F6476_00655	41333	42790		D-aminoacylase	protein_id:QFG27785.1 transl_table:11 desc:Pseudomonas umsongensis strain GO16 chromosome. codon_start:1 inference:COORDINATES: similar to AA sequence:RefSeq:WP_008055212.1 note:Derived by automated computational analysis using gene prediction method: Protein Homology.	NZ_CP008696.1	Pseudomonas_chlororaphis_PA23_2420.gbk	EY04_RS03190	758696	760156		D-aminoacylase	translation_table:11 protein_id:WP_038630555.1 codon_start:1 desc:Pseudomonas chlororaphis strain PA23, complete genome..	87.4	K01465	URA4, pyrC; dihydroorotase [EC:3.5.2.3]	09100Metabolism	09104 Nucleotide metabolism	09104 Nucleotide metabolism
CP044409	Pseudomonas_umsongensis_GO16.gbk	F6476_00655	41333	42790		D-aminoacylase	protein_id:QFG27785.1 transl_table:11 desc:Pseudomonas umsongensis strain GO16 chromosome. codon_start:1 inference:COORDINATES: similar to AA sequence:RefSeq:WP_008055212.1 note:Derived by automated computational analysis using gene prediction method: Protein Homology.	NC_004578.1	Pseudomonas_syringae_pv_tomato_DC3000_111.gbk	PSPTO_5117	5817929	5819443		N-acyl-D-amino acid deacylase family protein	desc:Pseudomonas syringae pv. tomato str. DC3000 chromosome, complete genome.. codon_start:1 translation_table:11 protein_id:NP_794849.1	80.82	K01465	URA4, pyrC; dihydroorotase [EC:3.5.2.3]	09100Metabolism	09104 Nucleotide metabolism	09104 Nucleotide metabolism
CP044409	Pseudomonas_umsongensis_GO16.gbk	F6476_00655	41333	42790		D-aminoacylase	protein_id:QFG27785.1 transl_table:11 desc:Pseudomonas umsongensis strain GO16 chromosome. codon_start:1 inference:COORDINATES: similar to AA sequence:RefSeq:WP_008055212.1 note:Derived by automated computational analysis using gene prediction method: Protein Homology.	NZ_LT629767.1	Pseudomonas_umsongensis_BS3657_6927.gbk	BLU31_RS30595	6689357	6690814		D-aminoacylase	codon_start:1 desc:Pseudomonas umsongensis strain BS3657 genome assembly, chromosome: I.. protein_id:WP_033045478.1 translation_table:11	99.79	K01465	URA4, pyrC; dihydroorotase [EC:3.5.2.3]	09100Metabolism	09104 Nucleotide metabolism	09104 Nucleotide metabolism
CP044409	Pseudomonas_umsongensis_GO16.gbk	F6476_00655	41333	42790		D-aminoacylase	protein_id:QFG27785.1 transl_table:11 desc:Pseudomonas umsongensis strain GO16 chromosome. codon_start:1 inference:COORDINATES: similar to AA sequence:RefSeq:WP_008055212.1 note:Derived by automated computational analysis using gene prediction method: Protein Homology.	NC_007492.2	Pseudomonas_fluorescens_Pf0-1_124.gbk	Pfl01_0723	851003	852460		amidohydrolase	codon_start:1 desc:Pseudomonas fluorescens Pf0-1 chromosome, complete genome.. translation_table:11 protein_id:YP_346456.1	92.36	K01465	URA4, pyrC; dihydroorotase [EC:3.5.2.3]	09100Metabolism	09104 Nucleotide metabolism	09104 Nucleotide metabolism
CP044409	Pseudomonas_umsongensis_GO16.gbk	F6476_00660	42981	44900		methyl-accepting chemotaxis protein	note:Derived by automated computational analysis using gene prediction method: Protein Homology. inference:COORDINATES: similar to AA sequence:RefSeq:WP_008149070.1 desc:Pseudomonas umsongensis strain GO16 chromosome. codon_start:1 transl_table:11 protein_id:QFG27786.1	NZ_CP008696.1	Pseudomonas_chlororaphis_PA23_2420.gbk	EY04_RS03215	764095	766014		chemotaxis protein	codon_start:1 desc:Pseudomonas chlororaphis strain PA23, complete genome.. translation_table:11 protein_id:WP_038630558.1	81.41	K03406	mcp; methyl-accepting chemotaxis protein	09130 Environmental Information Processing	09132 Signal transduction, 09142 Cell motility, 09183 Protein families: signaling and cellular processes	09132 Signal transduction, 09142 Cell motility, 09183 Protein families: signaling and cellular processes
CP044409	Pseudomonas_umsongensis_GO16.gbk	F6476_00660	42981	44900		methyl-accepting chemotaxis protein	note:Derived by automated computational analysis using gene prediction method: Protein Homology. inference:COORDINATES: similar to AA sequence:RefSeq:WP_008149070.1 desc:Pseudomonas umsongensis strain GO16 chromosome. codon_start:1 transl_table:11 protein_id:QFG27786.1	NC_004129.6	Pseudomonas_protegens_Pf-5_113.gbk	PFL_0778	904937	906856		methyl-accepting chemotaxis sensory transducer	protein_id:YP_257915.1 translation_table:11 codon_start:1 desc:Pseudomonas protegens Pf-5 chromosome, complete genome..	82.19	K03406	mcp; methyl-accepting chemotaxis protein	09130 Environmental Information Processing	09132 Signal transduction, 09142 Cell motility, 09183 Protein families: signaling and cellular processes	09132 Signal transduction, 09142 Cell motility, 09183 Protein families: signaling and cellular processes
CP044409	Pseudomonas_umsongensis_GO16.gbk	F6476_00660	42981	44900		methyl-accepting chemotaxis protein	note:Derived by automated computational analysis using gene prediction method: Protein Homology. inference:COORDINATES: similar to AA sequence:RefSeq:WP_008149070.1 desc:Pseudomonas umsongensis strain GO16 chromosome. codon_start:1 transl_table:11 protein_id:QFG27786.1	NZ_LT629767.1	Pseudomonas_umsongensis_BS3657_6927.gbk	BLU31_RS30600	6691005	6692924		methyl-accepting chemotaxis protein	codon_start:1 desc:Pseudomonas umsongensis strain BS3657 genome assembly, chromosome: I.. translation_table:11 protein_id:WP_083350108.1	99.84	K03406	mcp; methyl-accepting chemotaxis protein	09130 Environmental Information Processing	09132 Signal transduction, 09142 Cell motility, 09183 Protein families: signaling and cellular processes	09132 Signal transduction, 09142 Cell motility, 09183 Protein families: signaling and cellular processes
CP044409	Pseudomonas_umsongensis_GO16.gbk	F6476_00660	42981	44900		methyl-accepting chemotaxis protein	note:Derived by automated computational analysis using gene prediction method: Protein Homology. inference:COORDINATES: similar to AA sequence:RefSeq:WP_008149070.1 desc:Pseudomonas umsongensis strain GO16 chromosome. codon_start:1 transl_table:11 protein_id:QFG27786.1	NC_007492.2	Pseudomonas_fluorescens_Pf0-1_124.gbk	Pfl01_0728	855264	857183		chemotaxis sensory transducer	protein_id:YP_346461.1 translation_table:11 desc:Pseudomonas fluorescens Pf0-1 chromosome, complete genome.. codon_start:1	87.97	K03406	mcp; methyl-accepting chemotaxis protein	09130 Environmental Information Processing	09132 Signal transduction, 09142 Cell motility, 09183 Protein families: signaling and cellular processes	09132 Signal transduction, 09142 Cell motility, 09183 Protein families: signaling and cellular processes
CP044409	Pseudomonas_umsongensis_GO16.gbk	F6476_00665	45152	45823		histidine phosphatase family protein	inference:COORDINATES: similar to AA sequence:RefSeq:WP_007933430.1 note:Derived by automated computational analysis using gene prediction method: Protein Homology. protein_id:QFG27787.1 transl_table:11 codon_start:1 desc:Pseudomonas umsongensis strain GO16 chromosome.	NZ_LT629767.1	Pseudomonas_umsongensis_BS3657_6927.gbk	BLU31_RS30605	6693176	6693847		histidine phosphatase family protein	protein_id:WP_020796485.1 translation_table:11 codon_start:1 desc:Pseudomonas umsongensis strain BS3657 genome assembly, chromosome: I..	100
CP044409	Pseudomonas_umsongensis_GO16.gbk	F6476_00670	45850	46695		phosphatase PAP2 family protein	note:Derived by automated computational analysis using gene prediction method: Protein Homology. inference:COORDINATES: similar to AA sequence:RefSeq:WP_020796486.1 transl_table:11 desc:Pseudomonas umsongensis strain GO16 chromosome. codon_start:1 protein_id:QFG27788.1	NZ_LT629767.1	Pseudomonas_umsongensis_BS3657_6927.gbk	BLU31_RS30610	6693874	6694719		PAP2 family protein	desc:Pseudomonas umsongensis strain BS3657 genome assembly, chromosome: I.. codon_start:1 protein_id:WP_083350109.1 translation_table:11	98.94
CP044409	Pseudomonas_umsongensis_GO16.gbk	F6476_00680	47400	47996		hypothetical protein	transl_table:11 codon_start:1 desc:Pseudomonas umsongensis strain GO16 chromosome. protein_id:QFG27790.1 note:Derived by automated computational analysis using gene prediction method: Protein Homology. inference:COORDINATES: similar to AA sequence:RefSeq:WP_020796488.1	NZ_LT629767.1	Pseudomonas_umsongensis_BS3657_6927.gbk	BLU31_RS30620	6695432	6696355		hypothetical protein	codon_start:1 desc:Pseudomonas umsongensis strain BS3657 genome assembly, chromosome: I.. translation_table:11 protein_id:WP_083350111.1	97.18
CP044409	Pseudomonas_umsongensis_GO16.gbk	F6476_00690	48942	49457		aminoglycoside 3'-phosphotransferase	inference:COORDINATES: similar to AA sequence:RefSeq:WP_007913110.1 note:Derived by automated computational analysis using gene prediction method: Protein Homology. protein_id:QFG27792.1 transl_table:11 codon_start:1 desc:Pseudomonas umsongensis strain GO16 chromosome.	NZ_LT629767.1	Pseudomonas_umsongensis_BS3657_6927.gbk	BLU31_RS30625	6696440	6697210		aminoglycoside 3'-phosphotransferase	codon_start:1 desc:Pseudomonas umsongensis strain BS3657 genome assembly, chromosome: I.. protein_id:WP_033045746.1 translation_table:11	90.7	K00897	aphA; kanamycin kinase [EC:2.7.1.95]	09180 Brite Hierarchies	09183 Protein families: signaling and cellular processes	01504 Antimicrobial resistance genes [BR:ko01504]
CP044409	Pseudomonas_umsongensis_GO16.gbk	F6476_00705	50591	53404		FAD-binding oxidoreductase	codon_start:1 desc:Pseudomonas umsongensis strain GO16 chromosome. transl_table:11 protein_id:QFG27794.1 note:Derived by automated computational analysis using gene prediction method: Protein Homology. inference:COORDINATES: similar to AA sequence:RefSeq:WP_020796511.1	NC_002516.2	Pseudomonas_aeruginosa_PAO1_107.gbk	PA4772	5358442	5361258		probable ferredoxin	translation_table:11 protein_id:NP_253460.1 desc:Pseudomonas aeruginosa PAO1 chromosome, complete genome.. codon_start:1	80.45	K18930	dld; D-lactate dehydrogenase	09190 Not Included in Pathway or Brite	09191 Unclassified: metabolism	09191 Unclassified: metabolism
CP044409	Pseudomonas_umsongensis_GO16.gbk	F6476_00705	50591	53404		FAD-binding oxidoreductase	codon_start:1 desc:Pseudomonas umsongensis strain GO16 chromosome. transl_table:11 protein_id:QFG27794.1 note:Derived by automated computational analysis using gene prediction method: Protein Homology. inference:COORDINATES: similar to AA sequence:RefSeq:WP_020796511.1	NZ_LT629767.1	Pseudomonas_umsongensis_BS3657_6927.gbk	BLU31_RS30675	6703088	6705901		FAD-binding oxidoreductase	desc:Pseudomonas umsongensis strain BS3657 genome assembly, chromosome: I.. codon_start:1 protein_id:WP_083350115.1 translation_table:11	95.84	K18930	dld; D-lactate dehydrogenase	09190 Not Included in Pathway or Brite	09191 Unclassified: metabolism	09191 Unclassified: metabolism
CP044409	Pseudomonas_umsongensis_GO16.gbk	F6476_00705	50591	53404		FAD-binding oxidoreductase	codon_start:1 desc:Pseudomonas umsongensis strain GO16 chromosome. transl_table:11 protein_id:QFG27794.1 note:Derived by automated computational analysis using gene prediction method: Protein Homology. inference:COORDINATES: similar to AA sequence:RefSeq:WP_020796511.1	NC_002947.4	Pseudomonas_putida_KT2440_110.gbk	PP_4737	5386491	5389301	dld2	D-lactate dehydrogenase	desc:Pseudomonas putida KT2440 chromosome, complete genome.. codon_start:1 translation_table:11 protein_id:NP_746845.1	84.69	K18930	dld; D-lactate dehydrogenase	09190 Not Included in Pathway or Brite	09191 Unclassified: metabolism	09191 Unclassified: metabolism
CP044409	Pseudomonas_umsongensis_GO16.gbk	F6476_00705	50591	53404		FAD-binding oxidoreductase	codon_start:1 desc:Pseudomonas umsongensis strain GO16 chromosome. transl_table:11 protein_id:QFG27794.1 note:Derived by automated computational analysis using gene prediction method: Protein Homology. inference:COORDINATES: similar to AA sequence:RefSeq:WP_020796511.1	NC_009434.1	Pseudomonas_stutzeri_A1501_123.gbk	PST_3340	3614681	3617533		D-lactate dehydrogenase	translation_table:11 protein_id:YP_001173811.1 desc:Pseudomonas stutzeri A1501 chromosome, complete genome.. codon_start:1	80.7	K18930	dld; D-lactate dehydrogenase	09190 Not Included in Pathway or Brite	09191 Unclassified: metabolism	09191 Unclassified: metabolism
CP044409	Pseudomonas_umsongensis_GO16.gbk	F6476_00705	50591	53404		FAD-binding oxidoreductase	codon_start:1 desc:Pseudomonas umsongensis strain GO16 chromosome. transl_table:11 protein_id:QFG27794.1 note:Derived by automated computational analysis using gene prediction method: Protein Homology. inference:COORDINATES: similar to AA sequence:RefSeq:WP_020796511.1	NC_007492.2	Pseudomonas_fluorescens_Pf0-1_124.gbk	Pfl01_0749	879725	882547		FAD linked oxidase-like protein	protein_id:YP_346481.1 translation_table:11 codon_start:1 desc:Pseudomonas fluorescens Pf0-1 chromosome, complete genome..	94.43	K18930	dld; D-lactate dehydrogenase	09190 Not Included in Pathway or Brite	09191 Unclassified: metabolism	09191 Unclassified: metabolism
CP044409	Pseudomonas_umsongensis_GO16.gbk	F6476_00705	50591	53404		FAD-binding oxidoreductase	codon_start:1 desc:Pseudomonas umsongensis strain GO16 chromosome. transl_table:11 protein_id:QFG27794.1 note:Derived by automated computational analysis using gene prediction method: Protein Homology. inference:COORDINATES: similar to AA sequence:RefSeq:WP_020796511.1	NC_004129.6	Pseudomonas_protegens_Pf-5_113.gbk	PFL_0813	939275	942085		FAD binding domain/FAD linked oxidase domain/4Fe-4S binding domain-containing protein	codon_start:1 desc:Pseudomonas protegens Pf-5 chromosome, complete genome.. protein_id:YP_257948.1 translation_table:11	92.93	K18930	dld; D-lactate dehydrogenase	09190 Not Included in Pathway or Brite	09191 Unclassified: metabolism	09191 Unclassified: metabolism
CP044409	Pseudomonas_umsongensis_GO16.gbk	F6476_00705	50591	53404		FAD-binding oxidoreductase	codon_start:1 desc:Pseudomonas umsongensis strain GO16 chromosome. transl_table:11 protein_id:QFG27794.1 note:Derived by automated computational analysis using gene prediction method: Protein Homology. inference:COORDINATES: similar to AA sequence:RefSeq:WP_020796511.1	NZ_CP008696.1	Pseudomonas_chlororaphis_PA23_2420.gbk	EY04_RS03360	801233	804043		4Fe-4S ferredoxin	desc:Pseudomonas chlororaphis strain PA23, complete genome.. codon_start:1 protein_id:WP_038630578.1 translation_table:11	92.52	K18930	dld; D-lactate dehydrogenase	09190 Not Included in Pathway or Brite	09191 Unclassified: metabolism	09191 Unclassified: metabolism
CP044409	Pseudomonas_umsongensis_GO16.gbk	F6476_00710	53401	54072		lactate utilization protein	inference:COORDINATES: similar to AA sequence:RefSeq:WP_017336451.1 note:Derived by automated computational analysis using gene prediction method: Protein Homology. protein_id:QFG27795.1 codon_start:1 desc:Pseudomonas umsongensis strain GO16 chromosome. transl_table:11	NZ_CP008696.1	Pseudomonas_chlororaphis_PA23_2420.gbk	EY04_RS03365	804040	804711		hypothetical protein	translation_table:11 protein_id:WP_016701655.1 codon_start:1 desc:Pseudomonas chlororaphis strain PA23, complete genome..	88.39	K00782	lldG; L-lactate dehydrogenase complex protein LldG	09190 Not Included in Pathway or Brite	09191 Unclassified: metabolism	99981 Carbohydrate metabolism
CP044409	Pseudomonas_umsongensis_GO16.gbk	F6476_00710	53401	54072		lactate utilization protein	inference:COORDINATES: similar to AA sequence:RefSeq:WP_017336451.1 note:Derived by automated computational analysis using gene prediction method: Protein Homology. protein_id:QFG27795.1 codon_start:1 desc:Pseudomonas umsongensis strain GO16 chromosome. transl_table:11	NC_007492.2	Pseudomonas_fluorescens_Pf0-1_124.gbk	Pfl01_0750	882544	883215		hypothetical protein	desc:Pseudomonas fluorescens Pf0-1 chromosome, complete genome.. codon_start:1 protein_id:YP_346482.1 translation_table:11	88.84	K00782	lldG; L-lactate dehydrogenase complex protein LldG	09190 Not Included in Pathway or Brite	09191 Unclassified: metabolism	99981 Carbohydrate metabolism
CP044409	Pseudomonas_umsongensis_GO16.gbk	F6476_00710	53401	54072		lactate utilization protein	inference:COORDINATES: similar to AA sequence:RefSeq:WP_017336451.1 note:Derived by automated computational analysis using gene prediction method: Protein Homology. protein_id:QFG27795.1 codon_start:1 desc:Pseudomonas umsongensis strain GO16 chromosome. transl_table:11	NZ_LT629767.1	Pseudomonas_umsongensis_BS3657_6927.gbk	BLU31_RS30680	6705898	6706569		lactate utilization protein B/C	codon_start:1 desc:Pseudomonas umsongensis strain BS3657 genome assembly, chromosome: I.. protein_id:WP_033044655.1 translation_table:11	98.21	K00782	lldG; L-lactate dehydrogenase complex protein LldG	09190 Not Included in Pathway or Brite	09191 Unclassified: metabolism	99981 Carbohydrate metabolism
CP044409	Pseudomonas_umsongensis_GO16.gbk	F6476_00710	53401	54072		lactate utilization protein	inference:COORDINATES: similar to AA sequence:RefSeq:WP_017336451.1 note:Derived by automated computational analysis using gene prediction method: Protein Homology. protein_id:QFG27795.1 codon_start:1 desc:Pseudomonas umsongensis strain GO16 chromosome. transl_table:11	NC_004129.6	Pseudomonas_protegens_Pf-5_113.gbk	PFL_0814	942082	942753		hypothetical protein	desc:Pseudomonas protegens Pf-5 chromosome, complete genome.. codon_start:1 protein_id:YP_257949.1 translation_table:11	84.82	K00782	lldG; L-lactate dehydrogenase complex protein LldG	09190 Not Included in Pathway or Brite	09191 Unclassified: metabolism	99981 Carbohydrate metabolism
CP044409	Pseudomonas_umsongensis_GO16.gbk	F6476_00715	54072	55526		iron-sulfur cluster-binding protein	protein_id:QFG27796.1 desc:Pseudomonas umsongensis strain GO16 chromosome. codon_start:1 transl_table:11 inference:COORDINATES: similar to AA sequence:RefSeq:WP_016986515.1 note:Derived by automated computational analysis using gene prediction method: Protein Homology.	NC_009434.1	Pseudomonas_stutzeri_A1501_123.gbk	PST_3338	3612556	3614016		iron-sulfur protein	desc:Pseudomonas stutzeri A1501 chromosome, complete genome.. codon_start:1 translation_table:11 protein_id:YP_001173809.1	86.54	K18929	lldF; L-lactate dehydrogenase complex protein LldF	09190 Not Included in Pathway or Brite	09191 Unclassified: metabolism	09191 Unclassified: metabolism
CP044409	Pseudomonas_umsongensis_GO16.gbk	F6476_00715	54072	55526		iron-sulfur cluster-binding protein	protein_id:QFG27796.1 desc:Pseudomonas umsongensis strain GO16 chromosome. codon_start:1 transl_table:11 inference:COORDINATES: similar to AA sequence:RefSeq:WP_016986515.1 note:Derived by automated computational analysis using gene prediction method: Protein Homology.	NC_004129.6	Pseudomonas_protegens_Pf-5_113.gbk	PFL_0815	942753	944207		(Fe-S)-binding protein	codon_start:1 desc:Pseudomonas protegens Pf-5 chromosome, complete genome.. translation_table:11 protein_id:YP_257950.1	94.02	K18929	lldF; L-lactate dehydrogenase complex protein LldF	09190 Not Included in Pathway or Brite	09191 Unclassified: metabolism	09191 Unclassified: metabolism
CP044409	Pseudomonas_umsongensis_GO16.gbk	F6476_00715	54072	55526		iron-sulfur cluster-binding protein	protein_id:QFG27796.1 desc:Pseudomonas umsongensis strain GO16 chromosome. codon_start:1 transl_table:11 inference:COORDINATES: similar to AA sequence:RefSeq:WP_016986515.1 note:Derived by automated computational analysis using gene prediction method: Protein Homology.	NZ_CP008696.1	Pseudomonas_chlororaphis_PA23_2420.gbk	EY04_RS03370	804708	806165		(Fe-S)-binding protein	codon_start:1 desc:Pseudomonas chlororaphis strain PA23, complete genome.. translation_table:11 protein_id:WP_038630579.1	94.83	K18929	lldF; L-lactate dehydrogenase complex protein LldF	09190 Not Included in Pathway or Brite	09191 Unclassified: metabolism	09191 Unclassified: metabolism
CP044409	Pseudomonas_umsongensis_GO16.gbk	F6476_00715	54072	55526		iron-sulfur cluster-binding protein	protein_id:QFG27796.1 desc:Pseudomonas umsongensis strain GO16 chromosome. codon_start:1 transl_table:11 inference:COORDINATES: similar to AA sequence:RefSeq:WP_016986515.1 note:Derived by automated computational analysis using gene prediction method: Protein Homology.	NZ_LT629767.1	Pseudomonas_umsongensis_BS3657_6927.gbk	BLU31_RS30685	6706569	6708023		iron-sulfur cluster-binding protein	translation_table:11 protein_id:WP_033044654.1 codon_start:1 desc:Pseudomonas umsongensis strain BS3657 genome assembly, chromosome: I..	98.76	K18929	lldF; L-lactate dehydrogenase complex protein LldF	09190 Not Included in Pathway or Brite	09191 Unclassified: metabolism	09191 Unclassified: metabolism
CP044409	Pseudomonas_umsongensis_GO16.gbk	F6476_00715	54072	55526		iron-sulfur cluster-binding protein	protein_id:QFG27796.1 desc:Pseudomonas umsongensis strain GO16 chromosome. codon_start:1 transl_table:11 inference:COORDINATES: similar to AA sequence:RefSeq:WP_016986515.1 note:Derived by automated computational analysis using gene prediction method: Protein Homology.	NC_007492.2	Pseudomonas_fluorescens_Pf0-1_124.gbk	Pfl01_0751	883215	884669		Iron-sulfur cluster binding protein	translation_table:11 protein_id:YP_346483.1 desc:Pseudomonas fluorescens Pf0-1 chromosome, complete genome.. codon_start:1	94.43	K18929	lldF; L-lactate dehydrogenase complex protein LldF	09190 Not Included in Pathway or Brite	09191 Unclassified: metabolism	09191 Unclassified: metabolism
CP044409	Pseudomonas_umsongensis_GO16.gbk	F6476_00720	55523	56347		(Fe-S)-binding protein	transl_table:11 codon_start:1 desc:Pseudomonas umsongensis strain GO16 chromosome. protein_id:QFG27797.1 note:Derived by automated computational analysis using gene prediction method: Protein Homology. inference:COORDINATES: similar to AA sequence:RefSeq:WP_015634106.1	NC_004129.6	Pseudomonas_protegens_Pf-5_113.gbk	PFL_0816	944204	945028		hypothetical protein	codon_start:1 desc:Pseudomonas protegens Pf-5 chromosome, complete genome.. translation_table:11 protein_id:YP_257951.1	95.64	K11473	glcF; glycolate oxidase iron-sulfur subunit	09100Metabolism	09101 Carbohydrate metabolism	09101 Carbohydrate metabolism
CP044409	Pseudomonas_umsongensis_GO16.gbk	F6476_00720	55523	56347		(Fe-S)-binding protein	transl_table:11 codon_start:1 desc:Pseudomonas umsongensis strain GO16 chromosome. protein_id:QFG27797.1 note:Derived by automated computational analysis using gene prediction method: Protein Homology. inference:COORDINATES: similar to AA sequence:RefSeq:WP_015634106.1	NZ_LT629767.1	Pseudomonas_umsongensis_BS3657_6927.gbk	BLU31_RS30690	6708020	6708844		(Fe-S)-binding protein	protein_id:WP_020796514.1 translation_table:11 desc:Pseudomonas umsongensis strain BS3657 genome assembly, chromosome: I.. codon_start:1	98.18	K11473	glcF; glycolate oxidase iron-sulfur subunit	09100Metabolism	09101 Carbohydrate metabolism	09101 Carbohydrate metabolism
CP044409	Pseudomonas_umsongensis_GO16.gbk	F6476_00720	55523	56347		(Fe-S)-binding protein	transl_table:11 codon_start:1 desc:Pseudomonas umsongensis strain GO16 chromosome. protein_id:QFG27797.1 note:Derived by automated computational analysis using gene prediction method: Protein Homology. inference:COORDINATES: similar to AA sequence:RefSeq:WP_015634106.1	NC_007492.2	Pseudomonas_fluorescens_Pf0-1_124.gbk	Pfl01_0752	884666	885490		hypothetical protein	protein_id:YP_346484.1 translation_table:11 desc:Pseudomonas fluorescens Pf0-1 chromosome, complete genome.. codon_start:1	93.82	K11473	glcF; glycolate oxidase iron-sulfur subunit	09100Metabolism	09101 Carbohydrate metabolism	09101 Carbohydrate metabolism
CP044409	Pseudomonas_umsongensis_GO16.gbk	F6476_00720	55523	56347		(Fe-S)-binding protein	transl_table:11 codon_start:1 desc:Pseudomonas umsongensis strain GO16 chromosome. protein_id:QFG27797.1 note:Derived by automated computational analysis using gene prediction method: Protein Homology. inference:COORDINATES: similar to AA sequence:RefSeq:WP_015634106.1	NZ_CP008696.1	Pseudomonas_chlororaphis_PA23_2420.gbk	EY04_RS03375	806162	806986		oxidoreductase	codon_start:1 desc:Pseudomonas chlororaphis strain PA23, complete genome.. translation_table:11 protein_id:WP_028681631.1	94.87	K11473	glcF; glycolate oxidase iron-sulfur subunit	09100Metabolism	09101 Carbohydrate metabolism	09101 Carbohydrate metabolism
CP044409	Pseudomonas_umsongensis_GO16.gbk	F6476_00720	55523	56347		(Fe-S)-binding protein	transl_table:11 codon_start:1 desc:Pseudomonas umsongensis strain GO16 chromosome. protein_id:QFG27797.1 note:Derived by automated computational analysis using gene prediction method: Protein Homology. inference:COORDINATES: similar to AA sequence:RefSeq:WP_015634106.1	NC_009434.1	Pseudomonas_stutzeri_A1501_123.gbk	PST_3337	3611738	3612559		Fe-S oxidoreductase	translation_table:11 protein_id:YP_001173808.1 codon_start:1 desc:Pseudomonas stutzeri A1501 chromosome, complete genome..	83.81	K11473	glcF; glycolate oxidase iron-sulfur subunit	09100Metabolism	09101 Carbohydrate metabolism	09101 Carbohydrate metabolism
CP044409	Pseudomonas_umsongensis_GO16.gbk	F6476_00725	56492	58186		L-lactate permease	codon_start:1 desc:Pseudomonas umsongensis strain GO16 chromosome. transl_table:11 protein_id:QFG27798.1 note:Derived by automated computational analysis using gene prediction method: Protein Homology. inference:COORDINATES: similar to AA sequence:RefSeq:WP_008088294.1	NZ_LT629767.1	Pseudomonas_umsongensis_BS3657_6927.gbk	BLU31_RS30695	6708989	6710683		L-lactate transport	codon_start:1 desc:Pseudomonas umsongensis strain BS3657 genome assembly, chromosome: I.. protein_id:WP_020796515.1 translation_table:11	100	K00427	lldP, lctP; L-lactate permease	09180 Brite Hierarchies	09183 Protein families: signaling and cellular processes	02000 Transporters [BR:ko02000]
CP044409	Pseudomonas_umsongensis_GO16.gbk	F6476_00725	56492	58186		L-lactate permease	codon_start:1 desc:Pseudomonas umsongensis strain GO16 chromosome. transl_table:11 protein_id:QFG27798.1 note:Derived by automated computational analysis using gene prediction method: Protein Homology. inference:COORDINATES: similar to AA sequence:RefSeq:WP_008088294.1	NC_002947.4	Pseudomonas_putida_KT2440_110.gbk	PP_4735	5383537	5385207	lldP	L-lactate permease	protein_id:NP_746843.1 translation_table:11 desc:Pseudomonas putida KT2440 chromosome, complete genome.. codon_start:1	97.08	K00427	lldP, lctP; L-lactate permease	09180 Brite Hierarchies	09183 Protein families: signaling and cellular processes	02000 Transporters [BR:ko02000]
CP044409	Pseudomonas_umsongensis_GO16.gbk	F6476_00725	56492	58186		L-lactate permease	codon_start:1 desc:Pseudomonas umsongensis strain GO16 chromosome. transl_table:11 protein_id:QFG27798.1 note:Derived by automated computational analysis using gene prediction method: Protein Homology. inference:COORDINATES: similar to AA sequence:RefSeq:WP_008088294.1	NC_007492.2	Pseudomonas_fluorescens_Pf0-1_124.gbk	Pfl01_0753	885641	887335		L-lactate permease	desc:Pseudomonas fluorescens Pf0-1 chromosome, complete genome.. codon_start:1 translation_table:11 protein_id:YP_346485.1	97.35	K00427	lldP, lctP; L-lactate permease	09180 Brite Hierarchies	09183 Protein families: signaling and cellular processes	02000 Transporters [BR:ko02000]
CP044409	Pseudomonas_umsongensis_GO16.gbk	F6476_00725	56492	58186		L-lactate permease	codon_start:1 desc:Pseudomonas umsongensis strain GO16 chromosome. transl_table:11 protein_id:QFG27798.1 note:Derived by automated computational analysis using gene prediction method: Protein Homology. inference:COORDINATES: similar to AA sequence:RefSeq:WP_008088294.1	NZ_CP008696.1	Pseudomonas_chlororaphis_PA23_2420.gbk	EY04_RS03380	807131	808816		L-lactate permease	desc:Pseudomonas chlororaphis strain PA23, complete genome.. codon_start:1 protein_id:WP_038630580.1 translation_table:11	91.81	K00427	lldP, lctP; L-lactate permease	09180 Brite Hierarchies	09183 Protein families: signaling and cellular processes	02000 Transporters [BR:ko02000]
CP044409	Pseudomonas_umsongensis_GO16.gbk	F6476_00725	56492	58186		L-lactate permease	codon_start:1 desc:Pseudomonas umsongensis strain GO16 chromosome. transl_table:11 protein_id:QFG27798.1 note:Derived by automated computational analysis using gene prediction method: Protein Homology. inference:COORDINATES: similar to AA sequence:RefSeq:WP_008088294.1	NC_002516.2	Pseudomonas_aeruginosa_PAO1_107.gbk	PA4770	5355387	5357075	lldP	L-lactate permease	desc:Pseudomonas aeruginosa PAO1 chromosome, complete genome.. codon_start:1 protein_id:NP_253458.1 translation_table:11	87.54	K00427	lldP, lctP; L-lactate permease	09180 Brite Hierarchies	09183 Protein families: signaling and cellular processes	02000 Transporters [BR:ko02000]
CP044409	Pseudomonas_umsongensis_GO16.gbk	F6476_00725	56492	58186		L-lactate permease	codon_start:1 desc:Pseudomonas umsongensis strain GO16 chromosome. transl_table:11 protein_id:QFG27798.1 note:Derived by automated computational analysis using gene prediction method: Protein Homology. inference:COORDINATES: similar to AA sequence:RefSeq:WP_008088294.1	NC_004129.6	Pseudomonas_protegens_Pf-5_113.gbk	PFL_0817	945180	946874	glcA	glycolate permease GlcA	desc:Pseudomonas protegens Pf-5 chromosome, complete genome.. codon_start:1 translation_table:11 protein_id:YP_257952.1	93.98	K00427	lldP, lctP; L-lactate permease	09180 Brite Hierarchies	09183 Protein families: signaling and cellular processes	02000 Transporters [BR:ko02000]
CP044409	Pseudomonas_umsongensis_GO16.gbk	F6476_00730	58450	59217		FCD domain-containing protein	note:Derived by automated computational analysis using gene prediction method: Protein Homology. inference:COORDINATES: similar to AA sequence:RefSeq:WP_008018798.1 transl_table:11 desc:Pseudomonas umsongensis strain GO16 chromosome. codon_start:1 protein_id:QFG27799.1	NC_007492.2	Pseudomonas_fluorescens_Pf0-1_124.gbk	Pfl01_0754	887597	888364		GntR family transcriptional regulator	codon_start:1 desc:Pseudomonas fluorescens Pf0-1 chromosome, complete genome.. translation_table:11 protein_id:YP_346486.1	95.31	K05799	pdhR; GntR family transcriptional regulator, transcriptional repressor for pyruvate dehydrogenase complex	09180 Brite Hierarchies	09182 Protein families: genetic information processing	09182 Protein families: genetic information processing
CP044409	Pseudomonas_umsongensis_GO16.gbk	F6476_00730	58450	59217		FCD domain-containing protein	note:Derived by automated computational analysis using gene prediction method: Protein Homology. inference:COORDINATES: similar to AA sequence:RefSeq:WP_008018798.1 transl_table:11 desc:Pseudomonas umsongensis strain GO16 chromosome. codon_start:1 protein_id:QFG27799.1	NC_002947.4	Pseudomonas_putida_KT2440_110.gbk	PP_4734	5382513	5383280	pdhR	DNA-binding transcriptional regulator LldR	codon_start:1 desc:Pseudomonas putida KT2440 chromosome, complete genome.. protein_id:NP_746842.1 translation_table:11	85.04	K05799	pdhR; GntR family transcriptional regulator, transcriptional repressor for pyruvate dehydrogenase complex	09180 Brite Hierarchies	09182 Protein families: genetic information processing	09182 Protein families: genetic information processing
CP044409	Pseudomonas_umsongensis_GO16.gbk	F6476_00730	58450	59217		FCD domain-containing protein	note:Derived by automated computational analysis using gene prediction method: Protein Homology. inference:COORDINATES: similar to AA sequence:RefSeq:WP_008018798.1 transl_table:11 desc:Pseudomonas umsongensis strain GO16 chromosome. codon_start:1 protein_id:QFG27799.1	NC_004129.6	Pseudomonas_protegens_Pf-5_113.gbk	PFL_0818	947136	947903	pdhR	pyruvate dehydrogenase complex repressor	codon_start:1 desc:Pseudomonas protegens Pf-5 chromosome, complete genome.. protein_id:YP_257953.1 translation_table:11	92.58	K05799	pdhR; GntR family transcriptional regulator, transcriptional repressor for pyruvate dehydrogenase complex	09180 Brite Hierarchies	09182 Protein families: genetic information processing	09182 Protein families: genetic information processing
CP044409	Pseudomonas_umsongensis_GO16.gbk	F6476_00730	58450	59217		FCD domain-containing protein	note:Derived by automated computational analysis using gene prediction method: Protein Homology. inference:COORDINATES: similar to AA sequence:RefSeq:WP_008018798.1 transl_table:11 desc:Pseudomonas umsongensis strain GO16 chromosome. codon_start:1 protein_id:QFG27799.1	NZ_LT629767.1	Pseudomonas_umsongensis_BS3657_6927.gbk	BLU31_RS30700	6710947	6711714	pdhR	FCD domain-containing protein	protein_id:WP_020796516.1 translation_table:11 codon_start:1 desc:Pseudomonas umsongensis strain BS3657 genome assembly, chromosome: I..	100	K05799	pdhR; GntR family transcriptional regulator, transcriptional repressor for pyruvate dehydrogenase complex	09180 Brite Hierarchies	09182 Protein families: genetic information processing	09182 Protein families: genetic information processing
CP044409	Pseudomonas_umsongensis_GO16.gbk	F6476_00730	58450	59217		FCD domain-containing protein	note:Derived by automated computational analysis using gene prediction method: Protein Homology. inference:COORDINATES: similar to AA sequence:RefSeq:WP_008018798.1 transl_table:11 desc:Pseudomonas umsongensis strain GO16 chromosome. codon_start:1 protein_id:QFG27799.1	NC_002516.2	Pseudomonas_aeruginosa_PAO1_107.gbk	PA4769	5354285	5355058		probable transcriptional regulator	codon_start:1 desc:Pseudomonas aeruginosa PAO1 chromosome, complete genome.. translation_table:11 protein_id:NP_253457.1	81.46	K05799	pdhR; GntR family transcriptional regulator, transcriptional repressor for pyruvate dehydrogenase complex	09180 Brite Hierarchies	09182 Protein families: genetic information processing	09182 Protein families: genetic information processing
CP044409	Pseudomonas_umsongensis_GO16.gbk	F6476_00730	58450	59217		FCD domain-containing protein	note:Derived by automated computational analysis using gene prediction method: Protein Homology. inference:COORDINATES: similar to AA sequence:RefSeq:WP_008018798.1 transl_table:11 desc:Pseudomonas umsongensis strain GO16 chromosome. codon_start:1 protein_id:QFG27799.1	NZ_CP008696.1	Pseudomonas_chlororaphis_PA23_2420.gbk	EY04_RS03385	809078	809845	pdhR	transcriptional regulator	desc:Pseudomonas chlororaphis strain PA23, complete genome.. codon_start:1 protein_id:WP_009046918.1 translation_table:11	94.14	K05799	pdhR; GntR family transcriptional regulator, transcriptional repressor for pyruvate dehydrogenase complex	09180 Brite Hierarchies	09182 Protein families: genetic information processing	09182 Protein families: genetic information processing
CP044409	Pseudomonas_umsongensis_GO16.gbk	F6476_00735	59344	59826	smpB	SsrA-binding protein SmpB	note:Derived by automated computational analysis using gene prediction method: Protein Homology. inference:COORDINATES: similar to AA sequence:RefSeq:YP_237271.1 transl_table:11 desc:Pseudomonas umsongensis strain GO16 chromosome. codon_start:1 protein_id:QFG33920.1	NZ_CP008696.1	Pseudomonas_chlororaphis_PA23_2420.gbk	EY04_RS03390	809927	810409	smpB	single-stranded DNA-binding protein	desc:Pseudomonas chlororaphis strain PA23, complete genome.. codon_start:1 protein_id:WP_009042112.1 translation_table:11	91.93	K03664	smpB; SsrA-binding protein	09190 Not Included in Pathway or Brite	09192 Unclassified: genetic information processing, 09193 Unclassified: signaling and cellular processes	09192 Unclassified: genetic information processing, 09193 Unclassified: signaling and cellular processes
CP044409	Pseudomonas_umsongensis_GO16.gbk	F6476_00735	59344	59826	smpB	SsrA-binding protein SmpB	note:Derived by automated computational analysis using gene prediction method: Protein Homology. inference:COORDINATES: similar to AA sequence:RefSeq:YP_237271.1 transl_table:11 desc:Pseudomonas umsongensis strain GO16 chromosome. codon_start:1 protein_id:QFG33920.1	NC_009434.1	Pseudomonas_stutzeri_A1501_123.gbk	PST_3334	3608193	3608675	smpB	SsrA-binding protein	codon_start:1 desc:Pseudomonas stutzeri A1501 chromosome, complete genome.. translation_table:11 protein_id:YP_001173805.1	80.75	K03664	smpB; SsrA-binding protein	09190 Not Included in Pathway or Brite	09192 Unclassified: genetic information processing, 09193 Unclassified: signaling and cellular processes	09192 Unclassified: genetic information processing, 09193 Unclassified: signaling and cellular processes
CP044409	Pseudomonas_umsongensis_GO16.gbk	F6476_00735	59344	59826	smpB	SsrA-binding protein SmpB	note:Derived by automated computational analysis using gene prediction method: Protein Homology. inference:COORDINATES: similar to AA sequence:RefSeq:YP_237271.1 transl_table:11 desc:Pseudomonas umsongensis strain GO16 chromosome. codon_start:1 protein_id:QFG33920.1	NC_002947.4	Pseudomonas_putida_KT2440_110.gbk	PP_4733	5381898	5382380	smpB	SsrA-binding protein	codon_start:1 desc:Pseudomonas putida KT2440 chromosome, complete genome.. protein_id:NP_746841.1 translation_table:11	85.09	K03664	smpB; SsrA-binding protein	09190 Not Included in Pathway or Brite	09192 Unclassified: genetic information processing, 09193 Unclassified: signaling and cellular processes	09192 Unclassified: genetic information processing, 09193 Unclassified: signaling and cellular processes
CP044409	Pseudomonas_umsongensis_GO16.gbk	F6476_00735	59344	59826	smpB	SsrA-binding protein SmpB	note:Derived by automated computational analysis using gene prediction method: Protein Homology. inference:COORDINATES: similar to AA sequence:RefSeq:YP_237271.1 transl_table:11 desc:Pseudomonas umsongensis strain GO16 chromosome. codon_start:1 protein_id:QFG33920.1	NC_004578.1	Pseudomonas_syringae_pv_tomato_DC3000_111.gbk	PSPTO_4515	5085014	5085496	smpB	SsrA-binding protein	protein_id:NP_794268.1 translation_table:11 codon_start:1 desc:Pseudomonas syringae pv. tomato str. DC3000 chromosome, complete genome..	85.09	K03664	smpB; SsrA-binding protein	09190 Not Included in Pathway or Brite	09192 Unclassified: genetic information processing, 09193 Unclassified: signaling and cellular processes	09192 Unclassified: genetic information processing, 09193 Unclassified: signaling and cellular processes
CP044409	Pseudomonas_umsongensis_GO16.gbk	F6476_00735	59344	59826	smpB	SsrA-binding protein SmpB	note:Derived by automated computational analysis using gene prediction method: Protein Homology. inference:COORDINATES: similar to AA sequence:RefSeq:YP_237271.1 transl_table:11 desc:Pseudomonas umsongensis strain GO16 chromosome. codon_start:1 protein_id:QFG33920.1	NZ_LT629767.1	Pseudomonas_umsongensis_BS3657_6927.gbk	BLU31_RS30705	6711841	6712323		SsrA-binding protein SmpB	protein_id:WP_008057382.1 translation_table:11 desc:Pseudomonas umsongensis strain BS3657 genome assembly, chromosome: I.. codon_start:1	100	K03664	smpB; SsrA-binding protein	09190 Not Included in Pathway or Brite	09192 Unclassified: genetic information processing, 09193 Unclassified: signaling and cellular processes	09192 Unclassified: genetic information processing, 09193 Unclassified: signaling and cellular processes
CP044409	Pseudomonas_umsongensis_GO16.gbk	F6476_00735	59344	59826	smpB	SsrA-binding protein SmpB	note:Derived by automated computational analysis using gene prediction method: Protein Homology. inference:COORDINATES: similar to AA sequence:RefSeq:YP_237271.1 transl_table:11 desc:Pseudomonas umsongensis strain GO16 chromosome. codon_start:1 protein_id:QFG33920.1	NC_002516.2	Pseudomonas_aeruginosa_PAO1_107.gbk	PA4768	5353783	5354262	smpB	SmpB protein	protein_id:NP_253456.1 translation_table:11 desc:Pseudomonas aeruginosa PAO1 chromosome, complete genome.. codon_start:1	83.23	K03664	smpB; SsrA-binding protein	09190 Not Included in Pathway or Brite	09192 Unclassified: genetic information processing, 09193 Unclassified: signaling and cellular processes	09192 Unclassified: genetic information processing, 09193 Unclassified: signaling and cellular processes
CP044409	Pseudomonas_umsongensis_GO16.gbk	F6476_00735	59344	59826	smpB	SsrA-binding protein SmpB	note:Derived by automated computational analysis using gene prediction method: Protein Homology. inference:COORDINATES: similar to AA sequence:RefSeq:YP_237271.1 transl_table:11 desc:Pseudomonas umsongensis strain GO16 chromosome. codon_start:1 protein_id:QFG33920.1	NC_004129.6	Pseudomonas_protegens_Pf-5_113.gbk	PFL_0819	947985	948467	smpB	SsrA-binding protein	translation_table:11 protein_id:YP_257954.1 codon_start:1 desc:Pseudomonas protegens Pf-5 chromosome, complete genome..	91.3	K03664	smpB; SsrA-binding protein	09190 Not Included in Pathway or Brite	09192 Unclassified: genetic information processing, 09193 Unclassified: signaling and cellular processes	09192 Unclassified: genetic information processing, 09193 Unclassified: signaling and cellular processes
CP044409	Pseudomonas_umsongensis_GO16.gbk	F6476_00735	59344	59826	smpB	SsrA-binding protein SmpB	note:Derived by automated computational analysis using gene prediction method: Protein Homology. inference:COORDINATES: similar to AA sequence:RefSeq:YP_237271.1 transl_table:11 desc:Pseudomonas umsongensis strain GO16 chromosome. codon_start:1 protein_id:QFG33920.1	NC_007492.2	Pseudomonas_fluorescens_Pf0-1_124.gbk	Pfl01_0755	888415	888897	smpB	SsrA-binding protein	translation_table:11 protein_id:YP_346487.1 desc:Pseudomonas fluorescens Pf0-1 chromosome, complete genome.. codon_start:1	98.14	K03664	smpB; SsrA-binding protein	09190 Not Included in Pathway or Brite	09192 Unclassified: genetic information processing, 09193 Unclassified: signaling and cellular processes	09192 Unclassified: genetic information processing, 09193 Unclassified: signaling and cellular processes
CP044409	Pseudomonas_umsongensis_GO16.gbk	F6476_00740	59945	61348		sodium-dependent transporter	desc:Pseudomonas umsongensis strain GO16 chromosome. codon_start:1 transl_table:11 protein_id:QFG27800.1 note:Derived by automated computational analysis using gene prediction method: Protein Homology. inference:COORDINATES: similar to AA sequence:RefSeq:NP_794267.1	NC_007492.2	Pseudomonas_fluorescens_Pf0-1_124.gbk	Pfl01_0756	889017	890420		Sodium:neurotransmitter symporter	translation_table:11 protein_id:YP_346488.1 desc:Pseudomonas fluorescens Pf0-1 chromosome, complete genome.. codon_start:1	94.02	K03308	TC.NSS; neurotransmitter:Na+ symporter, NSS family	09190 Not Included in Pathway or Brite	09193 Unclassified: signaling and cellular processes	09193 Unclassified: signaling and cellular processes
CP044409	Pseudomonas_umsongensis_GO16.gbk	F6476_00740	59945	61348		sodium-dependent transporter	desc:Pseudomonas umsongensis strain GO16 chromosome. codon_start:1 transl_table:11 protein_id:QFG27800.1 note:Derived by automated computational analysis using gene prediction method: Protein Homology. inference:COORDINATES: similar to AA sequence:RefSeq:NP_794267.1	NZ_LT629767.1	Pseudomonas_umsongensis_BS3657_6927.gbk	BLU31_RS30710	6712442	6713845		sodium-dependent transporter	protein_id:WP_083350116.1 translation_table:11 codon_start:1 desc:Pseudomonas umsongensis strain BS3657 genome assembly, chromosome: I..	99.79	K03308	TC.NSS; neurotransmitter:Na+ symporter, NSS family	09190 Not Included in Pathway or Brite	09193 Unclassified: signaling and cellular processes	09193 Unclassified: signaling and cellular processes
CP044409	Pseudomonas_umsongensis_GO16.gbk	F6476_00740	59945	61348		sodium-dependent transporter	desc:Pseudomonas umsongensis strain GO16 chromosome. codon_start:1 transl_table:11 protein_id:QFG27800.1 note:Derived by automated computational analysis using gene prediction method: Protein Homology. inference:COORDINATES: similar to AA sequence:RefSeq:NP_794267.1	NZ_CP008696.1	Pseudomonas_chlororaphis_PA23_2420.gbk	EY04_RS03395	810527	811930		symporter	codon_start:1 desc:Pseudomonas chlororaphis strain PA23, complete genome.. protein_id:WP_038636434.1 translation_table:11	92.74	K03308	TC.NSS; neurotransmitter:Na+ symporter, NSS family	09190 Not Included in Pathway or Brite	09193 Unclassified: signaling and cellular processes	09193 Unclassified: signaling and cellular processes
CP044409	Pseudomonas_umsongensis_GO16.gbk	F6476_00740	59945	61348		sodium-dependent transporter	desc:Pseudomonas umsongensis strain GO16 chromosome. codon_start:1 transl_table:11 protein_id:QFG27800.1 note:Derived by automated computational analysis using gene prediction method: Protein Homology. inference:COORDINATES: similar to AA sequence:RefSeq:NP_794267.1	NC_004129.6	Pseudomonas_protegens_Pf-5_113.gbk	PFL_0820	948585	949988		sodium dependent symporter, SNF family	desc:Pseudomonas protegens Pf-5 chromosome, complete genome.. codon_start:1 protein_id:YP_257955.2 translation_table:11	90.81	K03308	TC.NSS; neurotransmitter:Na+ symporter, NSS family	09190 Not Included in Pathway or Brite	09193 Unclassified: signaling and cellular processes	09193 Unclassified: signaling and cellular processes
CP044409	Pseudomonas_umsongensis_GO16.gbk	F6476_00740	59945	61348		sodium-dependent transporter	desc:Pseudomonas umsongensis strain GO16 chromosome. codon_start:1 transl_table:11 protein_id:QFG27800.1 note:Derived by automated computational analysis using gene prediction method: Protein Homology. inference:COORDINATES: similar to AA sequence:RefSeq:NP_794267.1	NC_004578.1	Pseudomonas_syringae_pv_tomato_DC3000_111.gbk	PSPTO_4514	5083497	5084900		sodium-dependent transporter	codon_start:1 desc:Pseudomonas syringae pv. tomato str. DC3000 chromosome, complete genome.. protein_id:NP_794267.1 translation_table:11	86.97	K03308	TC.NSS; neurotransmitter:Na+ symporter, NSS family	09190 Not Included in Pathway or Brite	09193 Unclassified: signaling and cellular processes	09193 Unclassified: signaling and cellular processes
CP044409	Pseudomonas_umsongensis_GO16.gbk	F6476_00745	61356	61790		type II toxin-antitoxin system RatA family toxin	inference:COORDINATES: similar to AA sequence:RefSeq:WP_016986510.1 note:Derived by automated computational analysis using gene prediction method: Protein Homology. protein_id:QFG27801.1 transl_table:11 desc:Pseudomonas umsongensis strain GO16 chromosome. codon_start:1	NZ_LT629767.1	Pseudomonas_umsongensis_BS3657_6927.gbk	BLU31_RS30715	6713853	6714287		ubiquinone-binding protein	protein_id:WP_020796518.1 translation_table:11 desc:Pseudomonas umsongensis strain BS3657 genome assembly, chromosome: I.. codon_start:1	98.62	K18588	COQ10; coenzyme Q-binding protein COQ10	09190 Not Included in Pathway or Brite	09191 Unclassified: metabolism	09191 Unclassified: metabolism
CP044409	Pseudomonas_umsongensis_GO16.gbk	F6476_00745	61356	61790		type II toxin-antitoxin system RatA family toxin	inference:COORDINATES: similar to AA sequence:RefSeq:WP_016986510.1 note:Derived by automated computational analysis using gene prediction method: Protein Homology. protein_id:QFG27801.1 transl_table:11 desc:Pseudomonas umsongensis strain GO16 chromosome. codon_start:1	NZ_CP008696.1	Pseudomonas_chlororaphis_PA23_2420.gbk	EY04_RS03400	811938	812372		ribosome association toxin RatA	desc:Pseudomonas chlororaphis strain PA23, complete genome.. codon_start:1 protein_id:WP_009046921.1 translation_table:11	91.03	K18588	COQ10; coenzyme Q-binding protein COQ10	09190 Not Included in Pathway or Brite	09191 Unclassified: metabolism	09191 Unclassified: metabolism
CP044409	Pseudomonas_umsongensis_GO16.gbk	F6476_00745	61356	61790		type II toxin-antitoxin system RatA family toxin	inference:COORDINATES: similar to AA sequence:RefSeq:WP_016986510.1 note:Derived by automated computational analysis using gene prediction method: Protein Homology. protein_id:QFG27801.1 transl_table:11 desc:Pseudomonas umsongensis strain GO16 chromosome. codon_start:1	NC_004578.1	Pseudomonas_syringae_pv_tomato_DC3000_111.gbk	PSPTO_4513	5083055	5083528		hypothetical protein	protein_id:NP_794266.1 translation_table:11 desc:Pseudomonas syringae pv. tomato str. DC3000 chromosome, complete genome.. codon_start:1	82.76	K18588	COQ10; coenzyme Q-binding protein COQ10	09190 Not Included in Pathway or Brite	09191 Unclassified: metabolism	09191 Unclassified: metabolism
CP044409	Pseudomonas_umsongensis_GO16.gbk	F6476_00745	61356	61790		type II toxin-antitoxin system RatA family toxin	inference:COORDINATES: similar to AA sequence:RefSeq:WP_016986510.1 note:Derived by automated computational analysis using gene prediction method: Protein Homology. protein_id:QFG27801.1 transl_table:11 desc:Pseudomonas umsongensis strain GO16 chromosome. codon_start:1	NC_002947.4	Pseudomonas_putida_KT2440_110.gbk	PP_4732	5381300	5381848		hypothetical protein	protein_id:NP_746840.1 translation_table:11 codon_start:1 desc:Pseudomonas putida KT2440 chromosome, complete genome..	87.59	K18588	COQ10; coenzyme Q-binding protein COQ10	09190 Not Included in Pathway or Brite	09191 Unclassified: metabolism	09191 Unclassified: metabolism
CP044409	Pseudomonas_umsongensis_GO16.gbk	F6476_00745	61356	61790		type II toxin-antitoxin system RatA family toxin	inference:COORDINATES: similar to AA sequence:RefSeq:WP_016986510.1 note:Derived by automated computational analysis using gene prediction method: Protein Homology. protein_id:QFG27801.1 transl_table:11 desc:Pseudomonas umsongensis strain GO16 chromosome. codon_start:1	NC_007492.2	Pseudomonas_fluorescens_Pf0-1_124.gbk	Pfl01_0757	890428	890862		cyclase/dehydrase	translation_table:11 protein_id:YP_346489.1 desc:Pseudomonas fluorescens Pf0-1 chromosome, complete genome.. codon_start:1	93.79	K18588	COQ10; coenzyme Q-binding protein COQ10	09190 Not Included in Pathway or Brite	09191 Unclassified: metabolism	09191 Unclassified: metabolism
CP044409	Pseudomonas_umsongensis_GO16.gbk	F6476_00745	61356	61790		type II toxin-antitoxin system RatA family toxin	inference:COORDINATES: similar to AA sequence:RefSeq:WP_016986510.1 note:Derived by automated computational analysis using gene prediction method: Protein Homology. protein_id:QFG27801.1 transl_table:11 desc:Pseudomonas umsongensis strain GO16 chromosome. codon_start:1	NC_004129.6	Pseudomonas_protegens_Pf-5_113.gbk	PFL_0821	949996	950430		polyketide cyclase/dehydrase	codon_start:1 desc:Pseudomonas protegens Pf-5 chromosome, complete genome.. translation_table:11 protein_id:YP_257956.1	89.66	K18588	COQ10; coenzyme Q-binding protein COQ10	09190 Not Included in Pathway or Brite	09191 Unclassified: metabolism	09191 Unclassified: metabolism
CP044409	Pseudomonas_umsongensis_GO16.gbk	F6476_00750	61783	62097		RnfH family protein	protein_id:QFG27802.1 desc:Pseudomonas umsongensis strain GO16 chromosome. codon_start:1 transl_table:11 inference:COORDINATES: similar to AA sequence:RefSeq:WP_003221511.1 note:Derived by automated computational analysis using gene prediction method: Protein Homology.	NZ_LT629767.1	Pseudomonas_umsongensis_BS3657_6927.gbk	BLU31_RS30720	6714280	6714594		RnfH family protein	desc:Pseudomonas umsongensis strain BS3657 genome assembly, chromosome: I.. codon_start:1 protein_id:WP_083350117.1 translation_table:11	98.1	K09801	K09801; uncharacterized protein	09190 Not Included in Pathway or Brite	09194 Poorly characterized	09194 Poorly characterized
CP044409	Pseudomonas_umsongensis_GO16.gbk	F6476_00750	61783	62097		RnfH family protein	protein_id:QFG27802.1 desc:Pseudomonas umsongensis strain GO16 chromosome. codon_start:1 transl_table:11 inference:COORDINATES: similar to AA sequence:RefSeq:WP_003221511.1 note:Derived by automated computational analysis using gene prediction method: Protein Homology.	NC_007492.2	Pseudomonas_fluorescens_Pf0-1_124.gbk	Pfl01_0758	890855	891169		hypothetical protein	desc:Pseudomonas fluorescens Pf0-1 chromosome, complete genome.. codon_start:1 translation_table:11 protein_id:YP_346490.1	80	K09801	K09801; uncharacterized protein	09190 Not Included in Pathway or Brite	09194 Poorly characterized	09194 Poorly characterized
CP044409	Pseudomonas_umsongensis_GO16.gbk	F6476_00755	62157	62684		outer membrane protein assembly factor BamE	note:Derived by automated computational analysis using gene prediction method: Protein Homology. inference:COORDINATES: similar to AA sequence:RefSeq:NP_794262.1 desc:Pseudomonas umsongensis strain GO16 chromosome. codon_start:1 transl_table:11 protein_id:QFG27803.1	NC_009434.1	Pseudomonas_stutzeri_A1501_123.gbk	PST_3331	3606599	3607204	omlA	outer membrane lipoprotein OmlA	desc:Pseudomonas stutzeri A1501 chromosome, complete genome.. codon_start:1 protein_id:YP_001173802.1 translation_table:11	80.49	K06186	bamE, smpA; outer membrane protein assembly factor BamE	09180 Brite Hierarchies	09183 Protein families: signaling and cellular processes	09183 Protein families: signaling and cellular processes
CP044409	Pseudomonas_umsongensis_GO16.gbk	F6476_00755	62157	62684		outer membrane protein assembly factor BamE	note:Derived by automated computational analysis using gene prediction method: Protein Homology. inference:COORDINATES: similar to AA sequence:RefSeq:NP_794262.1 desc:Pseudomonas umsongensis strain GO16 chromosome. codon_start:1 transl_table:11 protein_id:QFG27803.1	NC_004578.1	Pseudomonas_syringae_pv_tomato_DC3000_111.gbk	PSPTO_4509	5080844	5081365	omlA	outer membrane lipoprotein OmlA	protein_id:NP_794262.1 translation_table:11 desc:Pseudomonas syringae pv. tomato str. DC3000 chromosome, complete genome.. codon_start:1	86.23	K06186	bamE, smpA; outer membrane protein assembly factor BamE	09180 Brite Hierarchies	09183 Protein families: signaling and cellular processes	09183 Protein families: signaling and cellular processes
CP044409	Pseudomonas_umsongensis_GO16.gbk	F6476_00755	62157	62684		outer membrane protein assembly factor BamE	note:Derived by automated computational analysis using gene prediction method: Protein Homology. inference:COORDINATES: similar to AA sequence:RefSeq:NP_794262.1 desc:Pseudomonas umsongensis strain GO16 chromosome. codon_start:1 transl_table:11 protein_id:QFG27803.1	NC_004129.6	Pseudomonas_protegens_Pf-5_113.gbk	PFL_0823	950798	951325	omlA	outer membrane lipoprotein OmlA	desc:Pseudomonas protegens Pf-5 chromosome, complete genome.. codon_start:1 protein_id:YP_257958.1 translation_table:11	89.77	K06186	bamE, smpA; outer membrane protein assembly factor BamE	09180 Brite Hierarchies	09183 Protein families: signaling and cellular processes	09183 Protein families: signaling and cellular processes
CP044409	Pseudomonas_umsongensis_GO16.gbk	F6476_00755	62157	62684		outer membrane protein assembly factor BamE	note:Derived by automated computational analysis using gene prediction method: Protein Homology. inference:COORDINATES: similar to AA sequence:RefSeq:NP_794262.1 desc:Pseudomonas umsongensis strain GO16 chromosome. codon_start:1 transl_table:11 protein_id:QFG27803.1	NC_007492.2	Pseudomonas_fluorescens_Pf0-1_124.gbk	Pfl01_0759	891231	891758		SmpA/OmlA	translation_table:11 protein_id:YP_346491.1 codon_start:1 desc:Pseudomonas fluorescens Pf0-1 chromosome, complete genome..	92.05	K06186	bamE, smpA; outer membrane protein assembly factor BamE	09180 Brite Hierarchies	09183 Protein families: signaling and cellular processes	09183 Protein families: signaling and cellular processes
CP044409	Pseudomonas_umsongensis_GO16.gbk	F6476_00755	62157	62684		outer membrane protein assembly factor BamE	note:Derived by automated computational analysis using gene prediction method: Protein Homology. inference:COORDINATES: similar to AA sequence:RefSeq:NP_794262.1 desc:Pseudomonas umsongensis strain GO16 chromosome. codon_start:1 transl_table:11 protein_id:QFG27803.1	NZ_LT629767.1	Pseudomonas_umsongensis_BS3657_6927.gbk	BLU31_RS30725	6714654	6715181		outer membrane protein assembly factor BamE	protein_id:WP_020796520.1 translation_table:11 codon_start:1 desc:Pseudomonas umsongensis strain BS3657 genome assembly, chromosome: I..	100	K06186	bamE, smpA; outer membrane protein assembly factor BamE	09180 Brite Hierarchies	09183 Protein families: signaling and cellular processes	09183 Protein families: signaling and cellular processes
CP044409	Pseudomonas_umsongensis_GO16.gbk	F6476_00755	62157	62684		outer membrane protein assembly factor BamE	note:Derived by automated computational analysis using gene prediction method: Protein Homology. inference:COORDINATES: similar to AA sequence:RefSeq:NP_794262.1 desc:Pseudomonas umsongensis strain GO16 chromosome. codon_start:1 transl_table:11 protein_id:QFG27803.1	NZ_CP008696.1	Pseudomonas_chlororaphis_PA23_2420.gbk	EY04_RS03410	812744	813271		membrane protein	desc:Pseudomonas chlororaphis strain PA23, complete genome.. codon_start:1 protein_id:WP_009046923.1 translation_table:11	93.18	K06186	bamE, smpA; outer membrane protein assembly factor BamE	09180 Brite Hierarchies	09183 Protein families: signaling and cellular processes	09183 Protein families: signaling and cellular processes
CP044409	Pseudomonas_umsongensis_GO16.gbk	F6476_00760	62782	63186	fur	ferric iron uptake transcriptional regulator	inference:COORDINATES: similar to AA sequence:RefSeq:WP_003221515.1 note:Derived by automated computational analysis using gene prediction method: Protein Homology. protein_id:QFG27804.1 codon_start:1 desc:Pseudomonas umsongensis strain GO16 chromosome. transl_table:11	NC_007492.2	Pseudomonas_fluorescens_Pf0-1_124.gbk	Pfl01_0760	891856	892260		ferric uptake regulator family protein	protein_id:YP_346492.1 translation_table:11 desc:Pseudomonas fluorescens Pf0-1 chromosome, complete genome.. codon_start:1	91.85	K03711	fur, zur, furB; Fur family transcriptional regulator, ferric uptake regulator	09180 Brite Hierarchies	09182 Protein families: genetic information processing	09182 Protein families: genetic information processing
CP044409	Pseudomonas_umsongensis_GO16.gbk	F6476_00760	62782	63186	fur	ferric iron uptake transcriptional regulator	inference:COORDINATES: similar to AA sequence:RefSeq:WP_003221515.1 note:Derived by automated computational analysis using gene prediction method: Protein Homology. protein_id:QFG27804.1 codon_start:1 desc:Pseudomonas umsongensis strain GO16 chromosome. transl_table:11	NC_002516.2	Pseudomonas_aeruginosa_PAO1_107.gbk	PA4764	5351675	5352079	fur	ferric uptake regulation protein	translation_table:11 protein_id:NP_253452.1 desc:Pseudomonas aeruginosa PAO1 chromosome, complete genome.. codon_start:1	88.89	K03711	fur, zur, furB; Fur family transcriptional regulator, ferric uptake regulator	09180 Brite Hierarchies	09182 Protein families: genetic information processing	09182 Protein families: genetic information processing
CP044409	Pseudomonas_umsongensis_GO16.gbk	F6476_00760	62782	63186	fur	ferric iron uptake transcriptional regulator	inference:COORDINATES: similar to AA sequence:RefSeq:WP_003221515.1 note:Derived by automated computational analysis using gene prediction method: Protein Homology. protein_id:QFG27804.1 codon_start:1 desc:Pseudomonas umsongensis strain GO16 chromosome. transl_table:11	NC_009434.1	Pseudomonas_stutzeri_A1501_123.gbk	PST_3330	3606192	3606596	fur	ferric uptake regulation protein	protein_id:YP_001173801.1 translation_table:11 codon_start:1 desc:Pseudomonas stutzeri A1501 chromosome, complete genome..	85.71	K03711	fur, zur, furB; Fur family transcriptional regulator, ferric uptake regulator	09180 Brite Hierarchies	09182 Protein families: genetic information processing	09182 Protein families: genetic information processing
CP044409	Pseudomonas_umsongensis_GO16.gbk	F6476_00760	62782	63186	fur	ferric iron uptake transcriptional regulator	inference:COORDINATES: similar to AA sequence:RefSeq:WP_003221515.1 note:Derived by automated computational analysis using gene prediction method: Protein Homology. protein_id:QFG27804.1 codon_start:1 desc:Pseudomonas umsongensis strain GO16 chromosome. transl_table:11	NC_004129.6	Pseudomonas_protegens_Pf-5_113.gbk	PFL_0824	951424	951828	fur	ferric uptake regulation protein	desc:Pseudomonas protegens Pf-5 chromosome, complete genome.. codon_start:1 translation_table:11 protein_id:YP_257959.1	93.33	K03711	fur, zur, furB; Fur family transcriptional regulator, ferric uptake regulator	09180 Brite Hierarchies	09182 Protein families: genetic information processing	09182 Protein families: genetic information processing
CP044409	Pseudomonas_umsongensis_GO16.gbk	F6476_00760	62782	63186	fur	ferric iron uptake transcriptional regulator	inference:COORDINATES: similar to AA sequence:RefSeq:WP_003221515.1 note:Derived by automated computational analysis using gene prediction method: Protein Homology. protein_id:QFG27804.1 codon_start:1 desc:Pseudomonas umsongensis strain GO16 chromosome. transl_table:11	NC_002947.4	Pseudomonas_putida_KT2440_110.gbk	PP_4730	5380197	5380601	fur	ferric iron uptake global transcriptional repressor Fur	translation_table:11 protein_id:NP_746838.1 codon_start:1 desc:Pseudomonas putida KT2440 chromosome, complete genome..	89.63	K03711	fur, zur, furB; Fur family transcriptional regulator, ferric uptake regulator	09180 Brite Hierarchies	09182 Protein families: genetic information processing	09182 Protein families: genetic information processing
CP044409	Pseudomonas_umsongensis_GO16.gbk	F6476_00760	62782	63186	fur	ferric iron uptake transcriptional regulator	inference:COORDINATES: similar to AA sequence:RefSeq:WP_003221515.1 note:Derived by automated computational analysis using gene prediction method: Protein Homology. protein_id:QFG27804.1 codon_start:1 desc:Pseudomonas umsongensis strain GO16 chromosome. transl_table:11	NZ_CP008696.1	Pseudomonas_chlororaphis_PA23_2420.gbk	EY04_RS03415	813370	813774		Fur family transcriptional regulator	protein_id:WP_007920840.1 translation_table:11 codon_start:1 desc:Pseudomonas chlororaphis strain PA23, complete genome..	92.59	K03711	fur, zur, furB; Fur family transcriptional regulator, ferric uptake regulator	09180 Brite Hierarchies	09182 Protein families: genetic information processing	09182 Protein families: genetic information processing
CP044409	Pseudomonas_umsongensis_GO16.gbk	F6476_00760	62782	63186	fur	ferric iron uptake transcriptional regulator	inference:COORDINATES: similar to AA sequence:RefSeq:WP_003221515.1 note:Derived by automated computational analysis using gene prediction method: Protein Homology. protein_id:QFG27804.1 codon_start:1 desc:Pseudomonas umsongensis strain GO16 chromosome. transl_table:11	NC_004578.1	Pseudomonas_syringae_pv_tomato_DC3000_111.gbk	PSPTO_4508	5080338	5080745	fur	ferric uptake regulation protein	translation_table:11 protein_id:NP_794261.1 desc:Pseudomonas syringae pv. tomato str. DC3000 chromosome, complete genome.. codon_start:1	91.04	K03711	fur, zur, furB; Fur family transcriptional regulator, ferric uptake regulator	09180 Brite Hierarchies	09182 Protein families: genetic information processing	09182 Protein families: genetic information processing
CP044409	Pseudomonas_umsongensis_GO16.gbk	F6476_00760	62782	63186	fur	ferric iron uptake transcriptional regulator	inference:COORDINATES: similar to AA sequence:RefSeq:WP_003221515.1 note:Derived by automated computational analysis using gene prediction method: Protein Homology. protein_id:QFG27804.1 codon_start:1 desc:Pseudomonas umsongensis strain GO16 chromosome. transl_table:11	NZ_LT629767.1	Pseudomonas_umsongensis_BS3657_6927.gbk	BLU31_RS30730	6715279	6715683		ferric iron uptake transcriptional regulator	desc:Pseudomonas umsongensis strain BS3657 genome assembly, chromosome: I.. codon_start:1 translation_table:11 protein_id:WP_003197684.1	100	K03711	fur, zur, furB; Fur family transcriptional regulator, ferric uptake regulator	09180 Brite Hierarchies	09182 Protein families: genetic information processing	09182 Protein families: genetic information processing
CP044409	Pseudomonas_umsongensis_GO16.gbk	F6476_00765	63363	65036	recN	DNA repair protein RecN	note:Derived by automated computational analysis using gene prediction method: Protein Homology. inference:COORDINATES: similar to AA sequence:RefSeq:WP_003221517.1 desc:Pseudomonas umsongensis strain GO16 chromosome. codon_start:1 transl_table:11 protein_id:QFG27805.1	NZ_LT629767.1	Pseudomonas_umsongensis_BS3657_6927.gbk	BLU31_RS30735	6715860	6717533		DNA repair protein RecN	codon_start:1 desc:Pseudomonas umsongensis strain BS3657 genome assembly, chromosome: I.. protein_id:WP_020796522.1 translation_table:11	100	K03631	recN; DNA repair protein RecN (Recombination protein N)	09180 Brite Hierarchies	09182 Protein families: genetic information processing	09182 Protein families: genetic information processing
CP044409	Pseudomonas_umsongensis_GO16.gbk	F6476_00765	63363	65036	recN	DNA repair protein RecN	note:Derived by automated computational analysis using gene prediction method: Protein Homology. inference:COORDINATES: similar to AA sequence:RefSeq:WP_003221517.1 desc:Pseudomonas umsongensis strain GO16 chromosome. codon_start:1 transl_table:11 protein_id:QFG27805.1	NC_002947.4	Pseudomonas_putida_KT2440_110.gbk	PP_4729	5378416	5380089	recN	DNA repair/recombination protein	codon_start:1 desc:Pseudomonas putida KT2440 chromosome, complete genome.. protein_id:NP_746837.1 translation_table:11	84.17	K03631	recN; DNA repair protein RecN (Recombination protein N)	09180 Brite Hierarchies	09182 Protein families: genetic information processing	09182 Protein families: genetic information processing
CP044409	Pseudomonas_umsongensis_GO16.gbk	F6476_00765	63363	65036	recN	DNA repair protein RecN	note:Derived by automated computational analysis using gene prediction method: Protein Homology. inference:COORDINATES: similar to AA sequence:RefSeq:WP_003221517.1 desc:Pseudomonas umsongensis strain GO16 chromosome. codon_start:1 transl_table:11 protein_id:QFG27805.1	NZ_CP008696.1	Pseudomonas_chlororaphis_PA23_2420.gbk	EY04_RS03420	813865	815538		recombinase	protein_id:WP_016701661.1 translation_table:11 codon_start:1 desc:Pseudomonas chlororaphis strain PA23, complete genome..	90.65	K03631	recN; DNA repair protein RecN (Recombination protein N)	09180 Brite Hierarchies	09182 Protein families: genetic information processing	09182 Protein families: genetic information processing
CP044409	Pseudomonas_umsongensis_GO16.gbk	F6476_00765	63363	65036	recN	DNA repair protein RecN	note:Derived by automated computational analysis using gene prediction method: Protein Homology. inference:COORDINATES: similar to AA sequence:RefSeq:WP_003221517.1 desc:Pseudomonas umsongensis strain GO16 chromosome. codon_start:1 transl_table:11 protein_id:QFG27805.1	NC_004578.1	Pseudomonas_syringae_pv_tomato_DC3000_111.gbk	PSPTO_4507	5078600	5080273	recN	DNA repair protein RecN	desc:Pseudomonas syringae pv. tomato str. DC3000 chromosome, complete genome.. codon_start:1 translation_table:11 protein_id:NP_794260.1	89.03	K03631	recN; DNA repair protein RecN (Recombination protein N)	09180 Brite Hierarchies	09182 Protein families: genetic information processing	09182 Protein families: genetic information processing
CP044409	Pseudomonas_umsongensis_GO16.gbk	F6476_00765	63363	65036	recN	DNA repair protein RecN	note:Derived by automated computational analysis using gene prediction method: Protein Homology. inference:COORDINATES: similar to AA sequence:RefSeq:WP_003221517.1 desc:Pseudomonas umsongensis strain GO16 chromosome. codon_start:1 transl_table:11 protein_id:QFG27805.1	NC_009434.1	Pseudomonas_stutzeri_A1501_123.gbk	PST_3329	3604456	3606129	recN	DNA repair protein RecN	protein_id:YP_001173800.1 translation_table:11 codon_start:1 desc:Pseudomonas stutzeri A1501 chromosome, complete genome..	80.48	K03631	recN; DNA repair protein RecN (Recombination protein N)	09180 Brite Hierarchies	09182 Protein families: genetic information processing	09182 Protein families: genetic information processing
CP044409	Pseudomonas_umsongensis_GO16.gbk	F6476_00765	63363	65036	recN	DNA repair protein RecN	note:Derived by automated computational analysis using gene prediction method: Protein Homology. inference:COORDINATES: similar to AA sequence:RefSeq:WP_003221517.1 desc:Pseudomonas umsongensis strain GO16 chromosome. codon_start:1 transl_table:11 protein_id:QFG27805.1	NC_002516.2	Pseudomonas_aeruginosa_PAO1_107.gbk	PA4763	5349929	5351605	recN	DNA repair protein RecN	desc:Pseudomonas aeruginosa PAO1 chromosome, complete genome.. codon_start:1 translation_table:11 protein_id:NP_253451.1	80.8	K03631	recN; DNA repair protein RecN (Recombination protein N)	09180 Brite Hierarchies	09182 Protein families: genetic information processing	09182 Protein families: genetic information processing
CP044409	Pseudomonas_umsongensis_GO16.gbk	F6476_00765	63363	65036	recN	DNA repair protein RecN	note:Derived by automated computational analysis using gene prediction method: Protein Homology. inference:COORDINATES: similar to AA sequence:RefSeq:WP_003221517.1 desc:Pseudomonas umsongensis strain GO16 chromosome. codon_start:1 transl_table:11 protein_id:QFG27805.1	NC_004129.6	Pseudomonas_protegens_Pf-5_113.gbk	PFL_0825	951923	953596	recN	DNA repair protein RecN	desc:Pseudomonas protegens Pf-5 chromosome, complete genome.. codon_start:1 translation_table:11 protein_id:YP_257960.1	92.99	K03631	recN; DNA repair protein RecN (Recombination protein N)	09180 Brite Hierarchies	09182 Protein families: genetic information processing	09182 Protein families: genetic information processing
CP044409	Pseudomonas_umsongensis_GO16.gbk	F6476_00765	63363	65036	recN	DNA repair protein RecN	note:Derived by automated computational analysis using gene prediction method: Protein Homology. inference:COORDINATES: similar to AA sequence:RefSeq:WP_003221517.1 desc:Pseudomonas umsongensis strain GO16 chromosome. codon_start:1 transl_table:11 protein_id:QFG27805.1	NC_007492.2	Pseudomonas_fluorescens_Pf0-1_124.gbk	Pfl01_0761	892336	894009		DNA repair protein RecN	translation_table:11 protein_id:YP_346493.1 codon_start:1 desc:Pseudomonas fluorescens Pf0-1 chromosome, complete genome..	95.16	K03631	recN; DNA repair protein RecN (Recombination protein N)	09180 Brite Hierarchies	09182 Protein families: genetic information processing	09182 Protein families: genetic information processing
CP044409	Pseudomonas_umsongensis_GO16.gbk	F6476_00770	65279	65845	grpE	nucleotide exchange factor GrpE	inference:COORDINATES: similar to AA sequence:RefSeq:YP_237264.1 note:Derived by automated computational analysis using gene prediction method: Protein Homology. protein_id:QFG27806.1 transl_table:11 desc:Pseudomonas umsongensis strain GO16 chromosome. codon_start:1	NZ_CP008696.1	Pseudomonas_chlororaphis_PA23_2420.gbk	EY04_RS03425	815791	816357		co-chaperone GrpE	desc:Pseudomonas chlororaphis strain PA23, complete genome.. codon_start:1 translation_table:11 protein_id:WP_007920848.1	94.18	K03687	GRPE; molecular chaperone GrpE	09180 Brite Hierarchies	09182 Protein families: genetic information processing, 09182 Protein families: genetic information processing	09182 Protein families: genetic information processing, 09182 Protein families: genetic information processing
CP044409	Pseudomonas_umsongensis_GO16.gbk	F6476_00770	65279	65845	grpE	nucleotide exchange factor GrpE	inference:COORDINATES: similar to AA sequence:RefSeq:YP_237264.1 note:Derived by automated computational analysis using gene prediction method: Protein Homology. protein_id:QFG27806.1 transl_table:11 desc:Pseudomonas umsongensis strain GO16 chromosome. codon_start:1	NC_004129.6	Pseudomonas_protegens_Pf-5_113.gbk	PFL_0826	953847	954413	grpE	heat shock protein GrpE	protein_id:YP_257961.1 translation_table:11 desc:Pseudomonas protegens Pf-5 chromosome, complete genome.. codon_start:1	94.18	K03687	GRPE; molecular chaperone GrpE	09180 Brite Hierarchies	09182 Protein families: genetic information processing, 09182 Protein families: genetic information processing	09182 Protein families: genetic information processing, 09182 Protein families: genetic information processing
CP044409	Pseudomonas_umsongensis_GO16.gbk	F6476_00770	65279	65845	grpE	nucleotide exchange factor GrpE	inference:COORDINATES: similar to AA sequence:RefSeq:YP_237264.1 note:Derived by automated computational analysis using gene prediction method: Protein Homology. protein_id:QFG27806.1 transl_table:11 desc:Pseudomonas umsongensis strain GO16 chromosome. codon_start:1	NC_007492.2	Pseudomonas_fluorescens_Pf0-1_124.gbk	Pfl01_0762	894250	894819		heat shock protein GrpE	codon_start:1 desc:Pseudomonas fluorescens Pf0-1 chromosome, complete genome.. translation_table:11 protein_id:YP_346494.1	86.4	K03687	GRPE; molecular chaperone GrpE	09180 Brite Hierarchies	09182 Protein families: genetic information processing, 09182 Protein families: genetic information processing	09182 Protein families: genetic information processing, 09182 Protein families: genetic information processing
CP044409	Pseudomonas_umsongensis_GO16.gbk	F6476_00770	65279	65845	grpE	nucleotide exchange factor GrpE	inference:COORDINATES: similar to AA sequence:RefSeq:YP_237264.1 note:Derived by automated computational analysis using gene prediction method: Protein Homology. protein_id:QFG27806.1 transl_table:11 desc:Pseudomonas umsongensis strain GO16 chromosome. codon_start:1	NZ_LT629767.1	Pseudomonas_umsongensis_BS3657_6927.gbk	BLU31_RS30740	6717775	6718341		nucleotide exchange factor GrpE	translation_table:11 protein_id:WP_020796523.1 desc:Pseudomonas umsongensis strain BS3657 genome assembly, chromosome: I.. codon_start:1	100	K03687	GRPE; molecular chaperone GrpE	09180 Brite Hierarchies	09182 Protein families: genetic information processing, 09182 Protein families: genetic information processing	09182 Protein families: genetic information processing, 09182 Protein families: genetic information processing
CP044409	Pseudomonas_umsongensis_GO16.gbk	F6476_00770	65279	65845	grpE	nucleotide exchange factor GrpE	inference:COORDINATES: similar to AA sequence:RefSeq:YP_237264.1 note:Derived by automated computational analysis using gene prediction method: Protein Homology. protein_id:QFG27806.1 transl_table:11 desc:Pseudomonas umsongensis strain GO16 chromosome. codon_start:1	NC_004578.1	Pseudomonas_syringae_pv_tomato_DC3000_111.gbk	PSPTO_4506	5077768	5078331	grpE	heat shock protein GrpE	desc:Pseudomonas syringae pv. tomato str. DC3000 chromosome, complete genome.. codon_start:1 translation_table:11 protein_id:NP_794259.1	87.86	K03687	GRPE; molecular chaperone GrpE	09180 Brite Hierarchies	09182 Protein families: genetic information processing, 09182 Protein families: genetic information processing	09182 Protein families: genetic information processing, 09182 Protein families: genetic information processing
CP044409	Pseudomonas_umsongensis_GO16.gbk	F6476_00775	65948	67864	dnaK	molecular chaperone DnaK	note:Derived by automated computational analysis using gene prediction method: Protein Homology. inference:COORDINATES: similar to AA sequence:RefSeq:WP_007920851.1 transl_table:11 desc:Pseudomonas umsongensis strain GO16 chromosome. codon_start:1 protein_id:QFG27807.1	NC_004129.6	Pseudomonas_protegens_Pf-5_113.gbk	PFL_0827	954516	956432	dnaK	molecular chaperone DnaK	translation_table:11 protein_id:YP_257962.1 codon_start:1 desc:Pseudomonas protegens Pf-5 chromosome, complete genome..	95.77	K04043	dnaK, HSPA9; molecular chaperone DnaK	09120 Genetic Information Processing	09123 Folding, sorting and degradation, 09149 Aging, 09171 Infectious disease: bacterial, 09182 Protein families: genetic information processing, 09182 Protein families: genetic information processing, 09182 Protein families: genetic information processing, 09183 Protein families: signaling and cellular processes	09123 Folding, sorting and degradation, 09149 Aging, 09171 Infectious disease: bacterial, 09182 Protein families: genetic information processing, 09182 Protein families: genetic information processing, 09182 Protein families: genetic information processing, 09183 Protein families: signaling and cellular processes
CP044409	Pseudomonas_umsongensis_GO16.gbk	F6476_00775	65948	67864	dnaK	molecular chaperone DnaK	note:Derived by automated computational analysis using gene prediction method: Protein Homology. inference:COORDINATES: similar to AA sequence:RefSeq:WP_007920851.1 transl_table:11 desc:Pseudomonas umsongensis strain GO16 chromosome. codon_start:1 protein_id:QFG27807.1	NC_007492.2	Pseudomonas_fluorescens_Pf0-1_124.gbk	Pfl01_0763	894922	896838	dnaK	molecular chaperone DnaK	desc:Pseudomonas fluorescens Pf0-1 chromosome, complete genome.. codon_start:1 translation_table:11 protein_id:YP_346495.1	93.58	K04043	dnaK, HSPA9; molecular chaperone DnaK	09120 Genetic Information Processing	09123 Folding, sorting and degradation, 09149 Aging, 09171 Infectious disease: bacterial, 09182 Protein families: genetic information processing, 09182 Protein families: genetic information processing, 09182 Protein families: genetic information processing, 09183 Protein families: signaling and cellular processes	09123 Folding, sorting and degradation, 09149 Aging, 09171 Infectious disease: bacterial, 09182 Protein families: genetic information processing, 09182 Protein families: genetic information processing, 09182 Protein families: genetic information processing, 09183 Protein families: signaling and cellular processes
CP044409	Pseudomonas_umsongensis_GO16.gbk	F6476_00775	65948	67864	dnaK	molecular chaperone DnaK	note:Derived by automated computational analysis using gene prediction method: Protein Homology. inference:COORDINATES: similar to AA sequence:RefSeq:WP_007920851.1 transl_table:11 desc:Pseudomonas umsongensis strain GO16 chromosome. codon_start:1 protein_id:QFG27807.1	NZ_LT629767.1	Pseudomonas_umsongensis_BS3657_6927.gbk	BLU31_RS30745	6718444	6720360		molecular chaperone DnaK	protein_id:WP_020796524.1 translation_table:11 codon_start:1 desc:Pseudomonas umsongensis strain BS3657 genome assembly, chromosome: I..	100	K04043	dnaK, HSPA9; molecular chaperone DnaK	09120 Genetic Information Processing	09123 Folding, sorting and degradation, 09149 Aging, 09171 Infectious disease: bacterial, 09182 Protein families: genetic information processing, 09182 Protein families: genetic information processing, 09182 Protein families: genetic information processing, 09183 Protein families: signaling and cellular processes	09123 Folding, sorting and degradation, 09149 Aging, 09171 Infectious disease: bacterial, 09182 Protein families: genetic information processing, 09182 Protein families: genetic information processing, 09182 Protein families: genetic information processing, 09183 Protein families: signaling and cellular processes
CP044409	Pseudomonas_umsongensis_GO16.gbk	F6476_00775	65948	67864	dnaK	molecular chaperone DnaK	note:Derived by automated computational analysis using gene prediction method: Protein Homology. inference:COORDINATES: similar to AA sequence:RefSeq:WP_007920851.1 transl_table:11 desc:Pseudomonas umsongensis strain GO16 chromosome. codon_start:1 protein_id:QFG27807.1	NC_002947.4	Pseudomonas_putida_KT2440_110.gbk	PP_4727	5375639	5377564	dnaK	chaperone protein DnaK	desc:Pseudomonas putida KT2440 chromosome, complete genome.. codon_start:1 translation_table:11 protein_id:NP_746835.1	85.47	K04043	dnaK, HSPA9; molecular chaperone DnaK	09120 Genetic Information Processing	09123 Folding, sorting and degradation, 09149 Aging, 09171 Infectious disease: bacterial, 09182 Protein families: genetic information processing, 09182 Protein families: genetic information processing, 09182 Protein families: genetic information processing, 09183 Protein families: signaling and cellular processes	09123 Folding, sorting and degradation, 09149 Aging, 09171 Infectious disease: bacterial, 09182 Protein families: genetic information processing, 09182 Protein families: genetic information processing, 09182 Protein families: genetic information processing, 09183 Protein families: signaling and cellular processes
CP044409	Pseudomonas_umsongensis_GO16.gbk	F6476_00775	65948	67864	dnaK	molecular chaperone DnaK	note:Derived by automated computational analysis using gene prediction method: Protein Homology. inference:COORDINATES: similar to AA sequence:RefSeq:WP_007920851.1 transl_table:11 desc:Pseudomonas umsongensis strain GO16 chromosome. codon_start:1 protein_id:QFG27807.1	NC_004578.1	Pseudomonas_syringae_pv_tomato_DC3000_111.gbk	PSPTO_4505	5075741	5077657	dnaK	molecular chaperone DnaK	translation_table:11 protein_id:NP_794258.1 desc:Pseudomonas syringae pv. tomato str. DC3000 chromosome, complete genome.. codon_start:1	92.33	K04043	dnaK, HSPA9; molecular chaperone DnaK	09120 Genetic Information Processing	09123 Folding, sorting and degradation, 09149 Aging, 09171 Infectious disease: bacterial, 09182 Protein families: genetic information processing, 09182 Protein families: genetic information processing, 09182 Protein families: genetic information processing, 09183 Protein families: signaling and cellular processes	09123 Folding, sorting and degradation, 09149 Aging, 09171 Infectious disease: bacterial, 09182 Protein families: genetic information processing, 09182 Protein families: genetic information processing, 09182 Protein families: genetic information processing, 09183 Protein families: signaling and cellular processes
CP044409	Pseudomonas_umsongensis_GO16.gbk	F6476_00775	65948	67864	dnaK	molecular chaperone DnaK	note:Derived by automated computational analysis using gene prediction method: Protein Homology. inference:COORDINATES: similar to AA sequence:RefSeq:WP_007920851.1 transl_table:11 desc:Pseudomonas umsongensis strain GO16 chromosome. codon_start:1 protein_id:QFG27807.1	NZ_CP008696.1	Pseudomonas_chlororaphis_PA23_2420.gbk	EY04_RS03430	816460	818376	dnaK	molecular chaperone DnaK	desc:Pseudomonas chlororaphis strain PA23, complete genome.. codon_start:1 protein_id:WP_009046925.1 translation_table:11	94.99	K04043	dnaK, HSPA9; molecular chaperone DnaK	09120 Genetic Information Processing	09123 Folding, sorting and degradation, 09149 Aging, 09171 Infectious disease: bacterial, 09182 Protein families: genetic information processing, 09182 Protein families: genetic information processing, 09182 Protein families: genetic information processing, 09183 Protein families: signaling and cellular processes	09123 Folding, sorting and degradation, 09149 Aging, 09171 Infectious disease: bacterial, 09182 Protein families: genetic information processing, 09182 Protein families: genetic information processing, 09182 Protein families: genetic information processing, 09183 Protein families: signaling and cellular processes
CP044409	Pseudomonas_umsongensis_GO16.gbk	F6476_00775	65948	67864	dnaK	molecular chaperone DnaK	note:Derived by automated computational analysis using gene prediction method: Protein Homology. inference:COORDINATES: similar to AA sequence:RefSeq:WP_007920851.1 transl_table:11 desc:Pseudomonas umsongensis strain GO16 chromosome. codon_start:1 protein_id:QFG27807.1	NC_009434.1	Pseudomonas_stutzeri_A1501_123.gbk	PST_3327	3601673	3603586	dnaK	molecular chaperone DnaK	desc:Pseudomonas stutzeri A1501 chromosome, complete genome.. codon_start:1 protein_id:YP_001173798.1 translation_table:11	80.54	K04043	dnaK, HSPA9; molecular chaperone DnaK	09120 Genetic Information Processing	09123 Folding, sorting and degradation, 09149 Aging, 09171 Infectious disease: bacterial, 09182 Protein families: genetic information processing, 09182 Protein families: genetic information processing, 09182 Protein families: genetic information processing, 09183 Protein families: signaling and cellular processes	09123 Folding, sorting and degradation, 09149 Aging, 09171 Infectious disease: bacterial, 09182 Protein families: genetic information processing, 09182 Protein families: genetic information processing, 09182 Protein families: genetic information processing, 09183 Protein families: signaling and cellular processes
CP044409	Pseudomonas_umsongensis_GO16.gbk	F6476_00775	65948	67864	dnaK	molecular chaperone DnaK	note:Derived by automated computational analysis using gene prediction method: Protein Homology. inference:COORDINATES: similar to AA sequence:RefSeq:WP_007920851.1 transl_table:11 desc:Pseudomonas umsongensis strain GO16 chromosome. codon_start:1 protein_id:QFG27807.1	NC_002516.2	Pseudomonas_aeruginosa_PAO1_107.gbk	PA4761	5347198	5349111	dnaK	DnaK protein	desc:Pseudomonas aeruginosa PAO1 chromosome, complete genome.. codon_start:1 translation_table:11 protein_id:NP_253449.1	88.74	K04043	dnaK, HSPA9; molecular chaperone DnaK	09120 Genetic Information Processing	09123 Folding, sorting and degradation, 09149 Aging, 09171 Infectious disease: bacterial, 09182 Protein families: genetic information processing, 09182 Protein families: genetic information processing, 09182 Protein families: genetic information processing, 09183 Protein families: signaling and cellular processes	09123 Folding, sorting and degradation, 09149 Aging, 09171 Infectious disease: bacterial, 09182 Protein families: genetic information processing, 09182 Protein families: genetic information processing, 09182 Protein families: genetic information processing, 09183 Protein families: signaling and cellular processes
CP044409	Pseudomonas_umsongensis_GO16.gbk	F6476_00780	68162	69286	dnaJ	molecular chaperone DnaJ	note:Derived by automated computational analysis using gene prediction method: Protein Homology. inference:COORDINATES: similar to AA sequence:RefSeq:WP_005791501.1 transl_table:11 codon_start:1 desc:Pseudomonas umsongensis strain GO16 chromosome. protein_id:QFG27808.1	NC_007492.2	Pseudomonas_fluorescens_Pf0-1_124.gbk	Pfl01_0764	897067	898260		chaperone protein DnaJ	desc:Pseudomonas fluorescens Pf0-1 chromosome, complete genome.. codon_start:1 translation_table:11 protein_id:YP_346496.1	97.07	K03686	dnaJ; molecular chaperone DnaJ	09180 Brite Hierarchies	09182 Protein families: genetic information processing, 09182 Protein families: genetic information processing	09182 Protein families: genetic information processing, 09182 Protein families: genetic information processing
CP044409	Pseudomonas_umsongensis_GO16.gbk	F6476_00780	68162	69286	dnaJ	molecular chaperone DnaJ	note:Derived by automated computational analysis using gene prediction method: Protein Homology. inference:COORDINATES: similar to AA sequence:RefSeq:WP_005791501.1 transl_table:11 codon_start:1 desc:Pseudomonas umsongensis strain GO16 chromosome. protein_id:QFG27808.1	NC_002947.4	Pseudomonas_putida_KT2440_110.gbk	PP_4726	5374313	5375440	dnaJ	chaperone protein DnaJ	codon_start:1 desc:Pseudomonas putida KT2440 chromosome, complete genome.. translation_table:11 protein_id:NP_746834.1	89.82	K03686	dnaJ; molecular chaperone DnaJ	09180 Brite Hierarchies	09182 Protein families: genetic information processing, 09182 Protein families: genetic information processing	09182 Protein families: genetic information processing, 09182 Protein families: genetic information processing
CP044409	Pseudomonas_umsongensis_GO16.gbk	F6476_00780	68162	69286	dnaJ	molecular chaperone DnaJ	note:Derived by automated computational analysis using gene prediction method: Protein Homology. inference:COORDINATES: similar to AA sequence:RefSeq:WP_005791501.1 transl_table:11 codon_start:1 desc:Pseudomonas umsongensis strain GO16 chromosome. protein_id:QFG27808.1	NC_009434.1	Pseudomonas_stutzeri_A1501_123.gbk	PST_3326	3600419	3601462	dnaJ	chaperone protein DnaJ	translation_table:11 protein_id:YP_001173797.1 codon_start:1 desc:Pseudomonas stutzeri A1501 chromosome, complete genome..	87.88	K03686	dnaJ; molecular chaperone DnaJ	09180 Brite Hierarchies	09182 Protein families: genetic information processing, 09182 Protein families: genetic information processing	09182 Protein families: genetic information processing, 09182 Protein families: genetic information processing
CP044409	Pseudomonas_umsongensis_GO16.gbk	F6476_00780	68162	69286	dnaJ	molecular chaperone DnaJ	note:Derived by automated computational analysis using gene prediction method: Protein Homology. inference:COORDINATES: similar to AA sequence:RefSeq:WP_005791501.1 transl_table:11 codon_start:1 desc:Pseudomonas umsongensis strain GO16 chromosome. protein_id:QFG27808.1	NC_002516.2	Pseudomonas_aeruginosa_PAO1_107.gbk	PA4760	5345949	5347082	dnaJ	DnaJ protein	protein_id:NP_253448.1 translation_table:11 codon_start:1 desc:Pseudomonas aeruginosa PAO1 chromosome, complete genome..	84.25	K03686	dnaJ; molecular chaperone DnaJ	09180 Brite Hierarchies	09182 Protein families: genetic information processing, 09182 Protein families: genetic information processing	09182 Protein families: genetic information processing, 09182 Protein families: genetic information processing
CP044409	Pseudomonas_umsongensis_GO16.gbk	F6476_00780	68162	69286	dnaJ	molecular chaperone DnaJ	note:Derived by automated computational analysis using gene prediction method: Protein Homology. inference:COORDINATES: similar to AA sequence:RefSeq:WP_005791501.1 transl_table:11 codon_start:1 desc:Pseudomonas umsongensis strain GO16 chromosome. protein_id:QFG27808.1	NZ_LT629767.1	Pseudomonas_umsongensis_BS3657_6927.gbk	BLU31_RS30750	6720658	6721782		molecular chaperone DnaJ	protein_id:WP_020796525.1 translation_table:11 codon_start:1 desc:Pseudomonas umsongensis strain BS3657 genome assembly, chromosome: I..	99.2	K03686	dnaJ; molecular chaperone DnaJ	09180 Brite Hierarchies	09182 Protein families: genetic information processing, 09182 Protein families: genetic information processing	09182 Protein families: genetic information processing, 09182 Protein families: genetic information processing
CP044409	Pseudomonas_umsongensis_GO16.gbk	F6476_00780	68162	69286	dnaJ	molecular chaperone DnaJ	note:Derived by automated computational analysis using gene prediction method: Protein Homology. inference:COORDINATES: similar to AA sequence:RefSeq:WP_005791501.1 transl_table:11 codon_start:1 desc:Pseudomonas umsongensis strain GO16 chromosome. protein_id:QFG27808.1	NC_004578.1	Pseudomonas_syringae_pv_tomato_DC3000_111.gbk	PSPTO_4504	5074273	5075415	dnaJ	dnaJ protein	translation_table:11 protein_id:NP_794257.1 desc:Pseudomonas syringae pv. tomato str. DC3000 chromosome, complete genome.. codon_start:1	93.38	K03686	dnaJ; molecular chaperone DnaJ	09180 Brite Hierarchies	09182 Protein families: genetic information processing, 09182 Protein families: genetic information processing	09182 Protein families: genetic information processing, 09182 Protein families: genetic information processing
CP044409	Pseudomonas_umsongensis_GO16.gbk	F6476_00780	68162	69286	dnaJ	molecular chaperone DnaJ	note:Derived by automated computational analysis using gene prediction method: Protein Homology. inference:COORDINATES: similar to AA sequence:RefSeq:WP_005791501.1 transl_table:11 codon_start:1 desc:Pseudomonas umsongensis strain GO16 chromosome. protein_id:QFG27808.1	NZ_CP008696.1	Pseudomonas_chlororaphis_PA23_2420.gbk	EY04_RS03435	818701	819825		molecular chaperone DnaJ	protein_id:WP_038630582.1 translation_table:11 desc:Pseudomonas chlororaphis strain PA23, complete genome.. codon_start:1	97.33	K03686	dnaJ; molecular chaperone DnaJ	09180 Brite Hierarchies	09182 Protein families: genetic information processing, 09182 Protein families: genetic information processing	09182 Protein families: genetic information processing, 09182 Protein families: genetic information processing
CP044409	Pseudomonas_umsongensis_GO16.gbk	F6476_00780	68162	69286	dnaJ	molecular chaperone DnaJ	note:Derived by automated computational analysis using gene prediction method: Protein Homology. inference:COORDINATES: similar to AA sequence:RefSeq:WP_005791501.1 transl_table:11 codon_start:1 desc:Pseudomonas umsongensis strain GO16 chromosome. protein_id:QFG27808.1	NC_004129.6	Pseudomonas_protegens_Pf-5_113.gbk	PFL_0828	956755	957879	dnaJ	molecular chaperone DnaJ	protein_id:YP_257963.1 translation_table:11 codon_start:1 desc:Pseudomonas protegens Pf-5 chromosome, complete genome..	96.53	K03686	dnaJ; molecular chaperone DnaJ	09180 Brite Hierarchies	09182 Protein families: genetic information processing, 09182 Protein families: genetic information processing	09182 Protein families: genetic information processing, 09182 Protein families: genetic information processing
CP044409	Pseudomonas_umsongensis_GO16.gbk	F6476_00785	69297	70100	dapB	4-hydroxy-tetrahydrodipicolinate reductase	note:Derived by automated computational analysis using gene prediction method: Protein Homology. inference:COORDINATES: similar to AA sequence:RefSeq:WP_015093433.1 codon_start:1 desc:Pseudomonas umsongensis strain GO16 chromosome. transl_table:11 EC_number:1.17.1.8 protein_id:QFG27809.1	NC_002516.2	Pseudomonas_aeruginosa_PAO1_107.gbk	PA4759	5345086	5345892	dapB	dihydrodipicolinate reductase	protein_id:NP_253447.1 translation_table:11 desc:Pseudomonas aeruginosa PAO1 chromosome, complete genome.. codon_start:1	85.02	K00215	dapB; 4-hydroxy-tetrahydrodipicolinate reductase [EC:1.17.1.8]	09100Metabolism	09105 Amino acid metabolism, 09110 Biosynthesis of other secondary metabolites	00300 Lysine biosynthesis [PATH:ko00300], 00261 Monobactam biosynthesis [PATH:ko00261]
CP044409	Pseudomonas_umsongensis_GO16.gbk	F6476_00785	69297	70100	dapB	4-hydroxy-tetrahydrodipicolinate reductase	note:Derived by automated computational analysis using gene prediction method: Protein Homology. inference:COORDINATES: similar to AA sequence:RefSeq:WP_015093433.1 codon_start:1 desc:Pseudomonas umsongensis strain GO16 chromosome. transl_table:11 EC_number:1.17.1.8 protein_id:QFG27809.1	NC_009434.1	Pseudomonas_stutzeri_A1501_123.gbk	PST_3325	3599531	3600337	dapB	dihydrodipicolinate reductase	codon_start:1 desc:Pseudomonas stutzeri A1501 chromosome, complete genome.. translation_table:11 protein_id:YP_001173796.1	87.08	K00215	dapB; 4-hydroxy-tetrahydrodipicolinate reductase [EC:1.17.1.8]	09100Metabolism	09105 Amino acid metabolism, 09110 Biosynthesis of other secondary metabolites	00300 Lysine biosynthesis [PATH:ko00300], 00261 Monobactam biosynthesis [PATH:ko00261]
CP044409	Pseudomonas_umsongensis_GO16.gbk	F6476_00785	69297	70100	dapB	4-hydroxy-tetrahydrodipicolinate reductase	note:Derived by automated computational analysis using gene prediction method: Protein Homology. inference:COORDINATES: similar to AA sequence:RefSeq:WP_015093433.1 codon_start:1 desc:Pseudomonas umsongensis strain GO16 chromosome. transl_table:11 EC_number:1.17.1.8 protein_id:QFG27809.1	NZ_CP008696.1	Pseudomonas_chlororaphis_PA23_2420.gbk	EY04_RS03440	819836	820642		dihydrodipicolinate reductase	desc:Pseudomonas chlororaphis strain PA23, complete genome.. codon_start:1 translation_table:11 protein_id:WP_038630583.1	83	K00215	dapB; 4-hydroxy-tetrahydrodipicolinate reductase [EC:1.17.1.8]	09100Metabolism	09105 Amino acid metabolism, 09110 Biosynthesis of other secondary metabolites	00300 Lysine biosynthesis [PATH:ko00300], 00261 Monobactam biosynthesis [PATH:ko00261]
CP044409	Pseudomonas_umsongensis_GO16.gbk	F6476_00785	69297	70100	dapB	4-hydroxy-tetrahydrodipicolinate reductase	note:Derived by automated computational analysis using gene prediction method: Protein Homology. inference:COORDINATES: similar to AA sequence:RefSeq:WP_015093433.1 codon_start:1 desc:Pseudomonas umsongensis strain GO16 chromosome. transl_table:11 EC_number:1.17.1.8 protein_id:QFG27809.1	NC_004129.6	Pseudomonas_protegens_Pf-5_113.gbk	PFL_0829	957890	958696	dapB	dihydrodipicolinate reductase	desc:Pseudomonas protegens Pf-5 chromosome, complete genome.. codon_start:1 translation_table:11 protein_id:YP_257964.1	82.93	K00215	dapB; 4-hydroxy-tetrahydrodipicolinate reductase [EC:1.17.1.8]	09100Metabolism	09105 Amino acid metabolism, 09110 Biosynthesis of other secondary metabolites	00300 Lysine biosynthesis [PATH:ko00300], 00261 Monobactam biosynthesis [PATH:ko00261]
CP044409	Pseudomonas_umsongensis_GO16.gbk	F6476_00785	69297	70100	dapB	4-hydroxy-tetrahydrodipicolinate reductase	note:Derived by automated computational analysis using gene prediction method: Protein Homology. inference:COORDINATES: similar to AA sequence:RefSeq:WP_015093433.1 codon_start:1 desc:Pseudomonas umsongensis strain GO16 chromosome. transl_table:11 EC_number:1.17.1.8 protein_id:QFG27809.1	NZ_LT629767.1	Pseudomonas_umsongensis_BS3657_6927.gbk	BLU31_RS30755	6721793	6722596		4-hydroxy-tetrahydrodipicolinate reductase	desc:Pseudomonas umsongensis strain BS3657 genome assembly, chromosome: I.. codon_start:1 protein_id:WP_008057399.1 translation_table:11	100	K00215	dapB; 4-hydroxy-tetrahydrodipicolinate reductase [EC:1.17.1.8]	09100Metabolism	09105 Amino acid metabolism, 09110 Biosynthesis of other secondary metabolites	00300 Lysine biosynthesis [PATH:ko00300], 00261 Monobactam biosynthesis [PATH:ko00261]
CP044409	Pseudomonas_umsongensis_GO16.gbk	F6476_00785	69297	70100	dapB	4-hydroxy-tetrahydrodipicolinate reductase	note:Derived by automated computational analysis using gene prediction method: Protein Homology. inference:COORDINATES: similar to AA sequence:RefSeq:WP_015093433.1 codon_start:1 desc:Pseudomonas umsongensis strain GO16 chromosome. transl_table:11 EC_number:1.17.1.8 protein_id:QFG27809.1	NC_004578.1	Pseudomonas_syringae_pv_tomato_DC3000_111.gbk	PSPTO_4503	5073447	5074250	dapB	dihydrodipicolinate reductase	protein_id:NP_794256.1 translation_table:11 desc:Pseudomonas syringae pv. tomato str. DC3000 chromosome, complete genome.. codon_start:1	89.55	K00215	dapB; 4-hydroxy-tetrahydrodipicolinate reductase [EC:1.17.1.8]	09100Metabolism	09105 Amino acid metabolism, 09110 Biosynthesis of other secondary metabolites	00300 Lysine biosynthesis [PATH:ko00300], 00261 Monobactam biosynthesis [PATH:ko00261]
CP044409	Pseudomonas_umsongensis_GO16.gbk	F6476_00785	69297	70100	dapB	4-hydroxy-tetrahydrodipicolinate reductase	note:Derived by automated computational analysis using gene prediction method: Protein Homology. inference:COORDINATES: similar to AA sequence:RefSeq:WP_015093433.1 codon_start:1 desc:Pseudomonas umsongensis strain GO16 chromosome. transl_table:11 EC_number:1.17.1.8 protein_id:QFG27809.1	NC_007492.2	Pseudomonas_fluorescens_Pf0-1_124.gbk	Pfl01_0765	898270	899076	dapB	dihydrodipicolinate reductase	codon_start:1 desc:Pseudomonas fluorescens Pf0-1 chromosome, complete genome.. protein_id:YP_346497.1 translation_table:11	80.97	K00215	dapB; 4-hydroxy-tetrahydrodipicolinate reductase [EC:1.17.1.8]	09100Metabolism	09105 Amino acid metabolism, 09110 Biosynthesis of other secondary metabolites	00300 Lysine biosynthesis [PATH:ko00300], 00261 Monobactam biosynthesis [PATH:ko00261]
CP044409	Pseudomonas_umsongensis_GO16.gbk	F6476_00785	69297	70100	dapB	4-hydroxy-tetrahydrodipicolinate reductase	note:Derived by automated computational analysis using gene prediction method: Protein Homology. inference:COORDINATES: similar to AA sequence:RefSeq:WP_015093433.1 codon_start:1 desc:Pseudomonas umsongensis strain GO16 chromosome. transl_table:11 EC_number:1.17.1.8 protein_id:QFG27809.1	NC_002947.4	Pseudomonas_putida_KT2440_110.gbk	PP_4725	5373496	5374299	dapB	4-hydroxy-tetrahydrodipicolinate reductase	codon_start:1 desc:Pseudomonas putida KT2440 chromosome, complete genome.. translation_table:11 protein_id:NP_746833.1	89.93	K00215	dapB; 4-hydroxy-tetrahydrodipicolinate reductase [EC:1.17.1.8]	09100Metabolism	09105 Amino acid metabolism, 09110 Biosynthesis of other secondary metabolites	00300 Lysine biosynthesis [PATH:ko00300], 00261 Monobactam biosynthesis [PATH:ko00261]
CP044409	Pseudomonas_umsongensis_GO16.gbk	F6476_00790	70360	71496	carA	glutamine-hydrolyzing carbamoyl-phosphate synthase small subunit	inference:COORDINATES: similar to AA sequence:RefSeq:WP_007900514.1 note:Derived by automated computational analysis using gene prediction method: Protein Homology. protein_id:QFG27810.1 EC_number:6.3.5.5 codon_start:1 desc:Pseudomonas umsongensis strain GO16 chromosome. transl_table:11	NC_004129.6	Pseudomonas_protegens_Pf-5_113.gbk	PFL_0830	958955	960091	carA	carbamoyl phosphate synthase small subunit	desc:Pseudomonas protegens Pf-5 chromosome, complete genome.. codon_start:1 protein_id:YP_257965.1 translation_table:11	96.57	K01956	carA, CPA1; carbamoyl-phosphate synthase small subunit [EC:6.3.5.5]	09100Metabolism	09104 Nucleotide metabolism, 09105 Amino acid metabolism	09104 Nucleotide metabolism, 09105 Amino acid metabolism
CP044409	Pseudomonas_umsongensis_GO16.gbk	F6476_00790	70360	71496	carA	glutamine-hydrolyzing carbamoyl-phosphate synthase small subunit	inference:COORDINATES: similar to AA sequence:RefSeq:WP_007900514.1 note:Derived by automated computational analysis using gene prediction method: Protein Homology. protein_id:QFG27810.1 EC_number:6.3.5.5 codon_start:1 desc:Pseudomonas umsongensis strain GO16 chromosome. transl_table:11	NZ_CP008696.1	Pseudomonas_chlororaphis_PA23_2420.gbk	EY04_RS03445	820901	822037		carbamoyl phosphate synthase small subunit	desc:Pseudomonas chlororaphis strain PA23, complete genome.. codon_start:1 protein_id:WP_028681638.1 translation_table:11	95.78	K01956	carA, CPA1; carbamoyl-phosphate synthase small subunit [EC:6.3.5.5]	09100Metabolism	09104 Nucleotide metabolism, 09105 Amino acid metabolism	09104 Nucleotide metabolism, 09105 Amino acid metabolism
CP044409	Pseudomonas_umsongensis_GO16.gbk	F6476_00790	70360	71496	carA	glutamine-hydrolyzing carbamoyl-phosphate synthase small subunit	inference:COORDINATES: similar to AA sequence:RefSeq:WP_007900514.1 note:Derived by automated computational analysis using gene prediction method: Protein Homology. protein_id:QFG27810.1 EC_number:6.3.5.5 codon_start:1 desc:Pseudomonas umsongensis strain GO16 chromosome. transl_table:11	NC_002516.2	Pseudomonas_aeruginosa_PAO1_107.gbk	PA4758	5343767	5344903	carA	carbamoyl-phosphate synthase small chain	translation_table:11 protein_id:NP_253446.1 desc:Pseudomonas aeruginosa PAO1 chromosome, complete genome.. codon_start:1	85.49	K01956	carA, CPA1; carbamoyl-phosphate synthase small subunit [EC:6.3.5.5]	09100Metabolism	09104 Nucleotide metabolism, 09105 Amino acid metabolism	09104 Nucleotide metabolism, 09105 Amino acid metabolism
CP044409	Pseudomonas_umsongensis_GO16.gbk	F6476_00790	70360	71496	carA	glutamine-hydrolyzing carbamoyl-phosphate synthase small subunit	inference:COORDINATES: similar to AA sequence:RefSeq:WP_007900514.1 note:Derived by automated computational analysis using gene prediction method: Protein Homology. protein_id:QFG27810.1 EC_number:6.3.5.5 codon_start:1 desc:Pseudomonas umsongensis strain GO16 chromosome. transl_table:11	NC_004578.1	Pseudomonas_syringae_pv_tomato_DC3000_111.gbk	PSPTO_4502	5072095	5073231	carA	carbamoyl-phosphate synthase small subunit	codon_start:1 desc:Pseudomonas syringae pv. tomato str. DC3000 chromosome, complete genome.. protein_id:NP_794255.1 translation_table:11	92.35	K01956	carA, CPA1; carbamoyl-phosphate synthase small subunit [EC:6.3.5.5]	09100Metabolism	09104 Nucleotide metabolism, 09105 Amino acid metabolism	09104 Nucleotide metabolism, 09105 Amino acid metabolism
CP044409	Pseudomonas_umsongensis_GO16.gbk	F6476_00790	70360	71496	carA	glutamine-hydrolyzing carbamoyl-phosphate synthase small subunit	inference:COORDINATES: similar to AA sequence:RefSeq:WP_007900514.1 note:Derived by automated computational analysis using gene prediction method: Protein Homology. protein_id:QFG27810.1 EC_number:6.3.5.5 codon_start:1 desc:Pseudomonas umsongensis strain GO16 chromosome. transl_table:11	NC_007492.2	Pseudomonas_fluorescens_Pf0-1_124.gbk	Pfl01_0766	899309	900469		carbamoyl phosphate synthase small subunit	translation_table:11 protein_id:YP_346498.1 desc:Pseudomonas fluorescens Pf0-1 chromosome, complete genome.. codon_start:1	97.63	K01956	carA, CPA1; carbamoyl-phosphate synthase small subunit [EC:6.3.5.5]	09100Metabolism	09104 Nucleotide metabolism, 09105 Amino acid metabolism	09104 Nucleotide metabolism, 09105 Amino acid metabolism
CP044409	Pseudomonas_umsongensis_GO16.gbk	F6476_00790	70360	71496	carA	glutamine-hydrolyzing carbamoyl-phosphate synthase small subunit	inference:COORDINATES: similar to AA sequence:RefSeq:WP_007900514.1 note:Derived by automated computational analysis using gene prediction method: Protein Homology. protein_id:QFG27810.1 EC_number:6.3.5.5 codon_start:1 desc:Pseudomonas umsongensis strain GO16 chromosome. transl_table:11	NC_002947.4	Pseudomonas_putida_KT2440_110.gbk	PP_4724	5372033	5373169	carA	carbamoyl-phosphate synthase small subunit	protein_id:NP_746832.1 translation_table:11 desc:Pseudomonas putida KT2440 chromosome, complete genome.. codon_start:1	92.08	K01956	carA, CPA1; carbamoyl-phosphate synthase small subunit [EC:6.3.5.5]	09100Metabolism	09104 Nucleotide metabolism, 09105 Amino acid metabolism	09104 Nucleotide metabolism, 09105 Amino acid metabolism
CP044409	Pseudomonas_umsongensis_GO16.gbk	F6476_00790	70360	71496	carA	glutamine-hydrolyzing carbamoyl-phosphate synthase small subunit	inference:COORDINATES: similar to AA sequence:RefSeq:WP_007900514.1 note:Derived by automated computational analysis using gene prediction method: Protein Homology. protein_id:QFG27810.1 EC_number:6.3.5.5 codon_start:1 desc:Pseudomonas umsongensis strain GO16 chromosome. transl_table:11	NC_009434.1	Pseudomonas_stutzeri_A1501_123.gbk	PST_3324	3598166	3599314	carA	carbamoyl phosphate synthase small subunit	desc:Pseudomonas stutzeri A1501 chromosome, complete genome.. codon_start:1 protein_id:YP_001173795.1 translation_table:11	84.84	K01956	carA, CPA1; carbamoyl-phosphate synthase small subunit [EC:6.3.5.5]	09100Metabolism	09104 Nucleotide metabolism, 09105 Amino acid metabolism	09104 Nucleotide metabolism, 09105 Amino acid metabolism
CP044409	Pseudomonas_umsongensis_GO16.gbk	F6476_00790	70360	71496	carA	glutamine-hydrolyzing carbamoyl-phosphate synthase small subunit	inference:COORDINATES: similar to AA sequence:RefSeq:WP_007900514.1 note:Derived by automated computational analysis using gene prediction method: Protein Homology. protein_id:QFG27810.1 EC_number:6.3.5.5 codon_start:1 desc:Pseudomonas umsongensis strain GO16 chromosome. transl_table:11	NZ_LT629767.1	Pseudomonas_umsongensis_BS3657_6927.gbk	BLU31_RS30760	6722856	6723992		carbamoyl-phosphate synthase small subunit	translation_table:11 protein_id:WP_020796526.1 desc:Pseudomonas umsongensis strain BS3657 genome assembly, chromosome: I.. codon_start:1	98.68	K01956	carA, CPA1; carbamoyl-phosphate synthase small subunit [EC:6.3.5.5]	09100Metabolism	09104 Nucleotide metabolism, 09105 Amino acid metabolism	09104 Nucleotide metabolism, 09105 Amino acid metabolism
CP044409	Pseudomonas_umsongensis_GO16.gbk	F6476_00795	71615	74836	carB	carbamoyl-phosphate synthase large subunit	note:Derived by automated computational analysis using gene prediction method: Protein Homology. inference:COORDINATES: similar to AA sequence:RefSeq:WP_007243709.1 codon_start:1 desc:Pseudomonas umsongensis strain GO16 chromosome. transl_table:11 protein_id:QFG27811.1 EC_number:6.3.5.5	NC_004129.6	Pseudomonas_protegens_Pf-5_113.gbk	PFL_0831	960221	963442	carB	carbamoyl phosphate synthase large subunit	codon_start:1 desc:Pseudomonas protegens Pf-5 chromosome, complete genome.. translation_table:11 protein_id:YP_257966.1	97.39	K01955	carB, CPA2; carbamoyl-phosphate synthase large subunit [EC:6.3.5.5]	09100Metabolism	09104 Nucleotide metabolism, 09105 Amino acid metabolism	09104 Nucleotide metabolism, 09105 Amino acid metabolism
CP044409	Pseudomonas_umsongensis_GO16.gbk	F6476_00795	71615	74836	carB	carbamoyl-phosphate synthase large subunit	note:Derived by automated computational analysis using gene prediction method: Protein Homology. inference:COORDINATES: similar to AA sequence:RefSeq:WP_007243709.1 codon_start:1 desc:Pseudomonas umsongensis strain GO16 chromosome. transl_table:11 protein_id:QFG27811.1 EC_number:6.3.5.5	NC_002516.2	Pseudomonas_aeruginosa_PAO1_107.gbk	PA4756	5339864	5343085	carB	carbamoylphosphate synthetase large subunit	translation_table:11 protein_id:NP_253444.1 desc:Pseudomonas aeruginosa PAO1 chromosome, complete genome.. codon_start:1	90.41	K01955	carB, CPA2; carbamoyl-phosphate synthase large subunit [EC:6.3.5.5]	09100Metabolism	09104 Nucleotide metabolism, 09105 Amino acid metabolism	09104 Nucleotide metabolism, 09105 Amino acid metabolism
CP044409	Pseudomonas_umsongensis_GO16.gbk	F6476_00795	71615	74836	carB	carbamoyl-phosphate synthase large subunit	note:Derived by automated computational analysis using gene prediction method: Protein Homology. inference:COORDINATES: similar to AA sequence:RefSeq:WP_007243709.1 codon_start:1 desc:Pseudomonas umsongensis strain GO16 chromosome. transl_table:11 protein_id:QFG27811.1 EC_number:6.3.5.5	NC_004578.1	Pseudomonas_syringae_pv_tomato_DC3000_111.gbk	PSPTO_4501	5068738	5071959	carB	carbamoyl-phosphate synthase large subunit	codon_start:1 desc:Pseudomonas syringae pv. tomato str. DC3000 chromosome, complete genome.. protein_id:NP_794254.1 translation_table:11	96.37	K01955	carB, CPA2; carbamoyl-phosphate synthase large subunit [EC:6.3.5.5]	09100Metabolism	09104 Nucleotide metabolism, 09105 Amino acid metabolism	09104 Nucleotide metabolism, 09105 Amino acid metabolism
CP044409	Pseudomonas_umsongensis_GO16.gbk	F6476_00795	71615	74836	carB	carbamoyl-phosphate synthase large subunit	note:Derived by automated computational analysis using gene prediction method: Protein Homology. inference:COORDINATES: similar to AA sequence:RefSeq:WP_007243709.1 codon_start:1 desc:Pseudomonas umsongensis strain GO16 chromosome. transl_table:11 protein_id:QFG27811.1 EC_number:6.3.5.5	NZ_LT629767.1	Pseudomonas_umsongensis_BS3657_6927.gbk	BLU31_RS30765	6724111	6727332	carB	carbamoyl-phosphate synthase large subunit	translation_table:11 protein_id:WP_020796527.1 codon_start:1 desc:Pseudomonas umsongensis strain BS3657 genome assembly, chromosome: I..	100	K01955	carB, CPA2; carbamoyl-phosphate synthase large subunit [EC:6.3.5.5]	09100Metabolism	09104 Nucleotide metabolism, 09105 Amino acid metabolism	09104 Nucleotide metabolism, 09105 Amino acid metabolism
CP044409	Pseudomonas_umsongensis_GO16.gbk	F6476_00795	71615	74836	carB	carbamoyl-phosphate synthase large subunit	note:Derived by automated computational analysis using gene prediction method: Protein Homology. inference:COORDINATES: similar to AA sequence:RefSeq:WP_007243709.1 codon_start:1 desc:Pseudomonas umsongensis strain GO16 chromosome. transl_table:11 protein_id:QFG27811.1 EC_number:6.3.5.5	NZ_CP008696.1	Pseudomonas_chlororaphis_PA23_2420.gbk	EY04_RS03450	822142	825363	carB	carbamoyl phosphate synthase large subunit	protein_id:WP_007920860.1 translation_table:11 desc:Pseudomonas chlororaphis strain PA23, complete genome.. codon_start:1	97.58	K01955	carB, CPA2; carbamoyl-phosphate synthase large subunit [EC:6.3.5.5]	09100Metabolism	09104 Nucleotide metabolism, 09105 Amino acid metabolism	09104 Nucleotide metabolism, 09105 Amino acid metabolism
CP044409	Pseudomonas_umsongensis_GO16.gbk	F6476_00795	71615	74836	carB	carbamoyl-phosphate synthase large subunit	note:Derived by automated computational analysis using gene prediction method: Protein Homology. inference:COORDINATES: similar to AA sequence:RefSeq:WP_007243709.1 codon_start:1 desc:Pseudomonas umsongensis strain GO16 chromosome. transl_table:11 protein_id:QFG27811.1 EC_number:6.3.5.5	NC_007492.2	Pseudomonas_fluorescens_Pf0-1_124.gbk	Pfl01_0767	900595	903816	carB	carbamoyl phosphate synthase large subunit	desc:Pseudomonas fluorescens Pf0-1 chromosome, complete genome.. codon_start:1 translation_table:11 protein_id:YP_346499.1	81.01	K01955	carB, CPA2; carbamoyl-phosphate synthase large subunit [EC:6.3.5.5]	09100Metabolism	09104 Nucleotide metabolism, 09105 Amino acid metabolism	09104 Nucleotide metabolism, 09105 Amino acid metabolism
CP044409	Pseudomonas_umsongensis_GO16.gbk	F6476_00795	71615	74836	carB	carbamoyl-phosphate synthase large subunit	note:Derived by automated computational analysis using gene prediction method: Protein Homology. inference:COORDINATES: similar to AA sequence:RefSeq:WP_007243709.1 codon_start:1 desc:Pseudomonas umsongensis strain GO16 chromosome. transl_table:11 protein_id:QFG27811.1 EC_number:6.3.5.5	NC_002947.4	Pseudomonas_putida_KT2440_110.gbk	PP_4723	5368706	5371936	carB	carbamoyl-phosphate synthase large subunit	translation_table:11 protein_id:NP_746831.3 desc:Pseudomonas putida KT2440 chromosome, complete genome.. codon_start:1	93.2	K01955	carB, CPA2; carbamoyl-phosphate synthase large subunit [EC:6.3.5.5]	09100Metabolism	09104 Nucleotide metabolism, 09105 Amino acid metabolism	09104 Nucleotide metabolism, 09105 Amino acid metabolism
CP044409	Pseudomonas_umsongensis_GO16.gbk	F6476_00795	71615	74836	carB	carbamoyl-phosphate synthase large subunit	note:Derived by automated computational analysis using gene prediction method: Protein Homology. inference:COORDINATES: similar to AA sequence:RefSeq:WP_007243709.1 codon_start:1 desc:Pseudomonas umsongensis strain GO16 chromosome. transl_table:11 protein_id:QFG27811.1 EC_number:6.3.5.5	NC_009434.1	Pseudomonas_stutzeri_A1501_123.gbk	PST_3323	3594908	3598129	carB	carbamoyl phosphate synthase large subunit	codon_start:1 desc:Pseudomonas stutzeri A1501 chromosome, complete genome.. protein_id:YP_001173794.1 translation_table:11	89.57	K01955	carB, CPA2; carbamoyl-phosphate synthase large subunit [EC:6.3.5.5]	09100Metabolism	09104 Nucleotide metabolism, 09105 Amino acid metabolism	09104 Nucleotide metabolism, 09105 Amino acid metabolism
CP044409	Pseudomonas_umsongensis_GO16.gbk	F6476_00800	74839	75315	greA	transcription elongation factor GreA	protein_id:QFG33921.1 desc:Pseudomonas umsongensis strain GO16 chromosome. codon_start:1 transl_table:11 inference:COORDINATES: similar to AA sequence:RefSeq:YP_237258.1 note:Derived by automated computational analysis using gene prediction method: Protein Homology.	NC_007492.2	Pseudomonas_fluorescens_Pf0-1_124.gbk	Pfl01_0768	903813	904289	greA	transcription elongation factor GreA	desc:Pseudomonas fluorescens Pf0-1 chromosome, complete genome.. codon_start:1 protein_id:YP_346500.1 translation_table:11	92.45	K03624	greA; transcription elongation factor GreA	09180 Brite Hierarchies	09182 Protein families: genetic information processing	09182 Protein families: genetic information processing
CP044409	Pseudomonas_umsongensis_GO16.gbk	F6476_00800	74839	75315	greA	transcription elongation factor GreA	protein_id:QFG33921.1 desc:Pseudomonas umsongensis strain GO16 chromosome. codon_start:1 transl_table:11 inference:COORDINATES: similar to AA sequence:RefSeq:YP_237258.1 note:Derived by automated computational analysis using gene prediction method: Protein Homology.	NZ_CP008696.1	Pseudomonas_chlororaphis_PA23_2420.gbk	EY04_RS03455	825360	825836	greA	transcription elongation factor GreA	codon_start:1 desc:Pseudomonas chlororaphis strain PA23, complete genome.. protein_id:WP_009042122.1 translation_table:11	85.53	K03624	greA; transcription elongation factor GreA	09180 Brite Hierarchies	09182 Protein families: genetic information processing	09182 Protein families: genetic information processing
CP044409	Pseudomonas_umsongensis_GO16.gbk	F6476_00800	74839	75315	greA	transcription elongation factor GreA	protein_id:QFG33921.1 desc:Pseudomonas umsongensis strain GO16 chromosome. codon_start:1 transl_table:11 inference:COORDINATES: similar to AA sequence:RefSeq:YP_237258.1 note:Derived by automated computational analysis using gene prediction method: Protein Homology.	NZ_LT629767.1	Pseudomonas_umsongensis_BS3657_6927.gbk	BLU31_RS30770	6727335	6727811		transcription elongation factor GreA	codon_start:1 desc:Pseudomonas umsongensis strain BS3657 genome assembly, chromosome: I.. protein_id:WP_032831479.1 translation_table:11	100	K03624	greA; transcription elongation factor GreA	09180 Brite Hierarchies	09182 Protein families: genetic information processing	09182 Protein families: genetic information processing
CP044409	Pseudomonas_umsongensis_GO16.gbk	F6476_00800	74839	75315	greA	transcription elongation factor GreA	protein_id:QFG33921.1 desc:Pseudomonas umsongensis strain GO16 chromosome. codon_start:1 transl_table:11 inference:COORDINATES: similar to AA sequence:RefSeq:YP_237258.1 note:Derived by automated computational analysis using gene prediction method: Protein Homology.	NC_004129.6	Pseudomonas_protegens_Pf-5_113.gbk	PFL_0832	963439	963915	greA	transcription elongation factor GreA	translation_table:11 protein_id:YP_257967.1 codon_start:1 desc:Pseudomonas protegens Pf-5 chromosome, complete genome..	93.71	K03624	greA; transcription elongation factor GreA	09180 Brite Hierarchies	09182 Protein families: genetic information processing	09182 Protein families: genetic information processing
CP044409	Pseudomonas_umsongensis_GO16.gbk	F6476_00800	74839	75315	greA	transcription elongation factor GreA	protein_id:QFG33921.1 desc:Pseudomonas umsongensis strain GO16 chromosome. codon_start:1 transl_table:11 inference:COORDINATES: similar to AA sequence:RefSeq:YP_237258.1 note:Derived by automated computational analysis using gene prediction method: Protein Homology.	NC_004578.1	Pseudomonas_syringae_pv_tomato_DC3000_111.gbk	PSPTO_4500	5068265	5068741	greA	transcription elongation factor GreA	translation_table:11 protein_id:NP_794253.1 desc:Pseudomonas syringae pv. tomato str. DC3000 chromosome, complete genome.. codon_start:1	90.45	K03624	greA; transcription elongation factor GreA	09180 Brite Hierarchies	09182 Protein families: genetic information processing	09182 Protein families: genetic information processing
CP044409	Pseudomonas_umsongensis_GO16.gbk	F6476_00800	74839	75315	greA	transcription elongation factor GreA	protein_id:QFG33921.1 desc:Pseudomonas umsongensis strain GO16 chromosome. codon_start:1 transl_table:11 inference:COORDINATES: similar to AA sequence:RefSeq:YP_237258.1 note:Derived by automated computational analysis using gene prediction method: Protein Homology.	NC_002947.4	Pseudomonas_putida_KT2440_110.gbk	PP_4722	5368227	5368709	greA	transcription elongation factor GreA	desc:Pseudomonas putida KT2440 chromosome, complete genome.. codon_start:1 protein_id:NP_746830.1 translation_table:11	81.76	K03624	greA; transcription elongation factor GreA	09180 Brite Hierarchies	09182 Protein families: genetic information processing	09182 Protein families: genetic information processing
CP044409	Pseudomonas_umsongensis_GO16.gbk	F6476_00805	75344	75748		MFS transporter	codon_start:1 desc:Pseudomonas umsongensis strain GO16 chromosome. transl_table:11 protein_id:QFG27812.1 note:Derived by automated computational analysis using gene prediction method: Protein Homology. inference:COORDINATES: similar to AA sequence:RefSeq:WP_003221532.1	NC_007492.2	Pseudomonas_fluorescens_Pf0-1_124.gbk	Pfl01_0769	904318	904722		hypothetical protein	protein_id:YP_346501.1 translation_table:11 desc:Pseudomonas fluorescens Pf0-1 chromosome, complete genome.. codon_start:1	85.93
CP044409	Pseudomonas_umsongensis_GO16.gbk	F6476_00805	75344	75748		MFS transporter	codon_start:1 desc:Pseudomonas umsongensis strain GO16 chromosome. transl_table:11 protein_id:QFG27812.1 note:Derived by automated computational analysis using gene prediction method: Protein Homology. inference:COORDINATES: similar to AA sequence:RefSeq:WP_003221532.1	NZ_LT629767.1	Pseudomonas_umsongensis_BS3657_6927.gbk	BLU31_RS30775	6727840	6728244		hypothetical protein	translation_table:11 protein_id:WP_020796528.1 codon_start:1 desc:Pseudomonas umsongensis strain BS3657 genome assembly, chromosome: I..	100
CP044409	Pseudomonas_umsongensis_GO16.gbk	F6476_00810	75758	76066		YhbY family RNA-binding protein	inference:COORDINATES: similar to AA sequence:RefSeq:WP_020796529.1 note:Derived by automated computational analysis using gene prediction method: Protein Homology. protein_id:QFG27813.1 codon_start:1 desc:Pseudomonas umsongensis strain GO16 chromosome. transl_table:11	NC_007492.2	Pseudomonas_fluorescens_Pf0-1_124.gbk	Pfl01_0770	904732	905040		hypothetical protein	translation_table:11 protein_id:YP_346502.1 desc:Pseudomonas fluorescens Pf0-1 chromosome, complete genome.. codon_start:1	82.52	K07574	yhbY; RNA-binding protein	09180 Brite Hierarchies	09182 Protein families: genetic information processing	09182 Protein families: genetic information processing
CP044409	Pseudomonas_umsongensis_GO16.gbk	F6476_00810	75758	76066		YhbY family RNA-binding protein	inference:COORDINATES: similar to AA sequence:RefSeq:WP_020796529.1 note:Derived by automated computational analysis using gene prediction method: Protein Homology. protein_id:QFG27813.1 codon_start:1 desc:Pseudomonas umsongensis strain GO16 chromosome. transl_table:11	NC_004578.1	Pseudomonas_syringae_pv_tomato_DC3000_111.gbk	PSPTO_4499	5067874	5068185		hypothetical protein	translation_table:11 protein_id:NP_794252.1 desc:Pseudomonas syringae pv. tomato str. DC3000 chromosome, complete genome.. codon_start:1	89	K07574	yhbY; RNA-binding protein	09180 Brite Hierarchies	09182 Protein families: genetic information processing	09182 Protein families: genetic information processing
CP044409	Pseudomonas_umsongensis_GO16.gbk	F6476_00810	75758	76066		YhbY family RNA-binding protein	inference:COORDINATES: similar to AA sequence:RefSeq:WP_020796529.1 note:Derived by automated computational analysis using gene prediction method: Protein Homology. protein_id:QFG27813.1 codon_start:1 desc:Pseudomonas umsongensis strain GO16 chromosome. transl_table:11	NC_004129.6	Pseudomonas_protegens_Pf-5_113.gbk	PFL_0834	964361	964669		RNA-binding protein, YhbY family	translation_table:11 protein_id:YP_257969.1 desc:Pseudomonas protegens Pf-5 chromosome, complete genome.. codon_start:1	89.32	K07574	yhbY; RNA-binding protein	09180 Brite Hierarchies	09182 Protein families: genetic information processing	09182 Protein families: genetic information processing
CP044409	Pseudomonas_umsongensis_GO16.gbk	F6476_00810	75758	76066		YhbY family RNA-binding protein	inference:COORDINATES: similar to AA sequence:RefSeq:WP_020796529.1 note:Derived by automated computational analysis using gene prediction method: Protein Homology. protein_id:QFG27813.1 codon_start:1 desc:Pseudomonas umsongensis strain GO16 chromosome. transl_table:11	NZ_LT629767.1	Pseudomonas_umsongensis_BS3657_6927.gbk	BLU31_RS30780	6728254	6728562		RNA-binding protein	desc:Pseudomonas umsongensis strain BS3657 genome assembly, chromosome: I.. codon_start:1 protein_id:WP_020796529.1 translation_table:11	100	K07574	yhbY; RNA-binding protein	09180 Brite Hierarchies	09182 Protein families: genetic information processing	09182 Protein families: genetic information processing
CP044409	Pseudomonas_umsongensis_GO16.gbk	F6476_00810	75758	76066		YhbY family RNA-binding protein	inference:COORDINATES: similar to AA sequence:RefSeq:WP_020796529.1 note:Derived by automated computational analysis using gene prediction method: Protein Homology. protein_id:QFG27813.1 codon_start:1 desc:Pseudomonas umsongensis strain GO16 chromosome. transl_table:11	NZ_CP008696.1	Pseudomonas_chlororaphis_PA23_2420.gbk	EY04_RS03465	826282	826590		RNA-binding protein	protein_id:WP_007920867.1 translation_table:11 codon_start:1 desc:Pseudomonas chlororaphis strain PA23, complete genome..	91.09	K07574	yhbY; RNA-binding protein	09180 Brite Hierarchies	09182 Protein families: genetic information processing	09182 Protein families: genetic information processing
CP044409	Pseudomonas_umsongensis_GO16.gbk	F6476_00815	76168	76797	rlmE	23S rRNA (uridine(2552)-2'-O)-methyltransferase RlmE	note:Derived by automated computational analysis using gene prediction method: Protein Homology. inference:COORDINATES: similar to AA sequence:RefSeq:WP_007953751.1 desc:Pseudomonas umsongensis strain GO16 chromosome. codon_start:1 transl_table:11 EC_number:2.1.1.166 protein_id:QFG27814.1	NZ_CP008696.1	Pseudomonas_chlororaphis_PA23_2420.gbk	EY04_RS03470	826697	827326		23S rRNA methyltransferase	translation_table:11 protein_id:WP_007920869.1 codon_start:1 desc:Pseudomonas chlororaphis strain PA23, complete genome..	81.43	K02427	rlmE, rrmJ, ftsJ; 23S rRNA (uridine2552-2'-O)-methyltransferase [EC:2.1.1.166]	09180 Brite Hierarchies	09182 Protein families: genetic information processing	09182 Protein families: genetic information processing
CP044409	Pseudomonas_umsongensis_GO16.gbk	F6476_00815	76168	76797	rlmE	23S rRNA (uridine(2552)-2'-O)-methyltransferase RlmE	note:Derived by automated computational analysis using gene prediction method: Protein Homology. inference:COORDINATES: similar to AA sequence:RefSeq:WP_007953751.1 desc:Pseudomonas umsongensis strain GO16 chromosome. codon_start:1 transl_table:11 EC_number:2.1.1.166 protein_id:QFG27814.1	NC_007492.2	Pseudomonas_fluorescens_Pf0-1_124.gbk	Pfl01_0771	905142	905771		ribosomal RNA methyltransferase RrmJ/FtsJ	codon_start:1 desc:Pseudomonas fluorescens Pf0-1 chromosome, complete genome.. protein_id:YP_346503.1 translation_table:11	80.95	K02427	rlmE, rrmJ, ftsJ; 23S rRNA (uridine2552-2'-O)-methyltransferase [EC:2.1.1.166]	09180 Brite Hierarchies	09182 Protein families: genetic information processing	09182 Protein families: genetic information processing
CP044409	Pseudomonas_umsongensis_GO16.gbk	F6476_00815	76168	76797	rlmE	23S rRNA (uridine(2552)-2'-O)-methyltransferase RlmE	note:Derived by automated computational analysis using gene prediction method: Protein Homology. inference:COORDINATES: similar to AA sequence:RefSeq:WP_007953751.1 desc:Pseudomonas umsongensis strain GO16 chromosome. codon_start:1 transl_table:11 EC_number:2.1.1.166 protein_id:QFG27814.1	NC_002947.4	Pseudomonas_putida_KT2440_110.gbk	PP_4719	5366753	5367376	rlmE	ribosomal RNA large subunit methyltransferase E	translation_table:11 protein_id:NP_746827.1 codon_start:1 desc:Pseudomonas putida KT2440 chromosome, complete genome..	80.88	K02427	rlmE, rrmJ, ftsJ; 23S rRNA (uridine2552-2'-O)-methyltransferase [EC:2.1.1.166]	09180 Brite Hierarchies	09182 Protein families: genetic information processing	09182 Protein families: genetic information processing
CP044409	Pseudomonas_umsongensis_GO16.gbk	F6476_00815	76168	76797	rlmE	23S rRNA (uridine(2552)-2'-O)-methyltransferase RlmE	note:Derived by automated computational analysis using gene prediction method: Protein Homology. inference:COORDINATES: similar to AA sequence:RefSeq:WP_007953751.1 desc:Pseudomonas umsongensis strain GO16 chromosome. codon_start:1 transl_table:11 EC_number:2.1.1.166 protein_id:QFG27814.1	NC_004578.1	Pseudomonas_syringae_pv_tomato_DC3000_111.gbk	PSPTO_4498	5067120	5067770		FtsJ cell division protein	desc:Pseudomonas syringae pv. tomato str. DC3000 chromosome, complete genome.. codon_start:1 protein_id:NP_794251.1 translation_table:11	81.07	K02427	rlmE, rrmJ, ftsJ; 23S rRNA (uridine2552-2'-O)-methyltransferase [EC:2.1.1.166]	09180 Brite Hierarchies	09182 Protein families: genetic information processing	09182 Protein families: genetic information processing
CP044409	Pseudomonas_umsongensis_GO16.gbk	F6476_00815	76168	76797	rlmE	23S rRNA (uridine(2552)-2'-O)-methyltransferase RlmE	note:Derived by automated computational analysis using gene prediction method: Protein Homology. inference:COORDINATES: similar to AA sequence:RefSeq:WP_007953751.1 desc:Pseudomonas umsongensis strain GO16 chromosome. codon_start:1 transl_table:11 EC_number:2.1.1.166 protein_id:QFG27814.1	NZ_LT629767.1	Pseudomonas_umsongensis_BS3657_6927.gbk	BLU31_RS30785	6728664	6729293		23S rRNA (uridine(2552)-2'-O)-methyltransferase RlmE	desc:Pseudomonas umsongensis strain BS3657 genome assembly, chromosome: I.. codon_start:1 translation_table:11 protein_id:WP_008057410.1	100	K02427	rlmE, rrmJ, ftsJ; 23S rRNA (uridine2552-2'-O)-methyltransferase [EC:2.1.1.166]	09180 Brite Hierarchies	09182 Protein families: genetic information processing	09182 Protein families: genetic information processing
CP044409	Pseudomonas_umsongensis_GO16.gbk	F6476_00815	76168	76797	rlmE	23S rRNA (uridine(2552)-2'-O)-methyltransferase RlmE	note:Derived by automated computational analysis using gene prediction method: Protein Homology. inference:COORDINATES: similar to AA sequence:RefSeq:WP_007953751.1 desc:Pseudomonas umsongensis strain GO16 chromosome. codon_start:1 transl_table:11 EC_number:2.1.1.166 protein_id:QFG27814.1	NC_004129.6	Pseudomonas_protegens_Pf-5_113.gbk	PFL_0835	964774	965403	rrmJ	ribosomal RNA large subunit methyltransferase J	protein_id:YP_257970.1 translation_table:11 codon_start:1 desc:Pseudomonas protegens Pf-5 chromosome, complete genome..	81.43	K02427	rlmE, rrmJ, ftsJ; 23S rRNA (uridine2552-2'-O)-methyltransferase [EC:2.1.1.166]	09180 Brite Hierarchies	09182 Protein families: genetic information processing	09182 Protein families: genetic information processing
CP044409	Pseudomonas_umsongensis_GO16.gbk	F6476_00820	77000	78910	hflB	ATP-dependent zinc metalloprotease FtsH	transl_table:11 codon_start:1 desc:Pseudomonas umsongensis strain GO16 chromosome. protein_id:QFG27815.1 note:Derived by automated computational analysis using gene prediction method: Protein Homology. inference:COORDINATES: similar to AA sequence:RefSeq:WP_018612866.1	NC_004129.6	Pseudomonas_protegens_Pf-5_113.gbk	PFL_0836	965605	967509	ftsH	ATP-dependent metalloprotease FtsH	codon_start:1 desc:Pseudomonas protegens Pf-5 chromosome, complete genome.. protein_id:YP_257971.1 translation_table:11	98.37	K03798	ftsH, hflB; cell division protease FtsH [EC:3.4.24.-]	09180 Brite Hierarchies	09181 Protein families: metabolism, 09182 Protein families: genetic information processing	09181 Protein families: metabolism, 09182 Protein families: genetic information processing
CP044409	Pseudomonas_umsongensis_GO16.gbk	F6476_00820	77000	78910	hflB	ATP-dependent zinc metalloprotease FtsH	transl_table:11 codon_start:1 desc:Pseudomonas umsongensis strain GO16 chromosome. protein_id:QFG27815.1 note:Derived by automated computational analysis using gene prediction method: Protein Homology. inference:COORDINATES: similar to AA sequence:RefSeq:WP_018612866.1	NC_007492.2	Pseudomonas_fluorescens_Pf0-1_124.gbk	Pfl01_0772	905974	907881		membrane protease FtsH catalytic subunit	codon_start:1 desc:Pseudomonas fluorescens Pf0-1 chromosome, complete genome.. translation_table:11 protein_id:YP_346504.1	99.35	K03798	ftsH, hflB; cell division protease FtsH [EC:3.4.24.-]	09180 Brite Hierarchies	09181 Protein families: metabolism, 09182 Protein families: genetic information processing	09181 Protein families: metabolism, 09182 Protein families: genetic information processing
CP044409	Pseudomonas_umsongensis_GO16.gbk	F6476_00820	77000	78910	hflB	ATP-dependent zinc metalloprotease FtsH	transl_table:11 codon_start:1 desc:Pseudomonas umsongensis strain GO16 chromosome. protein_id:QFG27815.1 note:Derived by automated computational analysis using gene prediction method: Protein Homology. inference:COORDINATES: similar to AA sequence:RefSeq:WP_018612866.1	NZ_CP008696.1	Pseudomonas_chlororaphis_PA23_2420.gbk	EY04_RS03475	827528	829432	hflB	ATP-dependent metalloprotease	desc:Pseudomonas chlororaphis strain PA23, complete genome.. codon_start:1 translation_table:11 protein_id:WP_009046930.1	98.21	K03798	ftsH, hflB; cell division protease FtsH [EC:3.4.24.-]	09180 Brite Hierarchies	09181 Protein families: metabolism, 09182 Protein families: genetic information processing	09181 Protein families: metabolism, 09182 Protein families: genetic information processing
CP044409	Pseudomonas_umsongensis_GO16.gbk	F6476_00820	77000	78910	hflB	ATP-dependent zinc metalloprotease FtsH	transl_table:11 codon_start:1 desc:Pseudomonas umsongensis strain GO16 chromosome. protein_id:QFG27815.1 note:Derived by automated computational analysis using gene prediction method: Protein Homology. inference:COORDINATES: similar to AA sequence:RefSeq:WP_018612866.1	NC_004578.1	Pseudomonas_syringae_pv_tomato_DC3000_111.gbk	PSPTO_4497	5065022	5066926	ftsH	cell division protein FtsH	codon_start:1 desc:Pseudomonas syringae pv. tomato str. DC3000 chromosome, complete genome.. translation_table:11 protein_id:NP_794250.1	94.42	K03798	ftsH, hflB; cell division protease FtsH [EC:3.4.24.-]	09180 Brite Hierarchies	09181 Protein families: metabolism, 09182 Protein families: genetic information processing	09181 Protein families: metabolism, 09182 Protein families: genetic information processing
CP044409	Pseudomonas_umsongensis_GO16.gbk	F6476_00820	77000	78910	hflB	ATP-dependent zinc metalloprotease FtsH	transl_table:11 codon_start:1 desc:Pseudomonas umsongensis strain GO16 chromosome. protein_id:QFG27815.1 note:Derived by automated computational analysis using gene prediction method: Protein Homology. inference:COORDINATES: similar to AA sequence:RefSeq:WP_018612866.1	NZ_LT629767.1	Pseudomonas_umsongensis_BS3657_6927.gbk	BLU31_RS30790	6729496	6731406	hflB	ATP-dependent zinc metalloprotease FtsH	desc:Pseudomonas umsongensis strain BS3657 genome assembly, chromosome: I.. codon_start:1 translation_table:11 protein_id:WP_020796530.1	100	K03798	ftsH, hflB; cell division protease FtsH [EC:3.4.24.-]	09180 Brite Hierarchies	09181 Protein families: metabolism, 09182 Protein families: genetic information processing	09181 Protein families: metabolism, 09182 Protein families: genetic information processing
CP044409	Pseudomonas_umsongensis_GO16.gbk	F6476_00820	77000	78910	hflB	ATP-dependent zinc metalloprotease FtsH	transl_table:11 codon_start:1 desc:Pseudomonas umsongensis strain GO16 chromosome. protein_id:QFG27815.1 note:Derived by automated computational analysis using gene prediction method: Protein Homology. inference:COORDINATES: similar to AA sequence:RefSeq:WP_018612866.1	NC_009434.1	Pseudomonas_stutzeri_A1501_123.gbk	PST_3319	3591156	3592937	ftsH	cell division protein FtsH	translation_table:11 protein_id:YP_001173790.1 codon_start:1 desc:Pseudomonas stutzeri A1501 chromosome, complete genome..	92.19	K03798	ftsH, hflB; cell division protease FtsH [EC:3.4.24.-]	09180 Brite Hierarchies	09181 Protein families: metabolism, 09182 Protein families: genetic information processing	09181 Protein families: metabolism, 09182 Protein families: genetic information processing
CP044409	Pseudomonas_umsongensis_GO16.gbk	F6476_00820	77000	78910	hflB	ATP-dependent zinc metalloprotease FtsH	transl_table:11 codon_start:1 desc:Pseudomonas umsongensis strain GO16 chromosome. protein_id:QFG27815.1 note:Derived by automated computational analysis using gene prediction method: Protein Homology. inference:COORDINATES: similar to AA sequence:RefSeq:WP_018612866.1	NC_002947.4	Pseudomonas_putida_KT2440_110.gbk	PP_4718	5364642	5366555	ftsH	integral membrane ATP-dependent zinc metallopeptidase	protein_id:NP_746826.1 translation_table:11 desc:Pseudomonas putida KT2440 chromosome, complete genome.. codon_start:1	95.22	K03798	ftsH, hflB; cell division protease FtsH [EC:3.4.24.-]	09180 Brite Hierarchies	09181 Protein families: metabolism, 09182 Protein families: genetic information processing	09181 Protein families: metabolism, 09182 Protein families: genetic information processing
CP044409	Pseudomonas_umsongensis_GO16.gbk	F6476_00820	77000	78910	hflB	ATP-dependent zinc metalloprotease FtsH	transl_table:11 codon_start:1 desc:Pseudomonas umsongensis strain GO16 chromosome. protein_id:QFG27815.1 note:Derived by automated computational analysis using gene prediction method: Protein Homology. inference:COORDINATES: similar to AA sequence:RefSeq:WP_018612866.1	NC_002516.2	Pseudomonas_aeruginosa_PAO1_107.gbk	PA4751	5335782	5337701	ftsH	cell division protein FtsH	codon_start:1 desc:Pseudomonas aeruginosa PAO1 chromosome, complete genome.. translation_table:11 protein_id:NP_253439.1	91.73	K03798	ftsH, hflB; cell division protease FtsH [EC:3.4.24.-]	09180 Brite Hierarchies	09181 Protein families: metabolism, 09182 Protein families: genetic information processing	09181 Protein families: metabolism, 09182 Protein families: genetic information processing
CP044409	Pseudomonas_umsongensis_GO16.gbk	F6476_00825	78919	79770	folP	dihydropteroate synthase	EC_number:2.5.1.15 protein_id:QFG27816.1 transl_table:11 codon_start:1 desc:Pseudomonas umsongensis strain GO16 chromosome. inference:COORDINATES: similar to AA sequence:RefSeq:WP_008149024.1 note:Derived by automated computational analysis using gene prediction method: Protein Homology.	NC_002947.4	Pseudomonas_putida_KT2440_110.gbk	PP_4717	5363782	5364633	folP	dihydropteroate synthase	protein_id:NP_746825.1 translation_table:11 desc:Pseudomonas putida KT2440 chromosome, complete genome.. codon_start:1	80.28	K00796	folP; dihydropteroate synthase [EC:2.5.1.15]	09100Metabolism	09108 Metabolism of cofactors and vitamins	00790 Folate biosynthesis [PATH:ko00790]
CP044409	Pseudomonas_umsongensis_GO16.gbk	F6476_00825	78919	79770	folP	dihydropteroate synthase	EC_number:2.5.1.15 protein_id:QFG27816.1 transl_table:11 codon_start:1 desc:Pseudomonas umsongensis strain GO16 chromosome. inference:COORDINATES: similar to AA sequence:RefSeq:WP_008149024.1 note:Derived by automated computational analysis using gene prediction method: Protein Homology.	NC_004129.6	Pseudomonas_protegens_Pf-5_113.gbk	PFL_0837	967518	968369	folP	dihydropteroate synthase	translation_table:11 protein_id:YP_257972.1 desc:Pseudomonas protegens Pf-5 chromosome, complete genome.. codon_start:1	89.79	K00796	folP; dihydropteroate synthase [EC:2.5.1.15]	09100Metabolism	09108 Metabolism of cofactors and vitamins	00790 Folate biosynthesis [PATH:ko00790]
CP044409	Pseudomonas_umsongensis_GO16.gbk	F6476_00825	78919	79770	folP	dihydropteroate synthase	EC_number:2.5.1.15 protein_id:QFG27816.1 transl_table:11 codon_start:1 desc:Pseudomonas umsongensis strain GO16 chromosome. inference:COORDINATES: similar to AA sequence:RefSeq:WP_008149024.1 note:Derived by automated computational analysis using gene prediction method: Protein Homology.	NZ_CP008696.1	Pseudomonas_chlororaphis_PA23_2420.gbk	EY04_RS03480	829441	830292	folP	dihydropteroate synthase	translation_table:11 protein_id:WP_009046931.1 codon_start:1 desc:Pseudomonas chlororaphis strain PA23, complete genome..	90.49	K00796	folP; dihydropteroate synthase [EC:2.5.1.15]	09100Metabolism	09108 Metabolism of cofactors and vitamins	00790 Folate biosynthesis [PATH:ko00790]
CP044409	Pseudomonas_umsongensis_GO16.gbk	F6476_00825	78919	79770	folP	dihydropteroate synthase	EC_number:2.5.1.15 protein_id:QFG27816.1 transl_table:11 codon_start:1 desc:Pseudomonas umsongensis strain GO16 chromosome. inference:COORDINATES: similar to AA sequence:RefSeq:WP_008149024.1 note:Derived by automated computational analysis using gene prediction method: Protein Homology.	NC_007492.2	Pseudomonas_fluorescens_Pf0-1_124.gbk	Pfl01_0773	907890	908741		dihydropteroate synthase	desc:Pseudomonas fluorescens Pf0-1 chromosome, complete genome.. codon_start:1 protein_id:YP_346505.1 translation_table:11	89.08	K00796	folP; dihydropteroate synthase [EC:2.5.1.15]	09100Metabolism	09108 Metabolism of cofactors and vitamins	00790 Folate biosynthesis [PATH:ko00790]
CP044409	Pseudomonas_umsongensis_GO16.gbk	F6476_00825	78919	79770	folP	dihydropteroate synthase	EC_number:2.5.1.15 protein_id:QFG27816.1 transl_table:11 codon_start:1 desc:Pseudomonas umsongensis strain GO16 chromosome. inference:COORDINATES: similar to AA sequence:RefSeq:WP_008149024.1 note:Derived by automated computational analysis using gene prediction method: Protein Homology.	NZ_LT629767.1	Pseudomonas_umsongensis_BS3657_6927.gbk	BLU31_RS30795	6731415	6732266		dihydropteroate synthase	codon_start:1 desc:Pseudomonas umsongensis strain BS3657 genome assembly, chromosome: I.. protein_id:WP_033045246.1 translation_table:11	100	K00796	folP; dihydropteroate synthase [EC:2.5.1.15]	09100Metabolism	09108 Metabolism of cofactors and vitamins	00790 Folate biosynthesis [PATH:ko00790]
CP044409	Pseudomonas_umsongensis_GO16.gbk	F6476_00825	78919	79770	folP	dihydropteroate synthase	EC_number:2.5.1.15 protein_id:QFG27816.1 transl_table:11 codon_start:1 desc:Pseudomonas umsongensis strain GO16 chromosome. inference:COORDINATES: similar to AA sequence:RefSeq:WP_008149024.1 note:Derived by automated computational analysis using gene prediction method: Protein Homology.	NC_009434.1	Pseudomonas_stutzeri_A1501_123.gbk	PST_3318	3590136	3590987	folP	dihydropteroate synthase	translation_table:11 protein_id:YP_001173789.1 codon_start:1 desc:Pseudomonas stutzeri A1501 chromosome, complete genome..	81.36	K00796	folP; dihydropteroate synthase [EC:2.5.1.15]	09100Metabolism	09108 Metabolism of cofactors and vitamins	00790 Folate biosynthesis [PATH:ko00790]
CP044409	Pseudomonas_umsongensis_GO16.gbk	F6476_00830	79787	81124	glmM	phosphoglucosamine mutase	note:Derived by automated computational analysis using gene prediction method: Protein Homology. inference:COORDINATES: similar to AA sequence:RefSeq:WP_003221540.1 codon_start:1 desc:Pseudomonas umsongensis strain GO16 chromosome. transl_table:11 EC_number:5.4.2.10 protein_id:QFG27817.1	NC_007492.2	Pseudomonas_fluorescens_Pf0-1_124.gbk	Pfl01_0774	908758	910095	glmM	phosphoglucosamine mutase	translation_table:11 protein_id:YP_346506.1 codon_start:1 desc:Pseudomonas fluorescens Pf0-1 chromosome, complete genome..	93.72	K03431	glmM; phosphoglucosamine mutase [EC:5.4.2.10]	09100Metabolism	09101 Carbohydrate metabolism	09101 Carbohydrate metabolism
CP044409	Pseudomonas_umsongensis_GO16.gbk	F6476_00830	79787	81124	glmM	phosphoglucosamine mutase	note:Derived by automated computational analysis using gene prediction method: Protein Homology. inference:COORDINATES: similar to AA sequence:RefSeq:WP_003221540.1 codon_start:1 desc:Pseudomonas umsongensis strain GO16 chromosome. transl_table:11 EC_number:5.4.2.10 protein_id:QFG27817.1	NC_002947.4	Pseudomonas_putida_KT2440_110.gbk	PP_4716	5362425	5363765	glmM	phosphoglucosamine mutase	codon_start:1 desc:Pseudomonas putida KT2440 chromosome, complete genome.. protein_id:NP_746824.1 translation_table:11	86.77	K03431	glmM; phosphoglucosamine mutase [EC:5.4.2.10]	09100Metabolism	09101 Carbohydrate metabolism	09101 Carbohydrate metabolism
CP044409	Pseudomonas_umsongensis_GO16.gbk	F6476_00830	79787	81124	glmM	phosphoglucosamine mutase	note:Derived by automated computational analysis using gene prediction method: Protein Homology. inference:COORDINATES: similar to AA sequence:RefSeq:WP_003221540.1 codon_start:1 desc:Pseudomonas umsongensis strain GO16 chromosome. transl_table:11 EC_number:5.4.2.10 protein_id:QFG27817.1	NC_004129.6	Pseudomonas_protegens_Pf-5_113.gbk	PFL_0838	968386	969723	glmM	phosphoglucosamine mutase	codon_start:1 desc:Pseudomonas protegens Pf-5 chromosome, complete genome.. translation_table:11 protein_id:YP_257973.1	89.46	K03431	glmM; phosphoglucosamine mutase [EC:5.4.2.10]	09100Metabolism	09101 Carbohydrate metabolism	09101 Carbohydrate metabolism
CP044409	Pseudomonas_umsongensis_GO16.gbk	F6476_00830	79787	81124	glmM	phosphoglucosamine mutase	note:Derived by automated computational analysis using gene prediction method: Protein Homology. inference:COORDINATES: similar to AA sequence:RefSeq:WP_003221540.1 codon_start:1 desc:Pseudomonas umsongensis strain GO16 chromosome. transl_table:11 EC_number:5.4.2.10 protein_id:QFG27817.1	NZ_CP008696.1	Pseudomonas_chlororaphis_PA23_2420.gbk	EY04_RS03485	830309	831646	glmM	phosphoglucosamine mutase	codon_start:1 desc:Pseudomonas chlororaphis strain PA23, complete genome.. translation_table:11 protein_id:WP_038630584.1	90.58	K03431	glmM; phosphoglucosamine mutase [EC:5.4.2.10]	09100Metabolism	09101 Carbohydrate metabolism	09101 Carbohydrate metabolism
CP044409	Pseudomonas_umsongensis_GO16.gbk	F6476_00830	79787	81124	glmM	phosphoglucosamine mutase	note:Derived by automated computational analysis using gene prediction method: Protein Homology. inference:COORDINATES: similar to AA sequence:RefSeq:WP_003221540.1 codon_start:1 desc:Pseudomonas umsongensis strain GO16 chromosome. transl_table:11 EC_number:5.4.2.10 protein_id:QFG27817.1	NC_004578.1	Pseudomonas_syringae_pv_tomato_DC3000_111.gbk	PSPTO_4495	5062802	5064145	glmM	phosphoglucosamine mutase	codon_start:1 desc:Pseudomonas syringae pv. tomato str. DC3000 chromosome, complete genome.. protein_id:NP_794248.1 translation_table:11	84.21	K03431	glmM; phosphoglucosamine mutase [EC:5.4.2.10]	09100Metabolism	09101 Carbohydrate metabolism	09101 Carbohydrate metabolism
CP044409	Pseudomonas_umsongensis_GO16.gbk	F6476_00830	79787	81124	glmM	phosphoglucosamine mutase	note:Derived by automated computational analysis using gene prediction method: Protein Homology. inference:COORDINATES: similar to AA sequence:RefSeq:WP_003221540.1 codon_start:1 desc:Pseudomonas umsongensis strain GO16 chromosome. transl_table:11 EC_number:5.4.2.10 protein_id:QFG27817.1	NZ_LT629767.1	Pseudomonas_umsongensis_BS3657_6927.gbk	BLU31_RS30800	6732283	6733620		phosphoglucosamine mutase	protein_id:WP_020796532.1 translation_table:11 desc:Pseudomonas umsongensis strain BS3657 genome assembly, chromosome: I.. codon_start:1	100	K03431	glmM; phosphoglucosamine mutase [EC:5.4.2.10]	09100Metabolism	09101 Carbohydrate metabolism	09101 Carbohydrate metabolism
CP044409	Pseudomonas_umsongensis_GO16.gbk	F6476_00830	79787	81124	glmM	phosphoglucosamine mutase	note:Derived by automated computational analysis using gene prediction method: Protein Homology. inference:COORDINATES: similar to AA sequence:RefSeq:WP_003221540.1 codon_start:1 desc:Pseudomonas umsongensis strain GO16 chromosome. transl_table:11 EC_number:5.4.2.10 protein_id:QFG27817.1	NC_002516.2	Pseudomonas_aeruginosa_PAO1_107.gbk	PA4749	5333567	5334904	glmM	phosphoglucosamine mutase	desc:Pseudomonas aeruginosa PAO1 chromosome, complete genome.. codon_start:1 protein_id:NP_253437.1 translation_table:11	80.04	K03431	glmM; phosphoglucosamine mutase [EC:5.4.2.10]	09100Metabolism	09101 Carbohydrate metabolism	09101 Carbohydrate metabolism
CP044409	Pseudomonas_umsongensis_GO16.gbk	F6476_00835	81191	81946		triose-phosphate isomerase	protein_id:QFG27818.1 EC_number:5.3.1.1 transl_table:11 codon_start:1 desc:Pseudomonas umsongensis strain GO16 chromosome. inference:COORDINATES: similar to AA sequence:RefSeq:WP_018612860.1 note:Derived by automated computational analysis using gene prediction method: Protein Homology.	NC_002947.4	Pseudomonas_putida_KT2440_110.gbk	PP_4715	5361604	5362359	tpiA	triose phosphate isomerase	translation_table:11 protein_id:NP_746823.1 codon_start:1 desc:Pseudomonas putida KT2440 chromosome, complete genome..	82.14	K01803	TPI, tpiA; triosephosphate isomerase (TIM) [EC:5.3.1.1]	09100Metabolism	09101 Carbohydrate metabolism, 09101 Carbohydrate metabolism, 09101 Carbohydrate metabolism, 09102 Energy metabolism, 09183 Protein families: signaling and cellular processes	09101 Carbohydrate metabolism, 09101 Carbohydrate metabolism, 09101 Carbohydrate metabolism, 09102 Energy metabolism, 09183 Protein families: signaling and cellular processes
CP044409	Pseudomonas_umsongensis_GO16.gbk	F6476_00835	81191	81946		triose-phosphate isomerase	protein_id:QFG27818.1 EC_number:5.3.1.1 transl_table:11 codon_start:1 desc:Pseudomonas umsongensis strain GO16 chromosome. inference:COORDINATES: similar to AA sequence:RefSeq:WP_018612860.1 note:Derived by automated computational analysis using gene prediction method: Protein Homology.	NZ_CP008696.1	Pseudomonas_chlororaphis_PA23_2420.gbk	EY04_RS03490	831713	832468		triosephosphate isomerase	protein_id:WP_038630585.1 translation_table:11 codon_start:1 desc:Pseudomonas chlororaphis strain PA23, complete genome..	90.08	K01803	TPI, tpiA; triosephosphate isomerase (TIM) [EC:5.3.1.1]	09100Metabolism	09101 Carbohydrate metabolism, 09101 Carbohydrate metabolism, 09101 Carbohydrate metabolism, 09102 Energy metabolism, 09183 Protein families: signaling and cellular processes	09101 Carbohydrate metabolism, 09101 Carbohydrate metabolism, 09101 Carbohydrate metabolism, 09102 Energy metabolism, 09183 Protein families: signaling and cellular processes
CP044409	Pseudomonas_umsongensis_GO16.gbk	F6476_00835	81191	81946		triose-phosphate isomerase	protein_id:QFG27818.1 EC_number:5.3.1.1 transl_table:11 codon_start:1 desc:Pseudomonas umsongensis strain GO16 chromosome. inference:COORDINATES: similar to AA sequence:RefSeq:WP_018612860.1 note:Derived by automated computational analysis using gene prediction method: Protein Homology.	NC_004129.6	Pseudomonas_protegens_Pf-5_113.gbk	PFL_0839	969790	970545	tpiA	triosephosphate isomerase	desc:Pseudomonas protegens Pf-5 chromosome, complete genome.. codon_start:1 translation_table:11 protein_id:YP_257974.1	89.29	K01803	TPI, tpiA; triosephosphate isomerase (TIM) [EC:5.3.1.1]	09100Metabolism	09101 Carbohydrate metabolism, 09101 Carbohydrate metabolism, 09101 Carbohydrate metabolism, 09102 Energy metabolism, 09183 Protein families: signaling and cellular processes	09101 Carbohydrate metabolism, 09101 Carbohydrate metabolism, 09101 Carbohydrate metabolism, 09102 Energy metabolism, 09183 Protein families: signaling and cellular processes
CP044409	Pseudomonas_umsongensis_GO16.gbk	F6476_00835	81191	81946		triose-phosphate isomerase	protein_id:QFG27818.1 EC_number:5.3.1.1 transl_table:11 codon_start:1 desc:Pseudomonas umsongensis strain GO16 chromosome. inference:COORDINATES: similar to AA sequence:RefSeq:WP_018612860.1 note:Derived by automated computational analysis using gene prediction method: Protein Homology.	NZ_LT629767.1	Pseudomonas_umsongensis_BS3657_6927.gbk	BLU31_RS30805	6733687	6734442		triose-phosphate isomerase	protein_id:WP_033045245.1 translation_table:11 desc:Pseudomonas umsongensis strain BS3657 genome assembly, chromosome: I.. codon_start:1	99.6	K01803	TPI, tpiA; triosephosphate isomerase (TIM) [EC:5.3.1.1]	09100Metabolism	09101 Carbohydrate metabolism, 09101 Carbohydrate metabolism, 09101 Carbohydrate metabolism, 09102 Energy metabolism, 09183 Protein families: signaling and cellular processes	09101 Carbohydrate metabolism, 09101 Carbohydrate metabolism, 09101 Carbohydrate metabolism, 09102 Energy metabolism, 09183 Protein families: signaling and cellular processes
CP044409	Pseudomonas_umsongensis_GO16.gbk	F6476_00835	81191	81946		triose-phosphate isomerase	protein_id:QFG27818.1 EC_number:5.3.1.1 transl_table:11 codon_start:1 desc:Pseudomonas umsongensis strain GO16 chromosome. inference:COORDINATES: similar to AA sequence:RefSeq:WP_018612860.1 note:Derived by automated computational analysis using gene prediction method: Protein Homology.	NC_002516.2	Pseudomonas_aeruginosa_PAO1_107.gbk	PA4748	5332746	5333501	tpiA	triosephosphate isomerase	translation_table:11 protein_id:NP_253436.1 codon_start:1 desc:Pseudomonas aeruginosa PAO1 chromosome, complete genome..	80.56	K01803	TPI, tpiA; triosephosphate isomerase (TIM) [EC:5.3.1.1]	09100Metabolism	09101 Carbohydrate metabolism, 09101 Carbohydrate metabolism, 09101 Carbohydrate metabolism, 09102 Energy metabolism, 09183 Protein families: signaling and cellular processes	09101 Carbohydrate metabolism, 09101 Carbohydrate metabolism, 09101 Carbohydrate metabolism, 09102 Energy metabolism, 09183 Protein families: signaling and cellular processes
CP044409	Pseudomonas_umsongensis_GO16.gbk	F6476_00835	81191	81946		triose-phosphate isomerase	protein_id:QFG27818.1 EC_number:5.3.1.1 transl_table:11 codon_start:1 desc:Pseudomonas umsongensis strain GO16 chromosome. inference:COORDINATES: similar to AA sequence:RefSeq:WP_018612860.1 note:Derived by automated computational analysis using gene prediction method: Protein Homology.	NC_007492.2	Pseudomonas_fluorescens_Pf0-1_124.gbk	Pfl01_0775	910161	910916	tpiA	triosephosphate isomerase	desc:Pseudomonas fluorescens Pf0-1 chromosome, complete genome.. codon_start:1 protein_id:YP_346507.1 translation_table:11	89.68	K01803	TPI, tpiA; triosephosphate isomerase (TIM) [EC:5.3.1.1]	09100Metabolism	09101 Carbohydrate metabolism, 09101 Carbohydrate metabolism, 09101 Carbohydrate metabolism, 09102 Energy metabolism, 09183 Protein families: signaling and cellular processes	09101 Carbohydrate metabolism, 09101 Carbohydrate metabolism, 09101 Carbohydrate metabolism, 09102 Energy metabolism, 09183 Protein families: signaling and cellular processes
CP044409	Pseudomonas_umsongensis_GO16.gbk	F6476_00840	81951	82334	secG	preprotein translocase subunit SecG	inference:COORDINATES: similar to AA sequence:RefSeq:WP_018929487.1 note:Derived by automated computational analysis using gene prediction method: Protein Homology. protein_id:QFG27819.1 transl_table:11 codon_start:1 desc:Pseudomonas umsongensis strain GO16 chromosome.	NZ_LT629767.1	Pseudomonas_umsongensis_BS3657_6927.gbk	BLU31_RS30810	6734447	6734830		preprotein translocase subunit SecG	codon_start:1 desc:Pseudomonas umsongensis strain BS3657 genome assembly, chromosome: I.. protein_id:WP_017336473.1 translation_table:11	100	K03075	secG; preprotein translocase subunit SecG	09120 Genetic Information Processing	09123 Folding, sorting and degradation, 09131 Membrane transport, 09145 Cellular community - prokaryotes, 09183 Protein families: signaling and cellular processes	09123 Folding, sorting and degradation, 09131 Membrane transport, 09145 Cellular community - prokaryotes, 09183 Protein families: signaling and cellular processes
CP044409	Pseudomonas_umsongensis_GO16.gbk	F6476_00840	81951	82334	secG	preprotein translocase subunit SecG	inference:COORDINATES: similar to AA sequence:RefSeq:WP_018929487.1 note:Derived by automated computational analysis using gene prediction method: Protein Homology. protein_id:QFG27819.1 transl_table:11 codon_start:1 desc:Pseudomonas umsongensis strain GO16 chromosome.	NC_007492.2	Pseudomonas_fluorescens_Pf0-1_124.gbk	Pfl01_0776	910921	911304	secG	preprotein translocase subunit SecG	desc:Pseudomonas fluorescens Pf0-1 chromosome, complete genome.. codon_start:1 translation_table:11 protein_id:YP_346508.1	92.19	K03075	secG; preprotein translocase subunit SecG	09120 Genetic Information Processing	09123 Folding, sorting and degradation, 09131 Membrane transport, 09145 Cellular community - prokaryotes, 09183 Protein families: signaling and cellular processes	09123 Folding, sorting and degradation, 09131 Membrane transport, 09145 Cellular community - prokaryotes, 09183 Protein families: signaling and cellular processes
CP044409	Pseudomonas_umsongensis_GO16.gbk	F6476_00855	82755	83213	rimP	ribosome maturation factor RimP	note:Derived by automated computational analysis using gene prediction method: Protein Homology. inference:COORDINATES: similar to AA sequence:RefSeq:WP_004424406.1 transl_table:11 desc:Pseudomonas umsongensis strain GO16 chromosome. codon_start:1 protein_id:QFG33922.1	NC_002947.4	Pseudomonas_putida_KT2440_110.gbk	PP_4714	5360329	5360838	rimP	ribosome maturation factor	translation_table:11 protein_id:NP_746822.1 desc:Pseudomonas putida KT2440 chromosome, complete genome.. codon_start:1	84.31	K09748	rimP; ribosome maturation factor RimP	09180 Brite Hierarchies	09182 Protein families: genetic information processing	09182 Protein families: genetic information processing
CP044409	Pseudomonas_umsongensis_GO16.gbk	F6476_00855	82755	83213	rimP	ribosome maturation factor RimP	note:Derived by automated computational analysis using gene prediction method: Protein Homology. inference:COORDINATES: similar to AA sequence:RefSeq:WP_004424406.1 transl_table:11 desc:Pseudomonas umsongensis strain GO16 chromosome. codon_start:1 protein_id:QFG33922.1	NC_007492.2	Pseudomonas_fluorescens_Pf0-1_124.gbk	Pfl01_0777	911662	912183		hypothetical protein	translation_table:11 protein_id:YP_346509.1 codon_start:1 desc:Pseudomonas fluorescens Pf0-1 chromosome, complete genome..	88.24	K09748	rimP; ribosome maturation factor RimP	09180 Brite Hierarchies	09182 Protein families: genetic information processing	09182 Protein families: genetic information processing
CP044409	Pseudomonas_umsongensis_GO16.gbk	F6476_00855	82755	83213	rimP	ribosome maturation factor RimP	note:Derived by automated computational analysis using gene prediction method: Protein Homology. inference:COORDINATES: similar to AA sequence:RefSeq:WP_004424406.1 transl_table:11 desc:Pseudomonas umsongensis strain GO16 chromosome. codon_start:1 protein_id:QFG33922.1	NC_009434.1	Pseudomonas_stutzeri_A1501_123.gbk	PST_3312	3586728	3587276		hypothetical protein	codon_start:1 desc:Pseudomonas stutzeri A1501 chromosome, complete genome.. protein_id:YP_001173785.1 translation_table:11	81.7	K09748	rimP; ribosome maturation factor RimP	09180 Brite Hierarchies	09182 Protein families: genetic information processing	09182 Protein families: genetic information processing
CP044409	Pseudomonas_umsongensis_GO16.gbk	F6476_00855	82755	83213	rimP	ribosome maturation factor RimP	note:Derived by automated computational analysis using gene prediction method: Protein Homology. inference:COORDINATES: similar to AA sequence:RefSeq:WP_004424406.1 transl_table:11 desc:Pseudomonas umsongensis strain GO16 chromosome. codon_start:1 protein_id:QFG33922.1	NC_002516.2	Pseudomonas_aeruginosa_PAO1_107.gbk	PA4746	5331503	5331961		conserved hypothetical protein	desc:Pseudomonas aeruginosa PAO1 chromosome, complete genome.. codon_start:1 protein_id:NP_253434.1 translation_table:11	82.35	K09748	rimP; ribosome maturation factor RimP	09180 Brite Hierarchies	09182 Protein families: genetic information processing	09182 Protein families: genetic information processing
CP044409	Pseudomonas_umsongensis_GO16.gbk	F6476_00855	82755	83213	rimP	ribosome maturation factor RimP	note:Derived by automated computational analysis using gene prediction method: Protein Homology. inference:COORDINATES: similar to AA sequence:RefSeq:WP_004424406.1 transl_table:11 desc:Pseudomonas umsongensis strain GO16 chromosome. codon_start:1 protein_id:QFG33922.1	NZ_LT629767.1	Pseudomonas_umsongensis_BS3657_6927.gbk	BLU31_RS30825	6735233	6735709		ribosome maturation factor	codon_start:1 desc:Pseudomonas umsongensis strain BS3657 genome assembly, chromosome: I.. translation_table:11 protein_id:WP_003221544.1	100	K09748	rimP; ribosome maturation factor RimP	09180 Brite Hierarchies	09182 Protein families: genetic information processing	09182 Protein families: genetic information processing
CP044409	Pseudomonas_umsongensis_GO16.gbk	F6476_00855	82755	83213	rimP	ribosome maturation factor RimP	note:Derived by automated computational analysis using gene prediction method: Protein Homology. inference:COORDINATES: similar to AA sequence:RefSeq:WP_004424406.1 transl_table:11 desc:Pseudomonas umsongensis strain GO16 chromosome. codon_start:1 protein_id:QFG33922.1	NC_004578.1	Pseudomonas_syringae_pv_tomato_DC3000_111.gbk	PSPTO_4492	5060702	5061178		hypothetical protein	translation_table:11 protein_id:NP_794245.1 codon_start:1 desc:Pseudomonas syringae pv. tomato str. DC3000 chromosome, complete genome..	90.2	K09748	rimP; ribosome maturation factor RimP	09180 Brite Hierarchies	09182 Protein families: genetic information processing	09182 Protein families: genetic information processing
CP044409	Pseudomonas_umsongensis_GO16.gbk	F6476_00855	82755	83213	rimP	ribosome maturation factor RimP	note:Derived by automated computational analysis using gene prediction method: Protein Homology. inference:COORDINATES: similar to AA sequence:RefSeq:WP_004424406.1 transl_table:11 desc:Pseudomonas umsongensis strain GO16 chromosome. codon_start:1 protein_id:QFG33922.1	NZ_CP008696.1	Pseudomonas_chlororaphis_PA23_2420.gbk	EY04_RS03510	833275	833733		ribosome maturation protein RimP	protein_id:WP_007920877.1 translation_table:11 codon_start:1 desc:Pseudomonas chlororaphis strain PA23, complete genome..	96.73	K09748	rimP; ribosome maturation factor RimP	09180 Brite Hierarchies	09182 Protein families: genetic information processing	09182 Protein families: genetic information processing
CP044409	Pseudomonas_umsongensis_GO16.gbk	F6476_00860	83273	84754	nusA	transcription termination/antitermination protein NusA	codon_start:1 desc:Pseudomonas umsongensis strain GO16 chromosome. transl_table:11 protein_id:QFG27820.1 note:Derived by automated computational analysis using gene prediction method: Protein Homology. inference:COORDINATES: similar to AA sequence:RefSeq:WP_003235027.1	NC_002516.2	Pseudomonas_aeruginosa_PAO1_107.gbk	PA4745	5329977	5331458	nusA	N utilization substance protein A	codon_start:1 desc:Pseudomonas aeruginosa PAO1 chromosome, complete genome.. protein_id:NP_253433.1 translation_table:11	87.65	K02600	nusA; transcription termination/antitermination protein NusA	09180 Brite Hierarchies	09182 Protein families: genetic information processing, 09182 Protein families: genetic information processing	09182 Protein families: genetic information processing, 09182 Protein families: genetic information processing
CP044409	Pseudomonas_umsongensis_GO16.gbk	F6476_00860	83273	84754	nusA	transcription termination/antitermination protein NusA	codon_start:1 desc:Pseudomonas umsongensis strain GO16 chromosome. transl_table:11 protein_id:QFG27820.1 note:Derived by automated computational analysis using gene prediction method: Protein Homology. inference:COORDINATES: similar to AA sequence:RefSeq:WP_003235027.1	NC_002947.4	Pseudomonas_putida_KT2440_110.gbk	PP_4713	5358788	5360269	nusA	transcription termination/antitermination factor L	translation_table:11 protein_id:NP_746821.1 codon_start:1 desc:Pseudomonas putida KT2440 chromosome, complete genome..	94.53	K02600	nusA; transcription termination/antitermination protein NusA	09180 Brite Hierarchies	09182 Protein families: genetic information processing, 09182 Protein families: genetic information processing	09182 Protein families: genetic information processing, 09182 Protein families: genetic information processing
CP044409	Pseudomonas_umsongensis_GO16.gbk	F6476_00860	83273	84754	nusA	transcription termination/antitermination protein NusA	codon_start:1 desc:Pseudomonas umsongensis strain GO16 chromosome. transl_table:11 protein_id:QFG27820.1 note:Derived by automated computational analysis using gene prediction method: Protein Homology. inference:COORDINATES: similar to AA sequence:RefSeq:WP_003235027.1	NC_004129.6	Pseudomonas_protegens_Pf-5_113.gbk	PFL_0843	971858	973339	nusA	transcription elongation factor NusA	translation_table:11 protein_id:YP_257976.1 desc:Pseudomonas protegens Pf-5 chromosome, complete genome.. codon_start:1	97.57	K02600	nusA; transcription termination/antitermination protein NusA	09180 Brite Hierarchies	09182 Protein families: genetic information processing, 09182 Protein families: genetic information processing	09182 Protein families: genetic information processing, 09182 Protein families: genetic information processing
CP044409	Pseudomonas_umsongensis_GO16.gbk	F6476_00860	83273	84754	nusA	transcription termination/antitermination protein NusA	codon_start:1 desc:Pseudomonas umsongensis strain GO16 chromosome. transl_table:11 protein_id:QFG27820.1 note:Derived by automated computational analysis using gene prediction method: Protein Homology. inference:COORDINATES: similar to AA sequence:RefSeq:WP_003235027.1	NZ_CP008696.1	Pseudomonas_chlororaphis_PA23_2420.gbk	EY04_RS03515	833781	835262	nusA	transcription termination factor NusA	desc:Pseudomonas chlororaphis strain PA23, complete genome.. codon_start:1 translation_table:11 protein_id:WP_009046934.1	81.78	K02600	nusA; transcription termination/antitermination protein NusA	09180 Brite Hierarchies	09182 Protein families: genetic information processing, 09182 Protein families: genetic information processing	09182 Protein families: genetic information processing, 09182 Protein families: genetic information processing
CP044409	Pseudomonas_umsongensis_GO16.gbk	F6476_00860	83273	84754	nusA	transcription termination/antitermination protein NusA	codon_start:1 desc:Pseudomonas umsongensis strain GO16 chromosome. transl_table:11 protein_id:QFG27820.1 note:Derived by automated computational analysis using gene prediction method: Protein Homology. inference:COORDINATES: similar to AA sequence:RefSeq:WP_003235027.1	NC_009434.1	Pseudomonas_stutzeri_A1501_123.gbk	PST_3311	3585199	3586680	nusA	transcription elongation factor NusA	protein_id:YP_001173784.1 translation_table:11 desc:Pseudomonas stutzeri A1501 chromosome, complete genome.. codon_start:1	88.26	K02600	nusA; transcription termination/antitermination protein NusA	09180 Brite Hierarchies	09182 Protein families: genetic information processing, 09182 Protein families: genetic information processing	09182 Protein families: genetic information processing, 09182 Protein families: genetic information processing
CP044409	Pseudomonas_umsongensis_GO16.gbk	F6476_00860	83273	84754	nusA	transcription termination/antitermination protein NusA	codon_start:1 desc:Pseudomonas umsongensis strain GO16 chromosome. transl_table:11 protein_id:QFG27820.1 note:Derived by automated computational analysis using gene prediction method: Protein Homology. inference:COORDINATES: similar to AA sequence:RefSeq:WP_003235027.1	NC_004578.1	Pseudomonas_syringae_pv_tomato_DC3000_111.gbk	PSPTO_4491	5059161	5060642	nusA	N utilization substance protein A	protein_id:NP_794244.1 translation_table:11 desc:Pseudomonas syringae pv. tomato str. DC3000 chromosome, complete genome.. codon_start:1	94.53	K02600	nusA; transcription termination/antitermination protein NusA	09180 Brite Hierarchies	09182 Protein families: genetic information processing, 09182 Protein families: genetic information processing	09182 Protein families: genetic information processing, 09182 Protein families: genetic information processing
CP044409	Pseudomonas_umsongensis_GO16.gbk	F6476_00860	83273	84754	nusA	transcription termination/antitermination protein NusA	codon_start:1 desc:Pseudomonas umsongensis strain GO16 chromosome. transl_table:11 protein_id:QFG27820.1 note:Derived by automated computational analysis using gene prediction method: Protein Homology. inference:COORDINATES: similar to AA sequence:RefSeq:WP_003235027.1	NC_007492.2	Pseudomonas_fluorescens_Pf0-1_124.gbk	Pfl01_0778	912231	913712	nusA	transcription elongation factor NusA	translation_table:11 protein_id:YP_346510.1 desc:Pseudomonas fluorescens Pf0-1 chromosome, complete genome.. codon_start:1	82.79	K02600	nusA; transcription termination/antitermination protein NusA	09180 Brite Hierarchies	09182 Protein families: genetic information processing, 09182 Protein families: genetic information processing	09182 Protein families: genetic information processing, 09182 Protein families: genetic information processing
CP044409	Pseudomonas_umsongensis_GO16.gbk	F6476_00860	83273	84754	nusA	transcription termination/antitermination protein NusA	codon_start:1 desc:Pseudomonas umsongensis strain GO16 chromosome. transl_table:11 protein_id:QFG27820.1 note:Derived by automated computational analysis using gene prediction method: Protein Homology. inference:COORDINATES: similar to AA sequence:RefSeq:WP_003235027.1	NZ_LT629767.1	Pseudomonas_umsongensis_BS3657_6927.gbk	BLU31_RS30830	6735769	6737250	nusA	transcription termination/antitermination protein NusA	protein_id:WP_020796534.1 translation_table:11 codon_start:1 desc:Pseudomonas umsongensis strain BS3657 genome assembly, chromosome: I..	100	K02600	nusA; transcription termination/antitermination protein NusA	09180 Brite Hierarchies	09182 Protein families: genetic information processing, 09182 Protein families: genetic information processing	09182 Protein families: genetic information processing, 09182 Protein families: genetic information processing
CP044409	Pseudomonas_umsongensis_GO16.gbk	F6476_00865	84782	87307	infB	translation initiation factor IF-2	protein_id:QFG27821.1 transl_table:11 codon_start:1 desc:Pseudomonas umsongensis strain GO16 chromosome. inference:COORDINATES: similar to AA sequence:RefSeq:WP_011059202.1 note:Derived by automated computational analysis using gene prediction method: Protein Homology.	NC_009434.1	Pseudomonas_stutzeri_A1501_123.gbk	PST_3310	3582657	3585170	infB	translation initiation factor IF-2	protein_id:YP_001173783.1 translation_table:11 desc:Pseudomonas stutzeri A1501 chromosome, complete genome.. codon_start:1	82.29	K02519	infB, MTIF2; translation initiation factor IF-2	09180 Brite Hierarchies	09182 Protein families: genetic information processing, 09182 Protein families: genetic information processing	09182 Protein families: genetic information processing, 09182 Protein families: genetic information processing
CP044409	Pseudomonas_umsongensis_GO16.gbk	F6476_00865	84782	87307	infB	translation initiation factor IF-2	protein_id:QFG27821.1 transl_table:11 codon_start:1 desc:Pseudomonas umsongensis strain GO16 chromosome. inference:COORDINATES: similar to AA sequence:RefSeq:WP_011059202.1 note:Derived by automated computational analysis using gene prediction method: Protein Homology.	NZ_LT629767.1	Pseudomonas_umsongensis_BS3657_6927.gbk	BLU31_RS30835	6737278	6739803		translation initiation factor IF-2	protein_id:WP_020796535.1 translation_table:11 codon_start:1 desc:Pseudomonas umsongensis strain BS3657 genome assembly, chromosome: I..	100	K02519	infB, MTIF2; translation initiation factor IF-2	09180 Brite Hierarchies	09182 Protein families: genetic information processing, 09182 Protein families: genetic information processing	09182 Protein families: genetic information processing, 09182 Protein families: genetic information processing
CP044409	Pseudomonas_umsongensis_GO16.gbk	F6476_00865	84782	87307	infB	translation initiation factor IF-2	protein_id:QFG27821.1 transl_table:11 codon_start:1 desc:Pseudomonas umsongensis strain GO16 chromosome. inference:COORDINATES: similar to AA sequence:RefSeq:WP_011059202.1 note:Derived by automated computational analysis using gene prediction method: Protein Homology.	NC_002947.4	Pseudomonas_putida_KT2440_110.gbk	PP_4712	5356220	5358760	infB	translation initiation factor IF-2	desc:Pseudomonas putida KT2440 chromosome, complete genome.. codon_start:1 translation_table:11 protein_id:NP_746820.1	80.76	K02519	infB, MTIF2; translation initiation factor IF-2	09180 Brite Hierarchies	09182 Protein families: genetic information processing, 09182 Protein families: genetic information processing	09182 Protein families: genetic information processing, 09182 Protein families: genetic information processing
CP044409	Pseudomonas_umsongensis_GO16.gbk	F6476_00865	84782	87307	infB	translation initiation factor IF-2	protein_id:QFG27821.1 transl_table:11 codon_start:1 desc:Pseudomonas umsongensis strain GO16 chromosome. inference:COORDINATES: similar to AA sequence:RefSeq:WP_011059202.1 note:Derived by automated computational analysis using gene prediction method: Protein Homology.	NC_004129.6	Pseudomonas_protegens_Pf-5_113.gbk	PFL_0844	973367	975883	infB	translation initiation factor IF-2	desc:Pseudomonas protegens Pf-5 chromosome, complete genome.. codon_start:1 translation_table:11 protein_id:YP_257977.1	96.93	K02519	infB, MTIF2; translation initiation factor IF-2	09180 Brite Hierarchies	09182 Protein families: genetic information processing, 09182 Protein families: genetic information processing	09182 Protein families: genetic information processing, 09182 Protein families: genetic information processing
CP044409	Pseudomonas_umsongensis_GO16.gbk	F6476_00865	84782	87307	infB	translation initiation factor IF-2	protein_id:QFG27821.1 transl_table:11 codon_start:1 desc:Pseudomonas umsongensis strain GO16 chromosome. inference:COORDINATES: similar to AA sequence:RefSeq:WP_011059202.1 note:Derived by automated computational analysis using gene prediction method: Protein Homology.	NC_004578.1	Pseudomonas_syringae_pv_tomato_DC3000_111.gbk	PSPTO_4490	5056608	5059133	infB	translation initiation factor IF-2	codon_start:1 desc:Pseudomonas syringae pv. tomato str. DC3000 chromosome, complete genome.. protein_id:NP_794243.1 translation_table:11	89.19	K02519	infB, MTIF2; translation initiation factor IF-2	09180 Brite Hierarchies	09182 Protein families: genetic information processing, 09182 Protein families: genetic information processing	09182 Protein families: genetic information processing, 09182 Protein families: genetic information processing
CP044409	Pseudomonas_umsongensis_GO16.gbk	F6476_00865	84782	87307	infB	translation initiation factor IF-2	protein_id:QFG27821.1 transl_table:11 codon_start:1 desc:Pseudomonas umsongensis strain GO16 chromosome. inference:COORDINATES: similar to AA sequence:RefSeq:WP_011059202.1 note:Derived by automated computational analysis using gene prediction method: Protein Homology.	NC_007492.2	Pseudomonas_fluorescens_Pf0-1_124.gbk	Pfl01_0779	913740	916253	infB	translation initiation factor IF-2	desc:Pseudomonas fluorescens Pf0-1 chromosome, complete genome.. codon_start:1 translation_table:11 protein_id:YP_346511.1	90.08	K02519	infB, MTIF2; translation initiation factor IF-2	09180 Brite Hierarchies	09182 Protein families: genetic information processing, 09182 Protein families: genetic information processing	09182 Protein families: genetic information processing, 09182 Protein families: genetic information processing
CP044409	Pseudomonas_umsongensis_GO16.gbk	F6476_00865	84782	87307	infB	translation initiation factor IF-2	protein_id:QFG27821.1 transl_table:11 codon_start:1 desc:Pseudomonas umsongensis strain GO16 chromosome. inference:COORDINATES: similar to AA sequence:RefSeq:WP_011059202.1 note:Derived by automated computational analysis using gene prediction method: Protein Homology.	NZ_CP008696.1	Pseudomonas_chlororaphis_PA23_2420.gbk	EY04_RS03520	835289	837802		translation initiation factor IF-2	desc:Pseudomonas chlororaphis strain PA23, complete genome.. codon_start:1 protein_id:WP_009046935.1 translation_table:11	82.18	K02519	infB, MTIF2; translation initiation factor IF-2	09180 Brite Hierarchies	09182 Protein families: genetic information processing, 09182 Protein families: genetic information processing	09182 Protein families: genetic information processing, 09182 Protein families: genetic information processing
CP044409	Pseudomonas_umsongensis_GO16.gbk	F6476_00865	84782	87307	infB	translation initiation factor IF-2	protein_id:QFG27821.1 transl_table:11 codon_start:1 desc:Pseudomonas umsongensis strain GO16 chromosome. inference:COORDINATES: similar to AA sequence:RefSeq:WP_011059202.1 note:Derived by automated computational analysis using gene prediction method: Protein Homology.	NC_002516.2	Pseudomonas_aeruginosa_PAO1_107.gbk	PA4744	5327427	5329949	infB	translation initiation factor IF-2	protein_id:NP_253432.1 translation_table:11 codon_start:1 desc:Pseudomonas aeruginosa PAO1 chromosome, complete genome..	89.32	K02519	infB, MTIF2; translation initiation factor IF-2	09180 Brite Hierarchies	09182 Protein families: genetic information processing, 09182 Protein families: genetic information processing	09182 Protein families: genetic information processing, 09182 Protein families: genetic information processing
CP044409	Pseudomonas_umsongensis_GO16.gbk	F6476_00870	87467	87868	rbfA	30S ribosome-binding factor RbfA	note:Derived by automated computational analysis using gene prediction method: Protein Homology. inference:COORDINATES: similar to AA sequence:RefSeq:WP_008057429.1 desc:Pseudomonas umsongensis strain GO16 chromosome. codon_start:1 transl_table:11 protein_id:QFG27822.1	NC_007492.2	Pseudomonas_fluorescens_Pf0-1_124.gbk	Pfl01_0780	916413	916814	rbfA	ribosome-binding factor A	protein_id:YP_346512.1 translation_table:11 codon_start:1 desc:Pseudomonas fluorescens Pf0-1 chromosome, complete genome..	82.09	K02834	rbfA; ribosome-binding factor A	09180 Brite Hierarchies	09182 Protein families: genetic information processing	09182 Protein families: genetic information processing
CP044409	Pseudomonas_umsongensis_GO16.gbk	F6476_00870	87467	87868	rbfA	30S ribosome-binding factor RbfA	note:Derived by automated computational analysis using gene prediction method: Protein Homology. inference:COORDINATES: similar to AA sequence:RefSeq:WP_008057429.1 desc:Pseudomonas umsongensis strain GO16 chromosome. codon_start:1 transl_table:11 protein_id:QFG27822.1	NZ_LT629767.1	Pseudomonas_umsongensis_BS3657_6927.gbk	BLU31_RS30840	6739963	6740364		30S ribosome-binding factor RbfA	desc:Pseudomonas umsongensis strain BS3657 genome assembly, chromosome: I.. codon_start:1 translation_table:11 protein_id:WP_020796536.1	100	K02834	rbfA; ribosome-binding factor A	09180 Brite Hierarchies	09182 Protein families: genetic information processing	09182 Protein families: genetic information processing
CP044409	Pseudomonas_umsongensis_GO16.gbk	F6476_00870	87467	87868	rbfA	30S ribosome-binding factor RbfA	note:Derived by automated computational analysis using gene prediction method: Protein Homology. inference:COORDINATES: similar to AA sequence:RefSeq:WP_008057429.1 desc:Pseudomonas umsongensis strain GO16 chromosome. codon_start:1 transl_table:11 protein_id:QFG27822.1	NZ_CP008696.1	Pseudomonas_chlororaphis_PA23_2420.gbk	EY04_RS03525	837962	838357		ribosome-binding factor A	translation_table:11 protein_id:WP_009046936.1 codon_start:1 desc:Pseudomonas chlororaphis strain PA23, complete genome..	95.12	K02834	rbfA; ribosome-binding factor A	09180 Brite Hierarchies	09182 Protein families: genetic information processing	09182 Protein families: genetic information processing
CP044409	Pseudomonas_umsongensis_GO16.gbk	F6476_00870	87467	87868	rbfA	30S ribosome-binding factor RbfA	note:Derived by automated computational analysis using gene prediction method: Protein Homology. inference:COORDINATES: similar to AA sequence:RefSeq:WP_008057429.1 desc:Pseudomonas umsongensis strain GO16 chromosome. codon_start:1 transl_table:11 protein_id:QFG27822.1	NC_004578.1	Pseudomonas_syringae_pv_tomato_DC3000_111.gbk	PSPTO_4489	5056032	5056448	rbfA	ribosome-binding factor A	protein_id:NP_794242.1 translation_table:11 codon_start:1 desc:Pseudomonas syringae pv. tomato str. DC3000 chromosome, complete genome..	86.36	K02834	rbfA; ribosome-binding factor A	09180 Brite Hierarchies	09182 Protein families: genetic information processing	09182 Protein families: genetic information processing
CP044409	Pseudomonas_umsongensis_GO16.gbk	F6476_00870	87467	87868	rbfA	30S ribosome-binding factor RbfA	note:Derived by automated computational analysis using gene prediction method: Protein Homology. inference:COORDINATES: similar to AA sequence:RefSeq:WP_008057429.1 desc:Pseudomonas umsongensis strain GO16 chromosome. codon_start:1 transl_table:11 protein_id:QFG27822.1	NC_004129.6	Pseudomonas_protegens_Pf-5_113.gbk	PFL_0845	976043	976444	rbfA	ribosome-binding factor A	protein_id:YP_257978.1 translation_table:11 codon_start:1 desc:Pseudomonas protegens Pf-5 chromosome, complete genome..	89.55	K02834	rbfA; ribosome-binding factor A	09180 Brite Hierarchies	09182 Protein families: genetic information processing	09182 Protein families: genetic information processing
CP044409	Pseudomonas_umsongensis_GO16.gbk	F6476_00875	87872	88789	truB	tRNA pseudouridine(55) synthase TruB	inference:COORDINATES: similar to AA sequence:RefSeq:WP_012274242.1 note:Derived by automated computational analysis using gene prediction method: Protein Homology. protein_id:QFG27823.1 EC_number:5.4.99.25 transl_table:11 desc:Pseudomonas umsongensis strain GO16 chromosome. codon_start:1	NC_009434.1	Pseudomonas_stutzeri_A1501_123.gbk	PST_3308	3581245	3582162	truB	tRNA pseudouridine synthase B	codon_start:1 desc:Pseudomonas stutzeri A1501 chromosome, complete genome.. translation_table:11 protein_id:YP_001173781.1	83.66	K03177	truB, PUS4, TRUB1; tRNA pseudouridine55 synthase [EC:5.4.99.25]	09180 Brite Hierarchies	09182 Protein families: genetic information processing	09182 Protein families: genetic information processing
CP044409	Pseudomonas_umsongensis_GO16.gbk	F6476_00875	87872	88789	truB	tRNA pseudouridine(55) synthase TruB	inference:COORDINATES: similar to AA sequence:RefSeq:WP_012274242.1 note:Derived by automated computational analysis using gene prediction method: Protein Homology. protein_id:QFG27823.1 EC_number:5.4.99.25 transl_table:11 desc:Pseudomonas umsongensis strain GO16 chromosome. codon_start:1	NC_007492.2	Pseudomonas_fluorescens_Pf0-1_124.gbk	Pfl01_0781	916819	917736	truB	tRNA pseudouridine synthase B	translation_table:11 protein_id:YP_346513.1 codon_start:1 desc:Pseudomonas fluorescens Pf0-1 chromosome, complete genome..	85.29	K03177	truB, PUS4, TRUB1; tRNA pseudouridine55 synthase [EC:5.4.99.25]	09180 Brite Hierarchies	09182 Protein families: genetic information processing	09182 Protein families: genetic information processing
CP044409	Pseudomonas_umsongensis_GO16.gbk	F6476_00875	87872	88789	truB	tRNA pseudouridine(55) synthase TruB	inference:COORDINATES: similar to AA sequence:RefSeq:WP_012274242.1 note:Derived by automated computational analysis using gene prediction method: Protein Homology. protein_id:QFG27823.1 EC_number:5.4.99.25 transl_table:11 desc:Pseudomonas umsongensis strain GO16 chromosome. codon_start:1	NZ_CP008696.1	Pseudomonas_chlororaphis_PA23_2420.gbk	EY04_RS03530	838361	839278		tRNA pseudouridine synthase B	desc:Pseudomonas chlororaphis strain PA23, complete genome.. codon_start:1 translation_table:11 protein_id:WP_007920884.1	96.73	K03177	truB, PUS4, TRUB1; tRNA pseudouridine55 synthase [EC:5.4.99.25]	09180 Brite Hierarchies	09182 Protein families: genetic information processing	09182 Protein families: genetic information processing
CP044409	Pseudomonas_umsongensis_GO16.gbk	F6476_00875	87872	88789	truB	tRNA pseudouridine(55) synthase TruB	inference:COORDINATES: similar to AA sequence:RefSeq:WP_012274242.1 note:Derived by automated computational analysis using gene prediction method: Protein Homology. protein_id:QFG27823.1 EC_number:5.4.99.25 transl_table:11 desc:Pseudomonas umsongensis strain GO16 chromosome. codon_start:1	NC_002947.4	Pseudomonas_putida_KT2440_110.gbk	PP_4710	5354784	5355701	truB	tRNA pseudouridine(55) synthase TruB	codon_start:1 desc:Pseudomonas putida KT2440 chromosome, complete genome.. protein_id:YP_009237179.1 translation_table:11	89.22	K03177	truB, PUS4, TRUB1; tRNA pseudouridine55 synthase [EC:5.4.99.25]	09180 Brite Hierarchies	09182 Protein families: genetic information processing	09182 Protein families: genetic information processing
CP044409	Pseudomonas_umsongensis_GO16.gbk	F6476_00875	87872	88789	truB	tRNA pseudouridine(55) synthase TruB	inference:COORDINATES: similar to AA sequence:RefSeq:WP_012274242.1 note:Derived by automated computational analysis using gene prediction method: Protein Homology. protein_id:QFG27823.1 EC_number:5.4.99.25 transl_table:11 desc:Pseudomonas umsongensis strain GO16 chromosome. codon_start:1	NZ_LT629767.1	Pseudomonas_umsongensis_BS3657_6927.gbk	BLU31_RS30845	6740368	6741285		tRNA pseudouridine(55) synthase TruB	protein_id:WP_020796537.1 translation_table:11 codon_start:1 desc:Pseudomonas umsongensis strain BS3657 genome assembly, chromosome: I..	100	K03177	truB, PUS4, TRUB1; tRNA pseudouridine55 synthase [EC:5.4.99.25]	09180 Brite Hierarchies	09182 Protein families: genetic information processing	09182 Protein families: genetic information processing
CP044409	Pseudomonas_umsongensis_GO16.gbk	F6476_00875	87872	88789	truB	tRNA pseudouridine(55) synthase TruB	inference:COORDINATES: similar to AA sequence:RefSeq:WP_012274242.1 note:Derived by automated computational analysis using gene prediction method: Protein Homology. protein_id:QFG27823.1 EC_number:5.4.99.25 transl_table:11 desc:Pseudomonas umsongensis strain GO16 chromosome. codon_start:1	NC_004578.1	Pseudomonas_syringae_pv_tomato_DC3000_111.gbk	PSPTO_4488	5055111	5056028	truB	tRNA pseudouridine synthase B	codon_start:1 desc:Pseudomonas syringae pv. tomato str. DC3000 chromosome, complete genome.. protein_id:YP_001621409.1 translation_table:11	92.81	K03177	truB, PUS4, TRUB1; tRNA pseudouridine55 synthase [EC:5.4.99.25]	09180 Brite Hierarchies	09182 Protein families: genetic information processing	09182 Protein families: genetic information processing
CP044409	Pseudomonas_umsongensis_GO16.gbk	F6476_00875	87872	88789	truB	tRNA pseudouridine(55) synthase TruB	inference:COORDINATES: similar to AA sequence:RefSeq:WP_012274242.1 note:Derived by automated computational analysis using gene prediction method: Protein Homology. protein_id:QFG27823.1 EC_number:5.4.99.25 transl_table:11 desc:Pseudomonas umsongensis strain GO16 chromosome. codon_start:1	NC_004129.6	Pseudomonas_protegens_Pf-5_113.gbk	PFL_0846	976448	977365	truB	tRNA pseudouridine synthase B	codon_start:1 desc:Pseudomonas protegens Pf-5 chromosome, complete genome.. translation_table:11 protein_id:YP_257979.1	96.73	K03177	truB, PUS4, TRUB1; tRNA pseudouridine55 synthase [EC:5.4.99.25]	09180 Brite Hierarchies	09182 Protein families: genetic information processing	09182 Protein families: genetic information processing
CP044409	Pseudomonas_umsongensis_GO16.gbk	F6476_00885	89384	91489	pnp	polyribonucleotide nucleotidyltransferase	transl_table:11 desc:Pseudomonas umsongensis strain GO16 chromosome. codon_start:1 protein_id:QFG27825.1 EC_number:2.7.7.8 note:Derived by automated computational analysis using gene prediction method: Protein Homology. inference:COORDINATES: similar to AA sequence:RefSeq:WP_008436846.1	NZ_LT629767.1	Pseudomonas_umsongensis_BS3657_6927.gbk	BLU31_RS30855	6741879	6743984		polyribonucleotide nucleotidyltransferase	protein_id:WP_020796539.1 translation_table:11 codon_start:1 desc:Pseudomonas umsongensis strain BS3657 genome assembly, chromosome: I..	100	K00962	pnp, PNPT1; polyribonucleotide nucleotidyltransferase [EC:2.7.7.8]	09120 Genetic Information Processing	09123 Folding, sorting and degradation, 09182 Protein families: genetic information processing, 09182 Protein families: genetic information processing	03018 RNA degradation [PATH:ko03018], 03019 Messenger RNA biogenesis [BR:ko03019], 03016 Transfer RNA biogenesis [BR:ko03016]
CP044409	Pseudomonas_umsongensis_GO16.gbk	F6476_00885	89384	91489	pnp	polyribonucleotide nucleotidyltransferase	transl_table:11 desc:Pseudomonas umsongensis strain GO16 chromosome. codon_start:1 protein_id:QFG27825.1 EC_number:2.7.7.8 note:Derived by automated computational analysis using gene prediction method: Protein Homology. inference:COORDINATES: similar to AA sequence:RefSeq:WP_008436846.1	NZ_CP008696.1	Pseudomonas_chlororaphis_PA23_2420.gbk	EY04_RS03540	839886	841991		polynucleotide phosphorylase/polyadenylase	codon_start:1 desc:Pseudomonas chlororaphis strain PA23, complete genome.. translation_table:11 protein_id:WP_038630587.1	84.47	K00962	pnp, PNPT1; polyribonucleotide nucleotidyltransferase [EC:2.7.7.8]	09120 Genetic Information Processing	09123 Folding, sorting and degradation, 09182 Protein families: genetic information processing, 09182 Protein families: genetic information processing	03018 RNA degradation [PATH:ko03018], 03019 Messenger RNA biogenesis [BR:ko03019], 03016 Transfer RNA biogenesis [BR:ko03016]
CP044409	Pseudomonas_umsongensis_GO16.gbk	F6476_00885	89384	91489	pnp	polyribonucleotide nucleotidyltransferase	transl_table:11 desc:Pseudomonas umsongensis strain GO16 chromosome. codon_start:1 protein_id:QFG27825.1 EC_number:2.7.7.8 note:Derived by automated computational analysis using gene prediction method: Protein Homology. inference:COORDINATES: similar to AA sequence:RefSeq:WP_008436846.1	NC_009434.1	Pseudomonas_stutzeri_A1501_123.gbk	PST_3306	3578587	3580692	pnp	polynucleotide phosphorylase/polyadenylase	codon_start:1 desc:Pseudomonas stutzeri A1501 chromosome, complete genome.. protein_id:YP_001173779.1 translation_table:11	91.03	K00962	pnp, PNPT1; polyribonucleotide nucleotidyltransferase [EC:2.7.7.8]	09120 Genetic Information Processing	09123 Folding, sorting and degradation, 09182 Protein families: genetic information processing, 09182 Protein families: genetic information processing	03018 RNA degradation [PATH:ko03018], 03019 Messenger RNA biogenesis [BR:ko03019], 03016 Transfer RNA biogenesis [BR:ko03016]
CP044409	Pseudomonas_umsongensis_GO16.gbk	F6476_00885	89384	91489	pnp	polyribonucleotide nucleotidyltransferase	transl_table:11 desc:Pseudomonas umsongensis strain GO16 chromosome. codon_start:1 protein_id:QFG27825.1 EC_number:2.7.7.8 note:Derived by automated computational analysis using gene prediction method: Protein Homology. inference:COORDINATES: similar to AA sequence:RefSeq:WP_008436846.1	NC_007492.2	Pseudomonas_fluorescens_Pf0-1_124.gbk	Pfl01_0783	918342	920447		polynucleotide phosphorylase	desc:Pseudomonas fluorescens Pf0-1 chromosome, complete genome.. codon_start:1 protein_id:YP_346515.1 translation_table:11	83.48	K00962	pnp, PNPT1; polyribonucleotide nucleotidyltransferase [EC:2.7.7.8]	09120 Genetic Information Processing	09123 Folding, sorting and degradation, 09182 Protein families: genetic information processing, 09182 Protein families: genetic information processing	03018 RNA degradation [PATH:ko03018], 03019 Messenger RNA biogenesis [BR:ko03019], 03016 Transfer RNA biogenesis [BR:ko03016]
CP044409	Pseudomonas_umsongensis_GO16.gbk	F6476_00885	89384	91489	pnp	polyribonucleotide nucleotidyltransferase	transl_table:11 desc:Pseudomonas umsongensis strain GO16 chromosome. codon_start:1 protein_id:QFG27825.1 EC_number:2.7.7.8 note:Derived by automated computational analysis using gene prediction method: Protein Homology. inference:COORDINATES: similar to AA sequence:RefSeq:WP_008436846.1	NC_002516.2	Pseudomonas_aeruginosa_PAO1_107.gbk	PA4740	5323374	5325479	pnp	polyribonucleotide nucleotidyltransferase	codon_start:1 desc:Pseudomonas aeruginosa PAO1 chromosome, complete genome.. protein_id:NP_253428.1 translation_table:11	89.23	K00962	pnp, PNPT1; polyribonucleotide nucleotidyltransferase [EC:2.7.7.8]	09120 Genetic Information Processing	09123 Folding, sorting and degradation, 09182 Protein families: genetic information processing, 09182 Protein families: genetic information processing	03018 RNA degradation [PATH:ko03018], 03019 Messenger RNA biogenesis [BR:ko03019], 03016 Transfer RNA biogenesis [BR:ko03016]
CP044409	Pseudomonas_umsongensis_GO16.gbk	F6476_00885	89384	91489	pnp	polyribonucleotide nucleotidyltransferase	transl_table:11 desc:Pseudomonas umsongensis strain GO16 chromosome. codon_start:1 protein_id:QFG27825.1 EC_number:2.7.7.8 note:Derived by automated computational analysis using gene prediction method: Protein Homology. inference:COORDINATES: similar to AA sequence:RefSeq:WP_008436846.1	NC_004578.1	Pseudomonas_syringae_pv_tomato_DC3000_111.gbk	PSPTO_4486	5052402	5054507	pnp	polyribonucleotide nucleotidyltransferase	protein_id:NP_794240.1 translation_table:11 codon_start:1 desc:Pseudomonas syringae pv. tomato str. DC3000 chromosome, complete genome..	96.3	K00962	pnp, PNPT1; polyribonucleotide nucleotidyltransferase [EC:2.7.7.8]	09120 Genetic Information Processing	09123 Folding, sorting and degradation, 09182 Protein families: genetic information processing, 09182 Protein families: genetic information processing	03018 RNA degradation [PATH:ko03018], 03019 Messenger RNA biogenesis [BR:ko03019], 03016 Transfer RNA biogenesis [BR:ko03016]
CP044409	Pseudomonas_umsongensis_GO16.gbk	F6476_00885	89384	91489	pnp	polyribonucleotide nucleotidyltransferase	transl_table:11 desc:Pseudomonas umsongensis strain GO16 chromosome. codon_start:1 protein_id:QFG27825.1 EC_number:2.7.7.8 note:Derived by automated computational analysis using gene prediction method: Protein Homology. inference:COORDINATES: similar to AA sequence:RefSeq:WP_008436846.1	NC_002947.4	Pseudomonas_putida_KT2440_110.gbk	PP_4708	5352011	5354116	pnp	polyribonucleotide nucleotidyltransferase	desc:Pseudomonas putida KT2440 chromosome, complete genome.. codon_start:1 translation_table:11 protein_id:NP_746817.1	94.87	K00962	pnp, PNPT1; polyribonucleotide nucleotidyltransferase [EC:2.7.7.8]	09120 Genetic Information Processing	09123 Folding, sorting and degradation, 09182 Protein families: genetic information processing, 09182 Protein families: genetic information processing	03018 RNA degradation [PATH:ko03018], 03019 Messenger RNA biogenesis [BR:ko03019], 03016 Transfer RNA biogenesis [BR:ko03016]
CP044409	Pseudomonas_umsongensis_GO16.gbk	F6476_00885	89384	91489	pnp	polyribonucleotide nucleotidyltransferase	transl_table:11 desc:Pseudomonas umsongensis strain GO16 chromosome. codon_start:1 protein_id:QFG27825.1 EC_number:2.7.7.8 note:Derived by automated computational analysis using gene prediction method: Protein Homology. inference:COORDINATES: similar to AA sequence:RefSeq:WP_008436846.1	NC_004129.6	Pseudomonas_protegens_Pf-5_113.gbk	PFL_0848	977948	980059	pnp	polynucleotide phosphorylase	protein_id:YP_257981.1 translation_table:11 desc:Pseudomonas protegens Pf-5 chromosome, complete genome.. codon_start:1	98.3	K00962	pnp, PNPT1; polyribonucleotide nucleotidyltransferase [EC:2.7.7.8]	09120 Genetic Information Processing	09123 Folding, sorting and degradation, 09182 Protein families: genetic information processing, 09182 Protein families: genetic information processing	03018 RNA degradation [PATH:ko03018], 03019 Messenger RNA biogenesis [BR:ko03019], 03016 Transfer RNA biogenesis [BR:ko03016]
CP044409	Pseudomonas_umsongensis_GO16.gbk	F6476_00895	91881	92186		dephospho-CoA kinase	transl_table:11 desc:Pseudomonas umsongensis strain GO16 chromosome. codon_start:1 protein_id:QFG27826.1 note:Derived by automated computational analysis using gene prediction method: Protein Homology. inference:COORDINATES: similar to AA sequence:RefSeq:WP_008009657.1	NZ_LT629767.1	Pseudomonas_umsongensis_BS3657_6927.gbk	BLU31_RS30865	6744376	6744681		hypothetical protein	desc:Pseudomonas umsongensis strain BS3657 genome assembly, chromosome: I.. codon_start:1 translation_table:11 protein_id:WP_020796540.1	99.02
CP044409	Pseudomonas_umsongensis_GO16.gbk	F6476_00895	91881	92186		dephospho-CoA kinase	transl_table:11 desc:Pseudomonas umsongensis strain GO16 chromosome. codon_start:1 protein_id:QFG27826.1 note:Derived by automated computational analysis using gene prediction method: Protein Homology. inference:COORDINATES: similar to AA sequence:RefSeq:WP_008009657.1	NZ_LT629767.1	Pseudomonas_umsongensis_BS3657_6927.gbk	BLU31_RS00040	4718	5023		hypothetical protein	codon_start:1 desc:Pseudomonas umsongensis strain BS3657 genome assembly, chromosome: I.. translation_table:11 protein_id:WP_020796540.1	99.02
CP044409	Pseudomonas_umsongensis_GO16.gbk	F6476_00900	92281	93129		carboxylating nicotinate-nucleotide diphosphorylase	protein_id:QFG27827.1 transl_table:11 desc:Pseudomonas umsongensis strain GO16 chromosome. codon_start:1 inference:COORDINATES: similar to AA sequence:RefSeq:YP_233911.1 note:Derived by automated computational analysis using gene prediction method: Protein Homology.	NC_004129.6	Pseudomonas_protegens_Pf-5_113.gbk	PFL_0851	981869	982717	nadC	nicotinate-nucleotide pyrophosphorylase	desc:Pseudomonas protegens Pf-5 chromosome, complete genome.. codon_start:1 translation_table:11 protein_id:YP_257983.1	93.64	K00767	nadC, QPRT; nicotinate-nucleotide pyrophosphorylase (carboxylating) [EC:2.4.2.19]	09100Metabolism	09108 Metabolism of cofactors and vitamins	00760 Nicotinate and nicotinamide metabolism [PATH:ko00760]
CP044409	Pseudomonas_umsongensis_GO16.gbk	F6476_00900	92281	93129		carboxylating nicotinate-nucleotide diphosphorylase	protein_id:QFG27827.1 transl_table:11 desc:Pseudomonas umsongensis strain GO16 chromosome. codon_start:1 inference:COORDINATES: similar to AA sequence:RefSeq:YP_233911.1 note:Derived by automated computational analysis using gene prediction method: Protein Homology.	NC_007492.2	Pseudomonas_fluorescens_Pf0-1_124.gbk	Pfl01_0785	921240	922088		nicotinate-nucleotide pyrophosphorylase	desc:Pseudomonas fluorescens Pf0-1 chromosome, complete genome.. codon_start:1 translation_table:11 protein_id:YP_346517.1	95.05	K00767	nadC, QPRT; nicotinate-nucleotide pyrophosphorylase (carboxylating) [EC:2.4.2.19]	09100Metabolism	09108 Metabolism of cofactors and vitamins	00760 Nicotinate and nicotinamide metabolism [PATH:ko00760]
CP044409	Pseudomonas_umsongensis_GO16.gbk	F6476_00900	92281	93129		carboxylating nicotinate-nucleotide diphosphorylase	protein_id:QFG27827.1 transl_table:11 desc:Pseudomonas umsongensis strain GO16 chromosome. codon_start:1 inference:COORDINATES: similar to AA sequence:RefSeq:YP_233911.1 note:Derived by automated computational analysis using gene prediction method: Protein Homology.	NC_004578.1	Pseudomonas_syringae_pv_tomato_DC3000_111.gbk	PSPTO_0948	1025270	1026118	nadC	nicotinate-nucleotide pyrophosphorylase	codon_start:1 desc:Pseudomonas syringae pv. tomato str. DC3000 chromosome, complete genome.. protein_id:NP_790787.1 translation_table:11	87.99	K00767	nadC, QPRT; nicotinate-nucleotide pyrophosphorylase (carboxylating) [EC:2.4.2.19]	09100Metabolism	09108 Metabolism of cofactors and vitamins	00760 Nicotinate and nicotinamide metabolism [PATH:ko00760]
CP044409	Pseudomonas_umsongensis_GO16.gbk	F6476_00900	92281	93129		carboxylating nicotinate-nucleotide diphosphorylase	protein_id:QFG27827.1 transl_table:11 desc:Pseudomonas umsongensis strain GO16 chromosome. codon_start:1 inference:COORDINATES: similar to AA sequence:RefSeq:YP_233911.1 note:Derived by automated computational analysis using gene prediction method: Protein Homology.	NZ_CP008696.1	Pseudomonas_chlororaphis_PA23_2420.gbk	EY04_RS03560	843983	844831		nicotinate-nucleotide pyrophosphorylase	codon_start:1 desc:Pseudomonas chlororaphis strain PA23, complete genome.. protein_id:WP_009046940.1 translation_table:11	93.29	K00767	nadC, QPRT; nicotinate-nucleotide pyrophosphorylase (carboxylating) [EC:2.4.2.19]	09100Metabolism	09108 Metabolism of cofactors and vitamins	00760 Nicotinate and nicotinamide metabolism [PATH:ko00760]
CP044409	Pseudomonas_umsongensis_GO16.gbk	F6476_00900	92281	93129		carboxylating nicotinate-nucleotide diphosphorylase	protein_id:QFG27827.1 transl_table:11 desc:Pseudomonas umsongensis strain GO16 chromosome. codon_start:1 inference:COORDINATES: similar to AA sequence:RefSeq:YP_233911.1 note:Derived by automated computational analysis using gene prediction method: Protein Homology.	NC_002947.4	Pseudomonas_putida_KT2440_110.gbk	PP_0787	902650	903498	nadC	quinolinate phosphoribosyltransferase	desc:Pseudomonas putida KT2440 chromosome, complete genome.. codon_start:1 translation_table:11 protein_id:NP_742948.1	87.28	K00767	nadC, QPRT; nicotinate-nucleotide pyrophosphorylase (carboxylating) [EC:2.4.2.19]	09100Metabolism	09108 Metabolism of cofactors and vitamins	00760 Nicotinate and nicotinamide metabolism [PATH:ko00760]
CP044409	Pseudomonas_umsongensis_GO16.gbk	F6476_00900	92281	93129		carboxylating nicotinate-nucleotide diphosphorylase	protein_id:QFG27827.1 transl_table:11 desc:Pseudomonas umsongensis strain GO16 chromosome. codon_start:1 inference:COORDINATES: similar to AA sequence:RefSeq:YP_233911.1 note:Derived by automated computational analysis using gene prediction method: Protein Homology.	NZ_LT629767.1	Pseudomonas_umsongensis_BS3657_6927.gbk	BLU31_RS30870	6744776	6745624		carboxylating nicotinate-nucleotide diphosphorylase	protein_id:WP_020796541.1 translation_table:11 desc:Pseudomonas umsongensis strain BS3657 genome assembly, chromosome: I.. codon_start:1	100	K00767	nadC, QPRT; nicotinate-nucleotide pyrophosphorylase (carboxylating) [EC:2.4.2.19]	09100Metabolism	09108 Metabolism of cofactors and vitamins	00760 Nicotinate and nicotinamide metabolism [PATH:ko00760]
CP044409	Pseudomonas_umsongensis_GO16.gbk	F6476_00900	92281	93129		carboxylating nicotinate-nucleotide diphosphorylase	protein_id:QFG27827.1 transl_table:11 desc:Pseudomonas umsongensis strain GO16 chromosome. codon_start:1 inference:COORDINATES: similar to AA sequence:RefSeq:YP_233911.1 note:Derived by automated computational analysis using gene prediction method: Protein Homology.	NZ_LT629767.1	Pseudomonas_umsongensis_BS3657_6927.gbk	BLU31_RS00045	5118	5966		carboxylating nicotinate-nucleotide diphosphorylase	translation_table:11 protein_id:WP_020796541.1 codon_start:1 desc:Pseudomonas umsongensis strain BS3657 genome assembly, chromosome: I..	100	K00767	nadC, QPRT; nicotinate-nucleotide pyrophosphorylase (carboxylating) [EC:2.4.2.19]	09100Metabolism	09108 Metabolism of cofactors and vitamins	00760 Nicotinate and nicotinamide metabolism [PATH:ko00760]
CP044409	Pseudomonas_umsongensis_GO16.gbk	F6476_00905	93372	94748		DUF1631 domain-containing protein	codon_start:1 desc:Pseudomonas umsongensis strain GO16 chromosome. transl_table:11 protein_id:QFG27828.1 note:Derived by automated computational analysis using gene prediction method: Protein Homology. inference:COORDINATES: similar to AA sequence:RefSeq:WP_016986491.1	NZ_LT629767.1	Pseudomonas_umsongensis_BS3657_6927.gbk	BLU31_RS30875	6745867	6747243		DUF1631 domain-containing protein	codon_start:1 desc:Pseudomonas umsongensis strain BS3657 genome assembly, chromosome: I.. translation_table:11 protein_id:WP_083348215.1	99.13
CP044409	Pseudomonas_umsongensis_GO16.gbk	F6476_00905	93372	94748		DUF1631 domain-containing protein	codon_start:1 desc:Pseudomonas umsongensis strain GO16 chromosome. transl_table:11 protein_id:QFG27828.1 note:Derived by automated computational analysis using gene prediction method: Protein Homology. inference:COORDINATES: similar to AA sequence:RefSeq:WP_016986491.1	NZ_LT629767.1	Pseudomonas_umsongensis_BS3657_6927.gbk	BLU31_RS00050	6209	7585		DUF1631 domain-containing protein	desc:Pseudomonas umsongensis strain BS3657 genome assembly, chromosome: I.. codon_start:1 translation_table:11 protein_id:WP_083348215.1	99.13
CP044409	Pseudomonas_umsongensis_GO16.gbk	F6476_00910	94811	95368	ampD	1,6-anhydro-N-acetylmuramyl-L-alanine amidase AmpD	protein_id:QFG33923.1 EC_number:3.5.1.28 codon_start:1 desc:Pseudomonas umsongensis strain GO16 chromosome. transl_table:11 inference:COORDINATES: similar to AA sequence:RefSeq:WP_016986490.1 note:Derived by automated computational analysis using gene prediction method: Protein Homology.	NC_007492.2	Pseudomonas_fluorescens_Pf0-1_124.gbk	Pfl01_0787	924598	925158		N-acetyl-anhydromuranmyl-L-alanine amidase	translation_table:11 protein_id:YP_346519.1 codon_start:1 desc:Pseudomonas fluorescens Pf0-1 chromosome, complete genome..	89.19	K03806	ampD; N-acetyl-anhydromuramoyl-L-alanine amidase [EC:3.5.1.28]	09180 Brite Hierarchies	09181 Protein families: metabolism	09181 Protein families: metabolism
CP044409	Pseudomonas_umsongensis_GO16.gbk	F6476_00910	94811	95368	ampD	1,6-anhydro-N-acetylmuramyl-L-alanine amidase AmpD	protein_id:QFG33923.1 EC_number:3.5.1.28 codon_start:1 desc:Pseudomonas umsongensis strain GO16 chromosome. transl_table:11 inference:COORDINATES: similar to AA sequence:RefSeq:WP_016986490.1 note:Derived by automated computational analysis using gene prediction method: Protein Homology.	NZ_LT629767.1	Pseudomonas_umsongensis_BS3657_6927.gbk	BLU31_RS00055	7648	8205		1,6-anhydro-N-acetylmuramyl-L-alanine amidase AmpD	protein_id:WP_020796543.1 translation_table:11 desc:Pseudomonas umsongensis strain BS3657 genome assembly, chromosome: I.. codon_start:1	100	K03806	ampD; N-acetyl-anhydromuramoyl-L-alanine amidase [EC:3.5.1.28]	09180 Brite Hierarchies	09181 Protein families: metabolism	09181 Protein families: metabolism
CP044409	Pseudomonas_umsongensis_GO16.gbk	F6476_00910	94811	95368	ampD	1,6-anhydro-N-acetylmuramyl-L-alanine amidase AmpD	protein_id:QFG33923.1 EC_number:3.5.1.28 codon_start:1 desc:Pseudomonas umsongensis strain GO16 chromosome. transl_table:11 inference:COORDINATES: similar to AA sequence:RefSeq:WP_016986490.1 note:Derived by automated computational analysis using gene prediction method: Protein Homology.	NC_004578.1	Pseudomonas_syringae_pv_tomato_DC3000_111.gbk	PSPTO_0950	1029038	1029586	ampD	N-acetyl-anhydromuranmyl-L-alanine amidase	desc:Pseudomonas syringae pv. tomato str. DC3000 chromosome, complete genome.. codon_start:1 protein_id:NP_790789.1 translation_table:11	82.22	K03806	ampD; N-acetyl-anhydromuramoyl-L-alanine amidase [EC:3.5.1.28]	09180 Brite Hierarchies	09181 Protein families: metabolism	09181 Protein families: metabolism
CP044409	Pseudomonas_umsongensis_GO16.gbk	F6476_00910	94811	95368	ampD	1,6-anhydro-N-acetylmuramyl-L-alanine amidase AmpD	protein_id:QFG33923.1 EC_number:3.5.1.28 codon_start:1 desc:Pseudomonas umsongensis strain GO16 chromosome. transl_table:11 inference:COORDINATES: similar to AA sequence:RefSeq:WP_016986490.1 note:Derived by automated computational analysis using gene prediction method: Protein Homology.	NZ_LT629767.1	Pseudomonas_umsongensis_BS3657_6927.gbk	BLU31_RS30880	6747306	6747863		1,6-anhydro-N-acetylmuramyl-L-alanine amidase AmpD	translation_table:11 protein_id:WP_020796543.1 codon_start:1 desc:Pseudomonas umsongensis strain BS3657 genome assembly, chromosome: I..	100	K03806	ampD; N-acetyl-anhydromuramoyl-L-alanine amidase [EC:3.5.1.28]	09180 Brite Hierarchies	09181 Protein families: metabolism	09181 Protein families: metabolism
CP044409	Pseudomonas_umsongensis_GO16.gbk	F6476_00910	94811	95368	ampD	1,6-anhydro-N-acetylmuramyl-L-alanine amidase AmpD	protein_id:QFG33923.1 EC_number:3.5.1.28 codon_start:1 desc:Pseudomonas umsongensis strain GO16 chromosome. transl_table:11 inference:COORDINATES: similar to AA sequence:RefSeq:WP_016986490.1 note:Derived by automated computational analysis using gene prediction method: Protein Homology.	NC_004129.6	Pseudomonas_protegens_Pf-5_113.gbk	PFL_0853	985373	985933	ampD	N-acetyl-anhydromuranmyl-L-alanine amidase	desc:Pseudomonas protegens Pf-5 chromosome, complete genome.. codon_start:1 protein_id:YP_257985.1 translation_table:11	82.7	K03806	ampD; N-acetyl-anhydromuramoyl-L-alanine amidase [EC:3.5.1.28]	09180 Brite Hierarchies	09181 Protein families: metabolism	09181 Protein families: metabolism
CP044409	Pseudomonas_umsongensis_GO16.gbk	F6476_00910	94811	95368	ampD	1,6-anhydro-N-acetylmuramyl-L-alanine amidase AmpD	protein_id:QFG33923.1 EC_number:3.5.1.28 codon_start:1 desc:Pseudomonas umsongensis strain GO16 chromosome. transl_table:11 inference:COORDINATES: similar to AA sequence:RefSeq:WP_016986490.1 note:Derived by automated computational analysis using gene prediction method: Protein Homology.	NZ_CP008696.1	Pseudomonas_chlororaphis_PA23_2420.gbk	EY04_RS03570	847441	848001		N-acetyl-anhydromuranmyl-L-alanine amidase	translation_table:11 protein_id:WP_007922273.1 desc:Pseudomonas chlororaphis strain PA23, complete genome.. codon_start:1	85.95	K03806	ampD; N-acetyl-anhydromuramoyl-L-alanine amidase [EC:3.5.1.28]	09180 Brite Hierarchies	09181 Protein families: metabolism	09181 Protein families: metabolism
CP044409	Pseudomonas_umsongensis_GO16.gbk	F6476_00915	95368	96204		hypothetical protein	codon_start:1 desc:Pseudomonas umsongensis strain GO16 chromosome. transl_table:11 protein_id:QFG27829.1 note:Derived by automated computational analysis using gene prediction method: Protein Homology. inference:COORDINATES: similar to AA sequence:RefSeq:WP_016701669.1	NC_007492.2	Pseudomonas_fluorescens_Pf0-1_124.gbk	Pfl01_0788	925155	925988		AmpE	desc:Pseudomonas fluorescens Pf0-1 chromosome, complete genome.. codon_start:1 translation_table:11 protein_id:YP_346520.1	86.5	K03807	ampE; AmpE protein	09190 Not Included in Pathway or Brite	09193 Unclassified: signaling and cellular processes	09193 Unclassified: signaling and cellular processes
CP044409	Pseudomonas_umsongensis_GO16.gbk	F6476_00915	95368	96204		hypothetical protein	codon_start:1 desc:Pseudomonas umsongensis strain GO16 chromosome. transl_table:11 protein_id:QFG27829.1 note:Derived by automated computational analysis using gene prediction method: Protein Homology. inference:COORDINATES: similar to AA sequence:RefSeq:WP_016701669.1	NZ_LT629767.1	Pseudomonas_umsongensis_BS3657_6927.gbk	BLU31_RS00060	8205	9041		hypothetical protein	desc:Pseudomonas umsongensis strain BS3657 genome assembly, chromosome: I.. codon_start:1 protein_id:WP_020796544.1 translation_table:11	100	K03807	ampE; AmpE protein	09190 Not Included in Pathway or Brite	09193 Unclassified: signaling and cellular processes	09193 Unclassified: signaling and cellular processes
CP044409	Pseudomonas_umsongensis_GO16.gbk	F6476_00915	95368	96204		hypothetical protein	codon_start:1 desc:Pseudomonas umsongensis strain GO16 chromosome. transl_table:11 protein_id:QFG27829.1 note:Derived by automated computational analysis using gene prediction method: Protein Homology. inference:COORDINATES: similar to AA sequence:RefSeq:WP_016701669.1	NZ_CP008696.1	Pseudomonas_chlororaphis_PA23_2420.gbk	EY04_RS03575	847998	848834		membrane protein	protein_id:WP_038630590.1 translation_table:11 codon_start:1 desc:Pseudomonas chlororaphis strain PA23, complete genome..	84.95	K03807	ampE; AmpE protein	09190 Not Included in Pathway or Brite	09193 Unclassified: signaling and cellular processes	09193 Unclassified: signaling and cellular processes
CP044409	Pseudomonas_umsongensis_GO16.gbk	F6476_00915	95368	96204		hypothetical protein	codon_start:1 desc:Pseudomonas umsongensis strain GO16 chromosome. transl_table:11 protein_id:QFG27829.1 note:Derived by automated computational analysis using gene prediction method: Protein Homology. inference:COORDINATES: similar to AA sequence:RefSeq:WP_016701669.1	NC_004129.6	Pseudomonas_protegens_Pf-5_113.gbk	PFL_0854	985930	986766	ampE	inner membrane protein AmpE	codon_start:1 desc:Pseudomonas protegens Pf-5 chromosome, complete genome.. translation_table:11 protein_id:YP_257986.1	83.75	K03807	ampE; AmpE protein	09190 Not Included in Pathway or Brite	09193 Unclassified: signaling and cellular processes	09193 Unclassified: signaling and cellular processes
CP044409	Pseudomonas_umsongensis_GO16.gbk	F6476_00920	96423	98453		HAMP domain-containing protein	note:Derived by automated computational analysis using gene prediction method: Protein Homology. inference:COORDINATES: similar to AA sequence:RefSeq:WP_019582444.1 desc:Pseudomonas umsongensis strain GO16 chromosome. codon_start:1 transl_table:11 protein_id:QFG27830.1	NC_007492.2	Pseudomonas_fluorescens_Pf0-1_124.gbk	Pfl01_0789	926146	928176		chemotaxis sensory transducer	codon_start:1 desc:Pseudomonas fluorescens Pf0-1 chromosome, complete genome.. protein_id:YP_346521.1 translation_table:11	88.77	K03406	mcp; methyl-accepting chemotaxis protein	09130 Environmental Information Processing	09132 Signal transduction, 09142 Cell motility, 09183 Protein families: signaling and cellular processes	09132 Signal transduction, 09142 Cell motility, 09183 Protein families: signaling and cellular processes
CP044409	Pseudomonas_umsongensis_GO16.gbk	F6476_00920	96423	98453		HAMP domain-containing protein	note:Derived by automated computational analysis using gene prediction method: Protein Homology. inference:COORDINATES: similar to AA sequence:RefSeq:WP_019582444.1 desc:Pseudomonas umsongensis strain GO16 chromosome. codon_start:1 transl_table:11 protein_id:QFG27830.1	NC_004129.6	Pseudomonas_protegens_Pf-5_113.gbk	PFL_0855	987028	989058		methyl-accepting chemotaxis protein	translation_table:11 protein_id:YP_257987.2 desc:Pseudomonas protegens Pf-5 chromosome, complete genome.. codon_start:1	84.49	K03406	mcp; methyl-accepting chemotaxis protein	09130 Environmental Information Processing	09132 Signal transduction, 09142 Cell motility, 09183 Protein families: signaling and cellular processes	09132 Signal transduction, 09142 Cell motility, 09183 Protein families: signaling and cellular processes
CP044409	Pseudomonas_umsongensis_GO16.gbk	F6476_00920	96423	98453		HAMP domain-containing protein	note:Derived by automated computational analysis using gene prediction method: Protein Homology. inference:COORDINATES: similar to AA sequence:RefSeq:WP_019582444.1 desc:Pseudomonas umsongensis strain GO16 chromosome. codon_start:1 transl_table:11 protein_id:QFG27830.1	NZ_LT629767.1	Pseudomonas_umsongensis_BS3657_6927.gbk	BLU31_RS00065	9260	11290		methyl-accepting chemotaxis protein	desc:Pseudomonas umsongensis strain BS3657 genome assembly, chromosome: I.. codon_start:1 protein_id:WP_020796545.1 translation_table:11	99.41	K03406	mcp; methyl-accepting chemotaxis protein	09130 Environmental Information Processing	09132 Signal transduction, 09142 Cell motility, 09183 Protein families: signaling and cellular processes	09132 Signal transduction, 09142 Cell motility, 09183 Protein families: signaling and cellular processes
CP044409	Pseudomonas_umsongensis_GO16.gbk	F6476_00920	96423	98453		HAMP domain-containing protein	note:Derived by automated computational analysis using gene prediction method: Protein Homology. inference:COORDINATES: similar to AA sequence:RefSeq:WP_019582444.1 desc:Pseudomonas umsongensis strain GO16 chromosome. codon_start:1 transl_table:11 protein_id:QFG27830.1	NZ_CP008696.1	Pseudomonas_chlororaphis_PA23_2420.gbk	EY04_RS03580	849040	851070		chemotaxis protein	desc:Pseudomonas chlororaphis strain PA23, complete genome.. codon_start:1 translation_table:11 protein_id:WP_038630591.1	86.26	K03406	mcp; methyl-accepting chemotaxis protein	09130 Environmental Information Processing	09132 Signal transduction, 09142 Cell motility, 09183 Protein families: signaling and cellular processes	09132 Signal transduction, 09142 Cell motility, 09183 Protein families: signaling and cellular processes
CP044409	Pseudomonas_umsongensis_GO16.gbk	F6476_00925	98628	99017		hypothetical protein	protein_id:QFG27831.1 transl_table:11 codon_start:1 desc:Pseudomonas umsongensis strain GO16 chromosome. inference:COORDINATES: similar to AA sequence:RefSeq:WP_011332417.1 note:Derived by automated computational analysis using gene prediction method: Protein Homology.	NZ_LT629767.1	Pseudomonas_umsongensis_BS3657_6927.gbk	BLU31_RS00070	11465	11854		hypothetical protein	codon_start:1 desc:Pseudomonas umsongensis strain BS3657 genome assembly, chromosome: I.. protein_id:WP_020796546.1 translation_table:11	100
CP044409	Pseudomonas_umsongensis_GO16.gbk	F6476_00930	99018	99794		TatD family deoxyribonuclease	note:Derived by automated computational analysis using gene prediction method: Protein Homology. inference:COORDINATES: similar to AA sequence:RefSeq:WP_016986486.1 transl_table:11 codon_start:1 desc:Pseudomonas umsongensis strain GO16 chromosome. protein_id:QFG27832.1	NZ_LT629767.1	Pseudomonas_umsongensis_BS3657_6927.gbk	BLU31_RS00075	11855	12631		TatD family deoxyribonuclease	protein_id:WP_083348216.1 translation_table:11 desc:Pseudomonas umsongensis strain BS3657 genome assembly, chromosome: I.. codon_start:1	99.61	K03424	tatD; TatD DNase family protein [EC:3.1.21.-]	09190 Not Included in Pathway or Brite	09191 Unclassified: metabolism	09191 Unclassified: metabolism
CP044409	Pseudomonas_umsongensis_GO16.gbk	F6476_00930	99018	99794		TatD family deoxyribonuclease	note:Derived by automated computational analysis using gene prediction method: Protein Homology. inference:COORDINATES: similar to AA sequence:RefSeq:WP_016986486.1 transl_table:11 codon_start:1 desc:Pseudomonas umsongensis strain GO16 chromosome. protein_id:QFG27832.1	NC_007492.2	Pseudomonas_fluorescens_Pf0-1_124.gbk	Pfl01_0791	928720	929496		TatD-like deoxyribonuclease	desc:Pseudomonas fluorescens Pf0-1 chromosome, complete genome.. codon_start:1 protein_id:YP_346523.1 translation_table:11	82.63	K03424	tatD; TatD DNase family protein [EC:3.1.21.-]	09190 Not Included in Pathway or Brite	09191 Unclassified: metabolism	09191 Unclassified: metabolism
CP044409	Pseudomonas_umsongensis_GO16.gbk	F6476_00930	99018	99794		TatD family deoxyribonuclease	note:Derived by automated computational analysis using gene prediction method: Protein Homology. inference:COORDINATES: similar to AA sequence:RefSeq:WP_016986486.1 transl_table:11 codon_start:1 desc:Pseudomonas umsongensis strain GO16 chromosome. protein_id:QFG27832.1	NZ_CP008696.1	Pseudomonas_chlororaphis_PA23_2420.gbk	EY04_RS03585	851072	851860		hydrolase TatD	desc:Pseudomonas chlororaphis strain PA23, complete genome.. codon_start:1 protein_id:WP_038630592.1 translation_table:11	81.78	K03424	tatD; TatD DNase family protein [EC:3.1.21.-]	09190 Not Included in Pathway or Brite	09191 Unclassified: metabolism	09191 Unclassified: metabolism
CP044409	Pseudomonas_umsongensis_GO16.gbk	F6476_00930	99018	99794		TatD family deoxyribonuclease	note:Derived by automated computational analysis using gene prediction method: Protein Homology. inference:COORDINATES: similar to AA sequence:RefSeq:WP_016986486.1 transl_table:11 codon_start:1 desc:Pseudomonas umsongensis strain GO16 chromosome. protein_id:QFG27832.1	NC_004129.6	Pseudomonas_protegens_Pf-5_113.gbk	PFL_0857	989612	990403		TatD family hydrolase	translation_table:11 protein_id:YP_257989.1 desc:Pseudomonas protegens Pf-5 chromosome, complete genome.. codon_start:1	80.23	K03424	tatD; TatD DNase family protein [EC:3.1.21.-]	09190 Not Included in Pathway or Brite	09191 Unclassified: metabolism	09191 Unclassified: metabolism
CP044409	Pseudomonas_umsongensis_GO16.gbk	F6476_00935	99798	100793	cra	catabolite repressor/activator	transl_table:11 codon_start:1 desc:Pseudomonas umsongensis strain GO16 chromosome. protein_id:QFG27833.1 note:Derived by automated computational analysis using gene prediction method: Protein Homology. inference:COORDINATES: similar to AA sequence:RefSeq:WP_011332419.1	NC_004129.6	Pseudomonas_protegens_Pf-5_113.gbk	PFL_0858	990407	991402	fruR	DNA-binding transcriptional regulator FruR	translation_table:11 protein_id:YP_257990.1 desc:Pseudomonas protegens Pf-5 chromosome, complete genome.. codon_start:1	89.7	K03435	fruR1, fruR; LacI family transcriptional regulator, fructose operon transcriptional repressor	09180 Brite Hierarchies	09182 Protein families: genetic information processing	09182 Protein families: genetic information processing
CP044409	Pseudomonas_umsongensis_GO16.gbk	F6476_00935	99798	100793	cra	catabolite repressor/activator	transl_table:11 codon_start:1 desc:Pseudomonas umsongensis strain GO16 chromosome. protein_id:QFG27833.1 note:Derived by automated computational analysis using gene prediction method: Protein Homology. inference:COORDINATES: similar to AA sequence:RefSeq:WP_011332419.1	NC_007492.2	Pseudomonas_fluorescens_Pf0-1_124.gbk	Pfl01_0792	929500	930495		DNA-binding transcriptional regulator FruR	protein_id:YP_346524.1 translation_table:11 codon_start:1 desc:Pseudomonas fluorescens Pf0-1 chromosome, complete genome..	91.27	K03435	fruR1, fruR; LacI family transcriptional regulator, fructose operon transcriptional repressor	09180 Brite Hierarchies	09182 Protein families: genetic information processing	09182 Protein families: genetic information processing
CP044409	Pseudomonas_umsongensis_GO16.gbk	F6476_00935	99798	100793	cra	catabolite repressor/activator	transl_table:11 codon_start:1 desc:Pseudomonas umsongensis strain GO16 chromosome. protein_id:QFG27833.1 note:Derived by automated computational analysis using gene prediction method: Protein Homology. inference:COORDINATES: similar to AA sequence:RefSeq:WP_011332419.1	NZ_LT629767.1	Pseudomonas_umsongensis_BS3657_6927.gbk	BLU31_RS00080	12635	13630		catabolite repressor/activator	desc:Pseudomonas umsongensis strain BS3657 genome assembly, chromosome: I.. codon_start:1 translation_table:11 protein_id:WP_020796548.1	100	K03435	fruR1, fruR; LacI family transcriptional regulator, fructose operon transcriptional repressor	09180 Brite Hierarchies	09182 Protein families: genetic information processing	09182 Protein families: genetic information processing
CP044409	Pseudomonas_umsongensis_GO16.gbk	F6476_00935	99798	100793	cra	catabolite repressor/activator	transl_table:11 codon_start:1 desc:Pseudomonas umsongensis strain GO16 chromosome. protein_id:QFG27833.1 note:Derived by automated computational analysis using gene prediction method: Protein Homology. inference:COORDINATES: similar to AA sequence:RefSeq:WP_011332419.1	NZ_CP008696.1	Pseudomonas_chlororaphis_PA23_2420.gbk	EY04_RS03590	851863	852858		transcriptional regulator	translation_table:11 protein_id:WP_009046945.1 codon_start:1 desc:Pseudomonas chlororaphis strain PA23, complete genome..	87.88	K03435	fruR1, fruR; LacI family transcriptional regulator, fructose operon transcriptional repressor	09180 Brite Hierarchies	09182 Protein families: genetic information processing	09182 Protein families: genetic information processing
CP044409	Pseudomonas_umsongensis_GO16.gbk	F6476_00940	101088	103949	ptsP	phosphoenolpyruvate--protein phosphotransferase	note:Derived by automated computational analysis using gene prediction method: Protein Homology. inference:COORDINATES: similar to AA sequence:RefSeq:WP_011332420.1 codon_start:1 desc:Pseudomonas umsongensis strain GO16 chromosome. transl_table:11 protein_id:QFG27834.1 EC_number:2.7.3.9	NC_007492.2	Pseudomonas_fluorescens_Pf0-1_124.gbk	Pfl01_0793	930801	933662		phosphoenolpyruvate--protein phosphotransferase	desc:Pseudomonas fluorescens Pf0-1 chromosome, complete genome.. codon_start:1 translation_table:11 protein_id:YP_346525.1	94.34	K02768	PTS-Fru-EIIA, fruB; PTS system, fructose-specific IIA component [EC:2.7.1.202]	09100Metabolism	09101 Carbohydrate metabolism, 09131 Membrane transport, 09183 Protein families: signaling and cellular processes	09101 Carbohydrate metabolism, 09131 Membrane transport, 09183 Protein families: signaling and cellular processes
CP044409	Pseudomonas_umsongensis_GO16.gbk	F6476_00940	101088	103949	ptsP	phosphoenolpyruvate--protein phosphotransferase	note:Derived by automated computational analysis using gene prediction method: Protein Homology. inference:COORDINATES: similar to AA sequence:RefSeq:WP_011332420.1 codon_start:1 desc:Pseudomonas umsongensis strain GO16 chromosome. transl_table:11 protein_id:QFG27834.1 EC_number:2.7.3.9	NC_004129.6	Pseudomonas_protegens_Pf-5_113.gbk	PFL_0859	991704	994565	fruB	multiphosphoryl transfer protein FruB	desc:Pseudomonas protegens Pf-5 chromosome, complete genome.. codon_start:1 protein_id:YP_257991.1 translation_table:11	91.4	K02768	PTS-Fru-EIIA, fruB; PTS system, fructose-specific IIA component [EC:2.7.1.202]	09100Metabolism	09101 Carbohydrate metabolism, 09131 Membrane transport, 09183 Protein families: signaling and cellular processes	09101 Carbohydrate metabolism, 09131 Membrane transport, 09183 Protein families: signaling and cellular processes
CP044409	Pseudomonas_umsongensis_GO16.gbk	F6476_00940	101088	103949	ptsP	phosphoenolpyruvate--protein phosphotransferase	note:Derived by automated computational analysis using gene prediction method: Protein Homology. inference:COORDINATES: similar to AA sequence:RefSeq:WP_011332420.1 codon_start:1 desc:Pseudomonas umsongensis strain GO16 chromosome. transl_table:11 protein_id:QFG27834.1 EC_number:2.7.3.9	NC_004578.1	Pseudomonas_syringae_pv_tomato_DC3000_111.gbk	PSPTO_0954	1032736	1035603		phosphoenolpyruvate-protein phosphotransferase,EI/HPr/EIIA components	desc:Pseudomonas syringae pv. tomato str. DC3000 chromosome, complete genome.. codon_start:1 translation_table:11 protein_id:NP_790793.1	80.11	K02768	PTS-Fru-EIIA, fruB; PTS system, fructose-specific IIA component [EC:2.7.1.202]	09100Metabolism	09101 Carbohydrate metabolism, 09131 Membrane transport, 09183 Protein families: signaling and cellular processes	09101 Carbohydrate metabolism, 09131 Membrane transport, 09183 Protein families: signaling and cellular processes
CP044409	Pseudomonas_umsongensis_GO16.gbk	F6476_00940	101088	103949	ptsP	phosphoenolpyruvate--protein phosphotransferase	note:Derived by automated computational analysis using gene prediction method: Protein Homology. inference:COORDINATES: similar to AA sequence:RefSeq:WP_011332420.1 codon_start:1 desc:Pseudomonas umsongensis strain GO16 chromosome. transl_table:11 protein_id:QFG27834.1 EC_number:2.7.3.9	NC_002947.4	Pseudomonas_putida_KT2440_110.gbk	PP_0793	909493	912345	fruB	PTS fructose transporter subunit EI/HPr/IIA	protein_id:NP_742954.1 translation_table:11 codon_start:1 desc:Pseudomonas putida KT2440 chromosome, complete genome..	80.45	K02768	PTS-Fru-EIIA, fruB; PTS system, fructose-specific IIA component [EC:2.7.1.202]	09100Metabolism	09101 Carbohydrate metabolism, 09131 Membrane transport, 09183 Protein families: signaling and cellular processes	09101 Carbohydrate metabolism, 09131 Membrane transport, 09183 Protein families: signaling and cellular processes
CP044409	Pseudomonas_umsongensis_GO16.gbk	F6476_00940	101088	103949	ptsP	phosphoenolpyruvate--protein phosphotransferase	note:Derived by automated computational analysis using gene prediction method: Protein Homology. inference:COORDINATES: similar to AA sequence:RefSeq:WP_011332420.1 codon_start:1 desc:Pseudomonas umsongensis strain GO16 chromosome. transl_table:11 protein_id:QFG27834.1 EC_number:2.7.3.9	NZ_LT629767.1	Pseudomonas_umsongensis_BS3657_6927.gbk	BLU31_RS00085	13925	16786		phosphoenolpyruvate--protein phosphotransferase	protein_id:WP_020796549.1 translation_table:11 codon_start:1 desc:Pseudomonas umsongensis strain BS3657 genome assembly, chromosome: I..	100	K02768	PTS-Fru-EIIA, fruB; PTS system, fructose-specific IIA component [EC:2.7.1.202]	09100Metabolism	09101 Carbohydrate metabolism, 09131 Membrane transport, 09183 Protein families: signaling and cellular processes	09101 Carbohydrate metabolism, 09131 Membrane transport, 09183 Protein families: signaling and cellular processes
CP044409	Pseudomonas_umsongensis_GO16.gbk	F6476_00940	101088	103949	ptsP	phosphoenolpyruvate--protein phosphotransferase	note:Derived by automated computational analysis using gene prediction method: Protein Homology. inference:COORDINATES: similar to AA sequence:RefSeq:WP_011332420.1 codon_start:1 desc:Pseudomonas umsongensis strain GO16 chromosome. transl_table:11 protein_id:QFG27834.1 EC_number:2.7.3.9	NZ_CP008696.1	Pseudomonas_chlororaphis_PA23_2420.gbk	EY04_RS03595	853155	856016		PTS fructose transporter subunit IIA	protein_id:WP_038630593.1 translation_table:11 desc:Pseudomonas chlororaphis strain PA23, complete genome.. codon_start:1	91.4	K02768	PTS-Fru-EIIA, fruB; PTS system, fructose-specific IIA component [EC:2.7.1.202]	09100Metabolism	09101 Carbohydrate metabolism, 09131 Membrane transport, 09183 Protein families: signaling and cellular processes	09101 Carbohydrate metabolism, 09131 Membrane transport, 09183 Protein families: signaling and cellular processes
CP044409	Pseudomonas_umsongensis_GO16.gbk	F6476_00945	103949	104890	pfkB	1-phosphofructokinase	codon_start:1 desc:Pseudomonas umsongensis strain GO16 chromosome. transl_table:11 EC_number:2.7.1.56 protein_id:QFG27835.1 note:Derived by automated computational analysis using gene prediction method: Protein Homology. inference:COORDINATES: similar to AA sequence:RefSeq:WP_007915289.1	NC_007492.2	Pseudomonas_fluorescens_Pf0-1_124.gbk	Pfl01_0794	933662	934603		PfkB	codon_start:1 desc:Pseudomonas fluorescens Pf0-1 chromosome, complete genome.. protein_id:YP_346526.1 translation_table:11	86.94	K00882	fruK; 1-phosphofructokinase [EC:2.7.1.56]	09100Metabolism	09101 Carbohydrate metabolism	00051 Fructose and mannose metabolism [PATH:ko00051]
CP044409	Pseudomonas_umsongensis_GO16.gbk	F6476_00945	103949	104890	pfkB	1-phosphofructokinase	codon_start:1 desc:Pseudomonas umsongensis strain GO16 chromosome. transl_table:11 EC_number:2.7.1.56 protein_id:QFG27835.1 note:Derived by automated computational analysis using gene prediction method: Protein Homology. inference:COORDINATES: similar to AA sequence:RefSeq:WP_007915289.1	NZ_LT629767.1	Pseudomonas_umsongensis_BS3657_6927.gbk	BLU31_RS00090	16786	17727		1-phosphofructokinase	codon_start:1 desc:Pseudomonas umsongensis strain BS3657 genome assembly, chromosome: I.. translation_table:11 protein_id:WP_020796550.1	100	K00882	fruK; 1-phosphofructokinase [EC:2.7.1.56]	09100Metabolism	09101 Carbohydrate metabolism	00051 Fructose and mannose metabolism [PATH:ko00051]
CP044409	Pseudomonas_umsongensis_GO16.gbk	F6476_00945	103949	104890	pfkB	1-phosphofructokinase	codon_start:1 desc:Pseudomonas umsongensis strain GO16 chromosome. transl_table:11 EC_number:2.7.1.56 protein_id:QFG27835.1 note:Derived by automated computational analysis using gene prediction method: Protein Homology. inference:COORDINATES: similar to AA sequence:RefSeq:WP_007915289.1	NZ_CP008696.1	Pseudomonas_chlororaphis_PA23_2420.gbk	EY04_RS03600	856016	856957		1-phosphofructokinase	desc:Pseudomonas chlororaphis strain PA23, complete genome.. codon_start:1 translation_table:11 protein_id:WP_009046947.1	84.71	K00882	fruK; 1-phosphofructokinase [EC:2.7.1.56]	09100Metabolism	09101 Carbohydrate metabolism	00051 Fructose and mannose metabolism [PATH:ko00051]
CP044409	Pseudomonas_umsongensis_GO16.gbk	F6476_00945	103949	104890	pfkB	1-phosphofructokinase	codon_start:1 desc:Pseudomonas umsongensis strain GO16 chromosome. transl_table:11 EC_number:2.7.1.56 protein_id:QFG27835.1 note:Derived by automated computational analysis using gene prediction method: Protein Homology. inference:COORDINATES: similar to AA sequence:RefSeq:WP_007915289.1	NC_004129.6	Pseudomonas_protegens_Pf-5_113.gbk	PFL_0860	994565	995506	fruK	1-phosphofructokinase	translation_table:11 protein_id:YP_257992.1 desc:Pseudomonas protegens Pf-5 chromosome, complete genome.. codon_start:1	82.17	K00882	fruK; 1-phosphofructokinase [EC:2.7.1.56]	09100Metabolism	09101 Carbohydrate metabolism	00051 Fructose and mannose metabolism [PATH:ko00051]
CP044409	Pseudomonas_umsongensis_GO16.gbk	F6476_00950	104902	106641		PTS fructose-like transporter subunit IIB	transl_table:11 codon_start:1 desc:Pseudomonas umsongensis strain GO16 chromosome. protein_id:QFG27836.1 EC_number:2.7.1.202 note:Derived by automated computational analysis using gene prediction method: Protein Homology. inference:COORDINATES: similar to AA sequence:RefSeq:WP_009046948.1	NZ_CP008696.1	Pseudomonas_chlororaphis_PA23_2420.gbk	EY04_RS03605	856969	858711		PTS fructose transporter subunit IIBC	translation_table:11 protein_id:WP_038630594.1 codon_start:1 desc:Pseudomonas chlororaphis strain PA23, complete genome..	93.06	K02768	PTS-Fru-EIIA, fruB; PTS system, fructose-specific IIA component [EC:2.7.1.202]	09100Metabolism	09101 Carbohydrate metabolism, 09131 Membrane transport, 09183 Protein families: signaling and cellular processes	09101 Carbohydrate metabolism, 09131 Membrane transport, 09183 Protein families: signaling and cellular processes
CP044409	Pseudomonas_umsongensis_GO16.gbk	F6476_00950	104902	106641		PTS fructose-like transporter subunit IIB	transl_table:11 codon_start:1 desc:Pseudomonas umsongensis strain GO16 chromosome. protein_id:QFG27836.1 EC_number:2.7.1.202 note:Derived by automated computational analysis using gene prediction method: Protein Homology. inference:COORDINATES: similar to AA sequence:RefSeq:WP_009046948.1	NC_002947.4	Pseudomonas_putida_KT2440_110.gbk	PP_0795	913290	915032	fruA	PTS fructose transporter subunit IIBC	desc:Pseudomonas putida KT2440 chromosome, complete genome.. codon_start:1 translation_table:11 protein_id:NP_742956.1	88.17	K02768	PTS-Fru-EIIA, fruB; PTS system, fructose-specific IIA component [EC:2.7.1.202]	09100Metabolism	09101 Carbohydrate metabolism, 09131 Membrane transport, 09183 Protein families: signaling and cellular processes	09101 Carbohydrate metabolism, 09131 Membrane transport, 09183 Protein families: signaling and cellular processes
CP044409	Pseudomonas_umsongensis_GO16.gbk	F6476_00950	104902	106641		PTS fructose-like transporter subunit IIB	transl_table:11 codon_start:1 desc:Pseudomonas umsongensis strain GO16 chromosome. protein_id:QFG27836.1 EC_number:2.7.1.202 note:Derived by automated computational analysis using gene prediction method: Protein Homology. inference:COORDINATES: similar to AA sequence:RefSeq:WP_009046948.1	NC_009434.1	Pseudomonas_stutzeri_A1501_123.gbk	PST_0990	1095639	1097378	fruA	phosphotransferase system, fructose-specific IIBC component	codon_start:1 desc:Pseudomonas stutzeri A1501 chromosome, complete genome.. translation_table:11 protein_id:YP_001171529.1	86	K02768	PTS-Fru-EIIA, fruB; PTS system, fructose-specific IIA component [EC:2.7.1.202]	09100Metabolism	09101 Carbohydrate metabolism, 09131 Membrane transport, 09183 Protein families: signaling and cellular processes	09101 Carbohydrate metabolism, 09131 Membrane transport, 09183 Protein families: signaling and cellular processes
CP044409	Pseudomonas_umsongensis_GO16.gbk	F6476_00950	104902	106641		PTS fructose-like transporter subunit IIB	transl_table:11 codon_start:1 desc:Pseudomonas umsongensis strain GO16 chromosome. protein_id:QFG27836.1 EC_number:2.7.1.202 note:Derived by automated computational analysis using gene prediction method: Protein Homology. inference:COORDINATES: similar to AA sequence:RefSeq:WP_009046948.1	NC_004578.1	Pseudomonas_syringae_pv_tomato_DC3000_111.gbk	PSPTO_0956	1036557	1038311		phosphotransferase system, fructose-specific IIBC component	protein_id:NP_790795.1 translation_table:11 codon_start:1 desc:Pseudomonas syringae pv. tomato str. DC3000 chromosome, complete genome..	86.97	K02768	PTS-Fru-EIIA, fruB; PTS system, fructose-specific IIA component [EC:2.7.1.202]	09100Metabolism	09101 Carbohydrate metabolism, 09131 Membrane transport, 09183 Protein families: signaling and cellular processes	09101 Carbohydrate metabolism, 09131 Membrane transport, 09183 Protein families: signaling and cellular processes
CP044409	Pseudomonas_umsongensis_GO16.gbk	F6476_00950	104902	106641		PTS fructose-like transporter subunit IIB	transl_table:11 codon_start:1 desc:Pseudomonas umsongensis strain GO16 chromosome. protein_id:QFG27836.1 EC_number:2.7.1.202 note:Derived by automated computational analysis using gene prediction method: Protein Homology. inference:COORDINATES: similar to AA sequence:RefSeq:WP_009046948.1	NZ_LT629767.1	Pseudomonas_umsongensis_BS3657_6927.gbk	BLU31_RS00095	17739	19478		PTS system fructose-like transporter subunit IIB	translation_table:11 protein_id:WP_020796551.1 codon_start:1 desc:Pseudomonas umsongensis strain BS3657 genome assembly, chromosome: I..	100	K02768	PTS-Fru-EIIA, fruB; PTS system, fructose-specific IIA component [EC:2.7.1.202]	09100Metabolism	09101 Carbohydrate metabolism, 09131 Membrane transport, 09183 Protein families: signaling and cellular processes	09101 Carbohydrate metabolism, 09131 Membrane transport, 09183 Protein families: signaling and cellular processes
CP044409	Pseudomonas_umsongensis_GO16.gbk	F6476_00950	104902	106641		PTS fructose-like transporter subunit IIB	transl_table:11 codon_start:1 desc:Pseudomonas umsongensis strain GO16 chromosome. protein_id:QFG27836.1 EC_number:2.7.1.202 note:Derived by automated computational analysis using gene prediction method: Protein Homology. inference:COORDINATES: similar to AA sequence:RefSeq:WP_009046948.1	NC_004129.6	Pseudomonas_protegens_Pf-5_113.gbk	PFL_0861	995518	997263	fruA	PTS system fructose-specific transporter subunit IIBC	codon_start:1 desc:Pseudomonas protegens Pf-5 chromosome, complete genome.. translation_table:11 protein_id:YP_257993.1	93.09	K02768	PTS-Fru-EIIA, fruB; PTS system, fructose-specific IIA component [EC:2.7.1.202]	09100Metabolism	09101 Carbohydrate metabolism, 09131 Membrane transport, 09183 Protein families: signaling and cellular processes	09101 Carbohydrate metabolism, 09131 Membrane transport, 09183 Protein families: signaling and cellular processes
CP044409	Pseudomonas_umsongensis_GO16.gbk	F6476_00950	104902	106641		PTS fructose-like transporter subunit IIB	transl_table:11 codon_start:1 desc:Pseudomonas umsongensis strain GO16 chromosome. protein_id:QFG27836.1 EC_number:2.7.1.202 note:Derived by automated computational analysis using gene prediction method: Protein Homology. inference:COORDINATES: similar to AA sequence:RefSeq:WP_009046948.1	NC_002516.2	Pseudomonas_aeruginosa_PAO1_107.gbk	PA3560	3988838	3990595	fruA	phosphotransferase system transporter fructose-specific IIBC component, FruA	desc:Pseudomonas aeruginosa PAO1 chromosome, complete genome.. codon_start:1 translation_table:11 protein_id:NP_252250.1	83.28	K02768	PTS-Fru-EIIA, fruB; PTS system, fructose-specific IIA component [EC:2.7.1.202]	09100Metabolism	09101 Carbohydrate metabolism, 09131 Membrane transport, 09183 Protein families: signaling and cellular processes	09101 Carbohydrate metabolism, 09131 Membrane transport, 09183 Protein families: signaling and cellular processes
CP044409	Pseudomonas_umsongensis_GO16.gbk	F6476_00950	104902	106641		PTS fructose-like transporter subunit IIB	transl_table:11 codon_start:1 desc:Pseudomonas umsongensis strain GO16 chromosome. protein_id:QFG27836.1 EC_number:2.7.1.202 note:Derived by automated computational analysis using gene prediction method: Protein Homology. inference:COORDINATES: similar to AA sequence:RefSeq:WP_009046948.1	NC_007492.2	Pseudomonas_fluorescens_Pf0-1_124.gbk	Pfl01_0795	934615	936348		PTS fructose IIC component	protein_id:YP_346527.1 translation_table:11 desc:Pseudomonas fluorescens Pf0-1 chromosome, complete genome.. codon_start:1	92.96	K02768	PTS-Fru-EIIA, fruB; PTS system, fructose-specific IIA component [EC:2.7.1.202]	09100Metabolism	09101 Carbohydrate metabolism, 09131 Membrane transport, 09183 Protein families: signaling and cellular processes	09101 Carbohydrate metabolism, 09131 Membrane transport, 09183 Protein families: signaling and cellular processes
CP044409	Pseudomonas_umsongensis_GO16.gbk	F6476_00955	106810	109338		flavodoxin	protein_id:QFG27837.1 transl_table:11 desc:Pseudomonas umsongensis strain GO16 chromosome. codon_start:1 inference:COORDINATES: similar to AA sequence:RefSeq:WP_007953700.1 note:Derived by automated computational analysis using gene prediction method: Protein Homology.	NC_004129.6	Pseudomonas_protegens_Pf-5_113.gbk	PFL_0863	999300	1001831		flavodoxin/oxidoreductase NAD binding domain-containing protein	desc:Pseudomonas protegens Pf-5 chromosome, complete genome.. codon_start:1 protein_id:YP_257995.2 translation_table:11	80.25	K00380	cysJ; sulfite reductase (NADPH) flavoprotein alpha-component [EC:1.8.1.2]	09100Metabolism	09102 Energy metabolism	00920 Sulfur metabolism [PATH:ko00920]
CP044409	Pseudomonas_umsongensis_GO16.gbk	F6476_00955	106810	109338		flavodoxin	protein_id:QFG27837.1 transl_table:11 desc:Pseudomonas umsongensis strain GO16 chromosome. codon_start:1 inference:COORDINATES: similar to AA sequence:RefSeq:WP_007953700.1 note:Derived by automated computational analysis using gene prediction method: Protein Homology.	NC_007492.2	Pseudomonas_fluorescens_Pf0-1_124.gbk	Pfl01_0797	938004	940532		flavodoxin/nitric oxide synthase	codon_start:1 desc:Pseudomonas fluorescens Pf0-1 chromosome, complete genome.. protein_id:YP_346529.1 translation_table:11	84.58	K00380	cysJ; sulfite reductase (NADPH) flavoprotein alpha-component [EC:1.8.1.2]	09100Metabolism	09102 Energy metabolism	00920 Sulfur metabolism [PATH:ko00920]
CP044409	Pseudomonas_umsongensis_GO16.gbk	F6476_00955	106810	109338		flavodoxin	protein_id:QFG27837.1 transl_table:11 desc:Pseudomonas umsongensis strain GO16 chromosome. codon_start:1 inference:COORDINATES: similar to AA sequence:RefSeq:WP_007953700.1 note:Derived by automated computational analysis using gene prediction method: Protein Homology.	NZ_CP008696.1	Pseudomonas_chlororaphis_PA23_2420.gbk	EY04_RS03620	862144	864672		flavodoxin	codon_start:1 desc:Pseudomonas chlororaphis strain PA23, complete genome.. translation_table:11 protein_id:WP_038636437.1	80.55	K00380	cysJ; sulfite reductase (NADPH) flavoprotein alpha-component [EC:1.8.1.2]	09100Metabolism	09102 Energy metabolism	00920 Sulfur metabolism [PATH:ko00920]
CP044409	Pseudomonas_umsongensis_GO16.gbk	F6476_00955	106810	109338		flavodoxin	protein_id:QFG27837.1 transl_table:11 desc:Pseudomonas umsongensis strain GO16 chromosome. codon_start:1 inference:COORDINATES: similar to AA sequence:RefSeq:WP_007953700.1 note:Derived by automated computational analysis using gene prediction method: Protein Homology.	NZ_LT629767.1	Pseudomonas_umsongensis_BS3657_6927.gbk	BLU31_RS00100	19647	22175		flavodoxin	codon_start:1 desc:Pseudomonas umsongensis strain BS3657 genome assembly, chromosome: I.. translation_table:11 protein_id:WP_033044573.1	99.29	K00380	cysJ; sulfite reductase (NADPH) flavoprotein alpha-component [EC:1.8.1.2]	09100Metabolism	09102 Energy metabolism	00920 Sulfur metabolism [PATH:ko00920]
CP044409	Pseudomonas_umsongensis_GO16.gbk	F6476_00960	109580	111904		TonB-dependent siderophore receptor	protein_id:QFG27838.1 transl_table:11 codon_start:1 desc:Pseudomonas umsongensis strain GO16 chromosome. inference:COORDINATES: similar to AA sequence:RefSeq:WP_011332425.1 note:Derived by automated computational analysis using gene prediction method: Protein Homology.	NZ_LT629767.1	Pseudomonas_umsongensis_BS3657_6927.gbk	BLU31_RS00105	22417	24759		TonB-dependent siderophore receptor	codon_start:1 desc:Pseudomonas umsongensis strain BS3657 genome assembly, chromosome: I.. translation_table:11 protein_id:WP_083348217.1	96.28	K16090	fiu; catecholate siderophore receptor	09180 Brite Hierarchies	09183 Protein families: signaling and cellular processes	09183 Protein families: signaling and cellular processes
CP044409	Pseudomonas_umsongensis_GO16.gbk	F6476_00960	109580	111904		TonB-dependent siderophore receptor	protein_id:QFG27838.1 transl_table:11 codon_start:1 desc:Pseudomonas umsongensis strain GO16 chromosome. inference:COORDINATES: similar to AA sequence:RefSeq:WP_011332425.1 note:Derived by automated computational analysis using gene prediction method: Protein Homology.	NC_002947.4	Pseudomonas_putida_KT2440_110.gbk	PP_0861	997827	1000118		outer membrane ferric siderophore receptor	translation_table:11 protein_id:NP_743022.2 codon_start:1 desc:Pseudomonas putida KT2440 chromosome, complete genome..	82.37	K16090	fiu; catecholate siderophore receptor	09180 Brite Hierarchies	09183 Protein families: signaling and cellular processes	09183 Protein families: signaling and cellular processes
CP044409	Pseudomonas_umsongensis_GO16.gbk	F6476_00960	109580	111904		TonB-dependent siderophore receptor	protein_id:QFG27838.1 transl_table:11 codon_start:1 desc:Pseudomonas umsongensis strain GO16 chromosome. inference:COORDINATES: similar to AA sequence:RefSeq:WP_011332425.1 note:Derived by automated computational analysis using gene prediction method: Protein Homology.	NC_007492.2	Pseudomonas_fluorescens_Pf0-1_124.gbk	Pfl01_0798	940665	942986		TonB-dependent siderophore receptor	protein_id:YP_346530.1 translation_table:11 desc:Pseudomonas fluorescens Pf0-1 chromosome, complete genome.. codon_start:1	92.51	K16090	fiu; catecholate siderophore receptor	09180 Brite Hierarchies	09183 Protein families: signaling and cellular processes	09183 Protein families: signaling and cellular processes
CP044409	Pseudomonas_umsongensis_GO16.gbk	F6476_00965	112112	112792		Fe2+-dependent dioxygenase	desc:Pseudomonas umsongensis strain GO16 chromosome. codon_start:1 transl_table:11 protein_id:QFG27839.1 note:Derived by automated computational analysis using gene prediction method: Protein Homology. inference:COORDINATES: similar to AA sequence:RefSeq:WP_007953697.1	NZ_LT629767.1	Pseudomonas_umsongensis_BS3657_6927.gbk	BLU31_RS00110	24967	25647		Fe2+-dependent dioxygenase	codon_start:1 desc:Pseudomonas umsongensis strain BS3657 genome assembly, chromosome: I.. translation_table:11 protein_id:WP_008057456.1	100	K07336	K07336; PKHD-type hydroxylase [EC:1.14.11.-]	09190 Not Included in Pathway or Brite	09191 Unclassified: metabolism	09191 Unclassified: metabolism
CP044409	Pseudomonas_umsongensis_GO16.gbk	F6476_00965	112112	112792		Fe2+-dependent dioxygenase	desc:Pseudomonas umsongensis strain GO16 chromosome. codon_start:1 transl_table:11 protein_id:QFG27839.1 note:Derived by automated computational analysis using gene prediction method: Protein Homology. inference:COORDINATES: similar to AA sequence:RefSeq:WP_007953697.1	NZ_CP008696.1	Pseudomonas_chlororaphis_PA23_2420.gbk	EY04_RS03630	867403	868083		Fe(II)-dependent oxygenase	desc:Pseudomonas chlororaphis strain PA23, complete genome.. codon_start:1 translation_table:11 protein_id:WP_016701680.1	92.95	K07336	K07336; PKHD-type hydroxylase [EC:1.14.11.-]	09190 Not Included in Pathway or Brite	09191 Unclassified: metabolism	09191 Unclassified: metabolism
CP044409	Pseudomonas_umsongensis_GO16.gbk	F6476_00965	112112	112792		Fe2+-dependent dioxygenase	desc:Pseudomonas umsongensis strain GO16 chromosome. codon_start:1 transl_table:11 protein_id:QFG27839.1 note:Derived by automated computational analysis using gene prediction method: Protein Homology. inference:COORDINATES: similar to AA sequence:RefSeq:WP_007953697.1	NC_007492.2	Pseudomonas_fluorescens_Pf0-1_124.gbk	Pfl01_0799	943194	943874		hydroxylase	protein_id:YP_346531.1 translation_table:11 desc:Pseudomonas fluorescens Pf0-1 chromosome, complete genome.. codon_start:1	95.59	K07336	K07336; PKHD-type hydroxylase [EC:1.14.11.-]	09190 Not Included in Pathway or Brite	09191 Unclassified: metabolism	09191 Unclassified: metabolism
CP044409	Pseudomonas_umsongensis_GO16.gbk	F6476_00965	112112	112792		Fe2+-dependent dioxygenase	desc:Pseudomonas umsongensis strain GO16 chromosome. codon_start:1 transl_table:11 protein_id:QFG27839.1 note:Derived by automated computational analysis using gene prediction method: Protein Homology. inference:COORDINATES: similar to AA sequence:RefSeq:WP_007953697.1	NC_004129.6	Pseudomonas_protegens_Pf-5_113.gbk	PFL_0865	1004481	1005161		Fe(II)-dependent oxygenase superfamily protein	translation_table:11 protein_id:YP_257997.1 desc:Pseudomonas protegens Pf-5 chromosome, complete genome.. codon_start:1	89.87	K07336	K07336; PKHD-type hydroxylase [EC:1.14.11.-]	09190 Not Included in Pathway or Brite	09191 Unclassified: metabolism	09191 Unclassified: metabolism
CP044409	Pseudomonas_umsongensis_GO16.gbk	F6476_00965	112112	112792		Fe2+-dependent dioxygenase	desc:Pseudomonas umsongensis strain GO16 chromosome. codon_start:1 transl_table:11 protein_id:QFG27839.1 note:Derived by automated computational analysis using gene prediction method: Protein Homology. inference:COORDINATES: similar to AA sequence:RefSeq:WP_007953697.1	NC_002516.2	Pseudomonas_aeruginosa_PAO1_107.gbk	PA4515	5056095	5056775		conserved hypothetical protein	translation_table:11 protein_id:NP_253205.1 codon_start:1 desc:Pseudomonas aeruginosa PAO1 chromosome, complete genome..	81.94	K07336	K07336; PKHD-type hydroxylase [EC:1.14.11.-]	09190 Not Included in Pathway or Brite	09191 Unclassified: metabolism	09191 Unclassified: metabolism
CP044409	Pseudomonas_umsongensis_GO16.gbk	F6476_00965	112112	112792		Fe2+-dependent dioxygenase	desc:Pseudomonas umsongensis strain GO16 chromosome. codon_start:1 transl_table:11 protein_id:QFG27839.1 note:Derived by automated computational analysis using gene prediction method: Protein Homology. inference:COORDINATES: similar to AA sequence:RefSeq:WP_007953697.1	NC_002947.4	Pseudomonas_putida_KT2440_110.gbk	PP_0862	1000340	1001020		PKHD-type hydroxylase	codon_start:1 desc:Pseudomonas putida KT2440 chromosome, complete genome.. translation_table:11 protein_id:NP_743023.1	81.94	K07336	K07336; PKHD-type hydroxylase [EC:1.14.11.-]	09190 Not Included in Pathway or Brite	09191 Unclassified: metabolism	09191 Unclassified: metabolism
CP044409	Pseudomonas_umsongensis_GO16.gbk	F6476_00970	112789	113535		sel1 repeat family protein	transl_table:11 codon_start:1 desc:Pseudomonas umsongensis strain GO16 chromosome. protein_id:QFG27840.1 note:Derived by automated computational analysis using gene prediction method: Protein Homology. inference:COORDINATES: similar to AA sequence:RefSeq:WP_018929506.1	NC_007492.2	Pseudomonas_fluorescens_Pf0-1_124.gbk	Pfl01_0800	943875	944633		Sel1 repeat-containing protein	desc:Pseudomonas fluorescens Pf0-1 chromosome, complete genome.. codon_start:1 protein_id:YP_346532.1 translation_table:11	80.89	K07126	K07126; uncharacterized protein	09190 Not Included in Pathway or Brite	09194 Poorly characterized	09194 Poorly characterized
CP044409	Pseudomonas_umsongensis_GO16.gbk	F6476_00970	112789	113535		sel1 repeat family protein	transl_table:11 codon_start:1 desc:Pseudomonas umsongensis strain GO16 chromosome. protein_id:QFG27840.1 note:Derived by automated computational analysis using gene prediction method: Protein Homology. inference:COORDINATES: similar to AA sequence:RefSeq:WP_018929506.1	NZ_LT629767.1	Pseudomonas_umsongensis_BS3657_6927.gbk	BLU31_RS00115	25644	26390		sel1 repeat family protein	translation_table:11 protein_id:WP_020796554.1 codon_start:1 desc:Pseudomonas umsongensis strain BS3657 genome assembly, chromosome: I..	100	K07126	K07126; uncharacterized protein	09190 Not Included in Pathway or Brite	09194 Poorly characterized	09194 Poorly characterized
CP044409	Pseudomonas_umsongensis_GO16.gbk	F6476_00975	113653	114816		type III PLP-dependent enzyme	note:Derived by automated computational analysis using gene prediction method: Protein Homology. inference:COORDINATES: similar to AA sequence:RefSeq:WP_017148112.1 transl_table:11 codon_start:1 desc:Pseudomonas umsongensis strain GO16 chromosome. protein_id:QFG27841.1	NC_007492.2	Pseudomonas_fluorescens_Pf0-1_124.gbk	Pfl01_0801	944694	945857		ornithine decarboxylase	protein_id:YP_346533.1 translation_table:11 codon_start:1 desc:Pseudomonas fluorescens Pf0-1 chromosome, complete genome..	83.76	K01586	lysA; diaminopimelate decarboxylase [EC:4.1.1.20]	09100Metabolism	09105 Amino acid metabolism	09105 Amino acid metabolism
CP044409	Pseudomonas_umsongensis_GO16.gbk	F6476_00975	113653	114816		type III PLP-dependent enzyme	note:Derived by automated computational analysis using gene prediction method: Protein Homology. inference:COORDINATES: similar to AA sequence:RefSeq:WP_017148112.1 transl_table:11 codon_start:1 desc:Pseudomonas umsongensis strain GO16 chromosome. protein_id:QFG27841.1	NZ_CP008696.1	Pseudomonas_chlororaphis_PA23_2420.gbk	EY04_RS03640	869055	870218		ornithine decarboxylase	translation_table:11 protein_id:WP_007923836.1 codon_start:1 desc:Pseudomonas chlororaphis strain PA23, complete genome..	81.44	K01586	lysA; diaminopimelate decarboxylase [EC:4.1.1.20]	09100Metabolism	09105 Amino acid metabolism	09105 Amino acid metabolism
CP044409	Pseudomonas_umsongensis_GO16.gbk	F6476_00975	113653	114816		type III PLP-dependent enzyme	note:Derived by automated computational analysis using gene prediction method: Protein Homology. inference:COORDINATES: similar to AA sequence:RefSeq:WP_017148112.1 transl_table:11 codon_start:1 desc:Pseudomonas umsongensis strain GO16 chromosome. protein_id:QFG27841.1	NC_002516.2	Pseudomonas_aeruginosa_PAO1_107.gbk	PA4519	5060115	5061278	speC	ornithine decarboxylase	desc:Pseudomonas aeruginosa PAO1 chromosome, complete genome.. codon_start:1 translation_table:11 protein_id:NP_253209.1	88.92	K01586	lysA; diaminopimelate decarboxylase [EC:4.1.1.20]	09100Metabolism	09105 Amino acid metabolism	09105 Amino acid metabolism
CP044409	Pseudomonas_umsongensis_GO16.gbk	F6476_00975	113653	114816		type III PLP-dependent enzyme	note:Derived by automated computational analysis using gene prediction method: Protein Homology. inference:COORDINATES: similar to AA sequence:RefSeq:WP_017148112.1 transl_table:11 codon_start:1 desc:Pseudomonas umsongensis strain GO16 chromosome. protein_id:QFG27841.1	NC_004578.1	Pseudomonas_syringae_pv_tomato_DC3000_111.gbk	PSPTO_4572	5167536	5168615		pyridoxal-dependent decarboxylase, pyridoxal binding domain protein	codon_start:1 desc:Pseudomonas syringae pv. tomato str. DC3000 chromosome, complete genome.. translation_table:11 protein_id:NP_794323.1	95	K01586	lysA; diaminopimelate decarboxylase [EC:4.1.1.20]	09100Metabolism	09105 Amino acid metabolism	09105 Amino acid metabolism
CP044409	Pseudomonas_umsongensis_GO16.gbk	F6476_00975	113653	114816		type III PLP-dependent enzyme	note:Derived by automated computational analysis using gene prediction method: Protein Homology. inference:COORDINATES: similar to AA sequence:RefSeq:WP_017148112.1 transl_table:11 codon_start:1 desc:Pseudomonas umsongensis strain GO16 chromosome. protein_id:QFG27841.1	NZ_LT629767.1	Pseudomonas_umsongensis_BS3657_6927.gbk	BLU31_RS00120	26508	27671		type III PLP-dependent enzyme	desc:Pseudomonas umsongensis strain BS3657 genome assembly, chromosome: I.. codon_start:1 protein_id:WP_020796555.1 translation_table:11	100	K01586	lysA; diaminopimelate decarboxylase [EC:4.1.1.20]	09100Metabolism	09105 Amino acid metabolism	09105 Amino acid metabolism
CP044409	Pseudomonas_umsongensis_GO16.gbk	F6476_00975	113653	114816		type III PLP-dependent enzyme	note:Derived by automated computational analysis using gene prediction method: Protein Homology. inference:COORDINATES: similar to AA sequence:RefSeq:WP_017148112.1 transl_table:11 codon_start:1 desc:Pseudomonas umsongensis strain GO16 chromosome. protein_id:QFG27841.1	NC_002947.4	Pseudomonas_putida_KT2440_110.gbk	PP_0864	1001823	1002986	speC	ornithine decarboxylase	desc:Pseudomonas putida KT2440 chromosome, complete genome.. codon_start:1 translation_table:11 protein_id:NP_743025.2	80.15	K01586	lysA; diaminopimelate decarboxylase [EC:4.1.1.20]	09100Metabolism	09105 Amino acid metabolism	09105 Amino acid metabolism
CP044409	Pseudomonas_umsongensis_GO16.gbk	F6476_00975	113653	114816		type III PLP-dependent enzyme	note:Derived by automated computational analysis using gene prediction method: Protein Homology. inference:COORDINATES: similar to AA sequence:RefSeq:WP_017148112.1 transl_table:11 codon_start:1 desc:Pseudomonas umsongensis strain GO16 chromosome. protein_id:QFG27841.1	NC_004129.6	Pseudomonas_protegens_Pf-5_113.gbk	PFL_0867	1006098	1007261	speC	ornithine decarboxylase	protein_id:YP_257999.1 translation_table:11 codon_start:1 desc:Pseudomonas protegens Pf-5 chromosome, complete genome..	95.36	K01586	lysA; diaminopimelate decarboxylase [EC:4.1.1.20]	09100Metabolism	09105 Amino acid metabolism	09105 Amino acid metabolism
CP044409	Pseudomonas_umsongensis_GO16.gbk	F6476_00975	113653	114816		type III PLP-dependent enzyme	note:Derived by automated computational analysis using gene prediction method: Protein Homology. inference:COORDINATES: similar to AA sequence:RefSeq:WP_017148112.1 transl_table:11 codon_start:1 desc:Pseudomonas umsongensis strain GO16 chromosome. protein_id:QFG27841.1	NC_009434.1	Pseudomonas_stutzeri_A1501_123.gbk	PST_0994	1102766	1103929		ornithine decarboxylase	desc:Pseudomonas stutzeri A1501 chromosome, complete genome.. codon_start:1 translation_table:11 protein_id:YP_001171533.1	91.49	K01586	lysA; diaminopimelate decarboxylase [EC:4.1.1.20]	09100Metabolism	09105 Amino acid metabolism	09105 Amino acid metabolism
CP044409	Pseudomonas_umsongensis_GO16.gbk	F6476_00985	115887	117044		ABC transporter ATP-binding protein	desc:Pseudomonas umsongensis strain GO16 chromosome. codon_start:1 transl_table:11 protein_id:QFG27843.1 note:Derived by automated computational analysis using gene prediction method: Protein Homology. inference:COORDINATES: similar to AA sequence:RefSeq:WP_015093461.1	NC_002516.2	Pseudomonas_aeruginosa_PAO1_107.gbk	PA3891	4356876	4358039	opuCA	OpuC ABC transporter, ATP-binding protein, OpuCA	codon_start:1 desc:Pseudomonas aeruginosa PAO1 chromosome, complete genome.. protein_id:NP_252580.1 translation_table:11	82.8	K05847	opuA; osmoprotectant transport system ATP-binding protein [EC:7.6.2.9]	09130 Environmental Information Processing	09131 Membrane transport, 09183 Protein families: signaling and cellular processes	09131 Membrane transport, 09183 Protein families: signaling and cellular processes
CP044409	Pseudomonas_umsongensis_GO16.gbk	F6476_00985	115887	117044		ABC transporter ATP-binding protein	desc:Pseudomonas umsongensis strain GO16 chromosome. codon_start:1 transl_table:11 protein_id:QFG27843.1 note:Derived by automated computational analysis using gene prediction method: Protein Homology. inference:COORDINATES: similar to AA sequence:RefSeq:WP_015093461.1	NC_004129.6	Pseudomonas_protegens_Pf-5_113.gbk	PFL_0868	1007940	1009097	opuCA	glycine betaine/carnitine/choline ABC transporter ATP-binding protein	protein_id:YP_258000.1 translation_table:11 desc:Pseudomonas protegens Pf-5 chromosome, complete genome.. codon_start:1	95.08	K05847	opuA; osmoprotectant transport system ATP-binding protein [EC:7.6.2.9]	09130 Environmental Information Processing	09131 Membrane transport, 09183 Protein families: signaling and cellular processes	09131 Membrane transport, 09183 Protein families: signaling and cellular processes
CP044409	Pseudomonas_umsongensis_GO16.gbk	F6476_00985	115887	117044		ABC transporter ATP-binding protein	desc:Pseudomonas umsongensis strain GO16 chromosome. codon_start:1 transl_table:11 protein_id:QFG27843.1 note:Derived by automated computational analysis using gene prediction method: Protein Homology. inference:COORDINATES: similar to AA sequence:RefSeq:WP_015093461.1	NC_007492.2	Pseudomonas_fluorescens_Pf0-1_124.gbk	Pfl01_0803	947999	949159		glycine betaine/L-proline transport ATP-binding subunit	codon_start:1 desc:Pseudomonas fluorescens Pf0-1 chromosome, complete genome.. translation_table:11 protein_id:YP_346535.1	97.3	K05847	opuA; osmoprotectant transport system ATP-binding protein [EC:7.6.2.9]	09130 Environmental Information Processing	09131 Membrane transport, 09183 Protein families: signaling and cellular processes	09131 Membrane transport, 09183 Protein families: signaling and cellular processes
CP044409	Pseudomonas_umsongensis_GO16.gbk	F6476_00985	115887	117044		ABC transporter ATP-binding protein	desc:Pseudomonas umsongensis strain GO16 chromosome. codon_start:1 transl_table:11 protein_id:QFG27843.1 note:Derived by automated computational analysis using gene prediction method: Protein Homology. inference:COORDINATES: similar to AA sequence:RefSeq:WP_015093461.1	NZ_CP008696.1	Pseudomonas_chlororaphis_PA23_2420.gbk	EY04_RS03665	873145	874302		glycine/betaine ABC transporter ATP-binding protein	codon_start:1 desc:Pseudomonas chlororaphis strain PA23, complete genome.. protein_id:WP_009046959.1 translation_table:11	93.52	K05847	opuA; osmoprotectant transport system ATP-binding protein [EC:7.6.2.9]	09130 Environmental Information Processing	09131 Membrane transport, 09183 Protein families: signaling and cellular processes	09131 Membrane transport, 09183 Protein families: signaling and cellular processes
CP044409	Pseudomonas_umsongensis_GO16.gbk	F6476_00985	115887	117044		ABC transporter ATP-binding protein	desc:Pseudomonas umsongensis strain GO16 chromosome. codon_start:1 transl_table:11 protein_id:QFG27843.1 note:Derived by automated computational analysis using gene prediction method: Protein Homology. inference:COORDINATES: similar to AA sequence:RefSeq:WP_015093461.1	NZ_LT629767.1	Pseudomonas_umsongensis_BS3657_6927.gbk	BLU31_RS00125	28739	29896		ABC transporter ATP-binding protein	protein_id:WP_020796557.1 translation_table:11 desc:Pseudomonas umsongensis strain BS3657 genome assembly, chromosome: I.. codon_start:1	97.67	K05847	opuA; osmoprotectant transport system ATP-binding protein [EC:7.6.2.9]	09130 Environmental Information Processing	09131 Membrane transport, 09183 Protein families: signaling and cellular processes	09131 Membrane transport, 09183 Protein families: signaling and cellular processes
CP044409	Pseudomonas_umsongensis_GO16.gbk	F6476_00985	115887	117044		ABC transporter ATP-binding protein	desc:Pseudomonas umsongensis strain GO16 chromosome. codon_start:1 transl_table:11 protein_id:QFG27843.1 note:Derived by automated computational analysis using gene prediction method: Protein Homology. inference:COORDINATES: similar to AA sequence:RefSeq:WP_015093461.1	NC_002947.4	Pseudomonas_putida_KT2440_110.gbk	PP_0868	1007590	1008747	yehX	ABC transporter ATP-binding protein	codon_start:1 desc:Pseudomonas putida KT2440 chromosome, complete genome.. translation_table:11 protein_id:NP_743029.1	89.56	K05847	opuA; osmoprotectant transport system ATP-binding protein [EC:7.6.2.9]	09130 Environmental Information Processing	09131 Membrane transport, 09183 Protein families: signaling and cellular processes	09131 Membrane transport, 09183 Protein families: signaling and cellular processes
CP044409	Pseudomonas_umsongensis_GO16.gbk	F6476_00985	115887	117044		ABC transporter ATP-binding protein	desc:Pseudomonas umsongensis strain GO16 chromosome. codon_start:1 transl_table:11 protein_id:QFG27843.1 note:Derived by automated computational analysis using gene prediction method: Protein Homology. inference:COORDINATES: similar to AA sequence:RefSeq:WP_015093461.1	NC_004578.1	Pseudomonas_syringae_pv_tomato_DC3000_111.gbk	PSPTO_4575	5171664	5172821	opuCA	glycine betaine/choline OpuC ABC transporter, ATP-binding protein	desc:Pseudomonas syringae pv. tomato str. DC3000 chromosome, complete genome.. codon_start:1 translation_table:11 protein_id:NP_794326.1	92.75	K05847	opuA; osmoprotectant transport system ATP-binding protein [EC:7.6.2.9]	09130 Environmental Information Processing	09131 Membrane transport, 09183 Protein families: signaling and cellular processes	09131 Membrane transport, 09183 Protein families: signaling and cellular processes
CP044409	Pseudomonas_umsongensis_GO16.gbk	F6476_00990	117041	117694		ABC transporter permease	transl_table:11 desc:Pseudomonas umsongensis strain GO16 chromosome. codon_start:1 protein_id:QFG27844.1 note:Derived by automated computational analysis using gene prediction method: Protein Homology. inference:COORDINATES: similar to AA sequence:RefSeq:NP_794327.1	NZ_LT629767.1	Pseudomonas_umsongensis_BS3657_6927.gbk	BLU31_RS00130	29893	30546		ABC transporter permease	desc:Pseudomonas umsongensis strain BS3657 genome assembly, chromosome: I.. codon_start:1 translation_table:11 protein_id:WP_020796558.1	100	K02001	proW; glycine betaine/proline transport system permease protein	09130 Environmental Information Processing	09131 Membrane transport, 09183 Protein families: signaling and cellular processes	09131 Membrane transport, 09183 Protein families: signaling and cellular processes
CP044409	Pseudomonas_umsongensis_GO16.gbk	F6476_00990	117041	117694		ABC transporter permease	transl_table:11 desc:Pseudomonas umsongensis strain GO16 chromosome. codon_start:1 protein_id:QFG27844.1 note:Derived by automated computational analysis using gene prediction method: Protein Homology. inference:COORDINATES: similar to AA sequence:RefSeq:NP_794327.1	NC_004129.6	Pseudomonas_protegens_Pf-5_113.gbk	PFL_0869	1009094	1009747	opuCB	glycine betaine/carnitine/choline ABC transporter permease	codon_start:1 desc:Pseudomonas protegens Pf-5 chromosome, complete genome.. protein_id:YP_258001.1 translation_table:11	97.25	K02001	proW; glycine betaine/proline transport system permease protein	09130 Environmental Information Processing	09131 Membrane transport, 09183 Protein families: signaling and cellular processes	09131 Membrane transport, 09183 Protein families: signaling and cellular processes
CP044409	Pseudomonas_umsongensis_GO16.gbk	F6476_00990	117041	117694		ABC transporter permease	transl_table:11 desc:Pseudomonas umsongensis strain GO16 chromosome. codon_start:1 protein_id:QFG27844.1 note:Derived by automated computational analysis using gene prediction method: Protein Homology. inference:COORDINATES: similar to AA sequence:RefSeq:NP_794327.1	NC_007492.2	Pseudomonas_fluorescens_Pf0-1_124.gbk	Pfl01_0804	949156	949809		binding-protein dependent transport system inner membrane protein	desc:Pseudomonas fluorescens Pf0-1 chromosome, complete genome.. codon_start:1 translation_table:11 protein_id:YP_346536.1	94.5	K02001	proW; glycine betaine/proline transport system permease protein	09130 Environmental Information Processing	09131 Membrane transport, 09183 Protein families: signaling and cellular processes	09131 Membrane transport, 09183 Protein families: signaling and cellular processes
CP044409	Pseudomonas_umsongensis_GO16.gbk	F6476_00990	117041	117694		ABC transporter permease	transl_table:11 desc:Pseudomonas umsongensis strain GO16 chromosome. codon_start:1 protein_id:QFG27844.1 note:Derived by automated computational analysis using gene prediction method: Protein Homology. inference:COORDINATES: similar to AA sequence:RefSeq:NP_794327.1	NC_002947.4	Pseudomonas_putida_KT2440_110.gbk	PP_0869	1008744	1009397	yehW	osmoprotectant ABC transporter permease	codon_start:1 desc:Pseudomonas putida KT2440 chromosome, complete genome.. translation_table:11 protein_id:NP_743030.1	89.3	K02001	proW; glycine betaine/proline transport system permease protein	09130 Environmental Information Processing	09131 Membrane transport, 09183 Protein families: signaling and cellular processes	09131 Membrane transport, 09183 Protein families: signaling and cellular processes
CP044409	Pseudomonas_umsongensis_GO16.gbk	F6476_00990	117041	117694		ABC transporter permease	transl_table:11 desc:Pseudomonas umsongensis strain GO16 chromosome. codon_start:1 protein_id:QFG27844.1 note:Derived by automated computational analysis using gene prediction method: Protein Homology. inference:COORDINATES: similar to AA sequence:RefSeq:NP_794327.1	NC_002516.2	Pseudomonas_aeruginosa_PAO1_107.gbk	PA3890	4356201	4356863	opuCB	OpuC ABC transporter, permease protein, OpuCB	translation_table:11 protein_id:NP_252579.1 desc:Pseudomonas aeruginosa PAO1 chromosome, complete genome.. codon_start:1	80.47	K02001	proW; glycine betaine/proline transport system permease protein	09130 Environmental Information Processing	09131 Membrane transport, 09183 Protein families: signaling and cellular processes	09131 Membrane transport, 09183 Protein families: signaling and cellular processes
CP044409	Pseudomonas_umsongensis_GO16.gbk	F6476_00990	117041	117694		ABC transporter permease	transl_table:11 desc:Pseudomonas umsongensis strain GO16 chromosome. codon_start:1 protein_id:QFG27844.1 note:Derived by automated computational analysis using gene prediction method: Protein Homology. inference:COORDINATES: similar to AA sequence:RefSeq:NP_794327.1	NC_004578.1	Pseudomonas_syringae_pv_tomato_DC3000_111.gbk	PSPTO_4576	5172818	5173471		glycine betaine/choline OpuC ABC transporter, permease protein	protein_id:NP_794327.1 translation_table:11 codon_start:1 desc:Pseudomonas syringae pv. tomato str. DC3000 chromosome, complete genome..	94.95	K02001	proW; glycine betaine/proline transport system permease protein	09130 Environmental Information Processing	09131 Membrane transport, 09183 Protein families: signaling and cellular processes	09131 Membrane transport, 09183 Protein families: signaling and cellular processes
CP044409	Pseudomonas_umsongensis_GO16.gbk	F6476_00990	117041	117694		ABC transporter permease	transl_table:11 desc:Pseudomonas umsongensis strain GO16 chromosome. codon_start:1 protein_id:QFG27844.1 note:Derived by automated computational analysis using gene prediction method: Protein Homology. inference:COORDINATES: similar to AA sequence:RefSeq:NP_794327.1	NZ_CP008696.1	Pseudomonas_chlororaphis_PA23_2420.gbk	EY04_RS03670	874525	875217		choline ABC transporter permease	protein_id:WP_016701686.1 translation_table:11 codon_start:1 desc:Pseudomonas chlororaphis strain PA23, complete genome..	93.46	K02001	proW; glycine betaine/proline transport system permease protein	09130 Environmental Information Processing	09131 Membrane transport, 09183 Protein families: signaling and cellular processes	09131 Membrane transport, 09183 Protein families: signaling and cellular processes
CP044409	Pseudomonas_umsongensis_GO16.gbk	F6476_00995	117707	118600		glycine betaine ABC transporter substrate-binding protein	protein_id:QFG27845.1 transl_table:11 codon_start:1 desc:Pseudomonas umsongensis strain GO16 chromosome. inference:COORDINATES: similar to AA sequence:RefSeq:WP_008148958.1 note:Derived by automated computational analysis using gene prediction method: Protein Homology.	NZ_CP008696.1	Pseudomonas_chlororaphis_PA23_2420.gbk	EY04_RS03675	875232	876125		glycine/betaine ABC transporter substrate-binding protein	codon_start:1 desc:Pseudomonas chlororaphis strain PA23, complete genome.. translation_table:11 protein_id:WP_016701687.1	83.89	K05845	opuC; osmoprotectant transport system substrate-binding protein	09130 Environmental Information Processing	09131 Membrane transport, 09183 Protein families: signaling and cellular processes	09131 Membrane transport, 09183 Protein families: signaling and cellular processes
CP044409	Pseudomonas_umsongensis_GO16.gbk	F6476_00995	117707	118600		glycine betaine ABC transporter substrate-binding protein	protein_id:QFG27845.1 transl_table:11 codon_start:1 desc:Pseudomonas umsongensis strain GO16 chromosome. inference:COORDINATES: similar to AA sequence:RefSeq:WP_008148958.1 note:Derived by automated computational analysis using gene prediction method: Protein Homology.	NZ_LT629767.1	Pseudomonas_umsongensis_BS3657_6927.gbk	BLU31_RS00135	30559	31452		glycine/betaine ABC transporter substrate-binding protein	codon_start:1 desc:Pseudomonas umsongensis strain BS3657 genome assembly, chromosome: I.. protein_id:WP_020796559.1 translation_table:11	100	K05845	opuC; osmoprotectant transport system substrate-binding protein	09130 Environmental Information Processing	09131 Membrane transport, 09183 Protein families: signaling and cellular processes	09131 Membrane transport, 09183 Protein families: signaling and cellular processes
CP044409	Pseudomonas_umsongensis_GO16.gbk	F6476_00995	117707	118600		glycine betaine ABC transporter substrate-binding protein	protein_id:QFG27845.1 transl_table:11 codon_start:1 desc:Pseudomonas umsongensis strain GO16 chromosome. inference:COORDINATES: similar to AA sequence:RefSeq:WP_008148958.1 note:Derived by automated computational analysis using gene prediction method: Protein Homology.	NC_004129.6	Pseudomonas_protegens_Pf-5_113.gbk	PFL_0870	1009760	1010653	opuCC	glycine betaine/carnitine/choline ABC transporter periplasmic glycine betaine/carnitine/choline-binding protein	translation_table:11 protein_id:YP_258002.1 desc:Pseudomonas protegens Pf-5 chromosome, complete genome.. codon_start:1	83.56	K05845	opuC; osmoprotectant transport system substrate-binding protein	09130 Environmental Information Processing	09131 Membrane transport, 09183 Protein families: signaling and cellular processes	09131 Membrane transport, 09183 Protein families: signaling and cellular processes
CP044409	Pseudomonas_umsongensis_GO16.gbk	F6476_00995	117707	118600		glycine betaine ABC transporter substrate-binding protein	protein_id:QFG27845.1 transl_table:11 codon_start:1 desc:Pseudomonas umsongensis strain GO16 chromosome. inference:COORDINATES: similar to AA sequence:RefSeq:WP_008148958.1 note:Derived by automated computational analysis using gene prediction method: Protein Homology.	NC_007492.2	Pseudomonas_fluorescens_Pf0-1_124.gbk	Pfl01_0805	949823	950716		glycine betaine ABC transporter substrate-binding protein	protein_id:YP_346537.1 translation_table:11 codon_start:1 desc:Pseudomonas fluorescens Pf0-1 chromosome, complete genome..	86.58	K05845	opuC; osmoprotectant transport system substrate-binding protein	09130 Environmental Information Processing	09131 Membrane transport, 09183 Protein families: signaling and cellular processes	09131 Membrane transport, 09183 Protein families: signaling and cellular processes
CP044409	Pseudomonas_umsongensis_GO16.gbk	F6476_01000	118621	119337		ABC transporter permease	protein_id:QFG27846.1 codon_start:1 desc:Pseudomonas umsongensis strain GO16 chromosome. transl_table:11 inference:COORDINATES: similar to AA sequence:RefSeq:WP_007900385.1 note:Derived by automated computational analysis using gene prediction method: Protein Homology.	NC_007492.2	Pseudomonas_fluorescens_Pf0-1_124.gbk	Pfl01_0806	950738	951454		binding-protein dependent transport system inner membrane protein	translation_table:11 protein_id:YP_346538.1 codon_start:1 desc:Pseudomonas fluorescens Pf0-1 chromosome, complete genome..	96.23	K05845	opuC; osmoprotectant transport system substrate-binding protein	09130 Environmental Information Processing	09131 Membrane transport, 09183 Protein families: signaling and cellular processes	09131 Membrane transport, 09183 Protein families: signaling and cellular processes
CP044409	Pseudomonas_umsongensis_GO16.gbk	F6476_01000	118621	119337		ABC transporter permease	protein_id:QFG27846.1 codon_start:1 desc:Pseudomonas umsongensis strain GO16 chromosome. transl_table:11 inference:COORDINATES: similar to AA sequence:RefSeq:WP_007900385.1 note:Derived by automated computational analysis using gene prediction method: Protein Homology.	NZ_CP008696.1	Pseudomonas_chlororaphis_PA23_2420.gbk	EY04_RS03680	876146	876862		glycine/betaine ABC transporter permease	codon_start:1 desc:Pseudomonas chlororaphis strain PA23, complete genome.. protein_id:WP_028681655.1 translation_table:11	95.82	K05845	opuC; osmoprotectant transport system substrate-binding protein	09130 Environmental Information Processing	09131 Membrane transport, 09183 Protein families: signaling and cellular processes	09131 Membrane transport, 09183 Protein families: signaling and cellular processes
CP044409	Pseudomonas_umsongensis_GO16.gbk	F6476_01000	118621	119337		ABC transporter permease	protein_id:QFG27846.1 codon_start:1 desc:Pseudomonas umsongensis strain GO16 chromosome. transl_table:11 inference:COORDINATES: similar to AA sequence:RefSeq:WP_007900385.1 note:Derived by automated computational analysis using gene prediction method: Protein Homology.	NZ_LT629767.1	Pseudomonas_umsongensis_BS3657_6927.gbk	BLU31_RS00140	31473	32189		ABC transporter permease	codon_start:1 desc:Pseudomonas umsongensis strain BS3657 genome assembly, chromosome: I.. translation_table:11 protein_id:WP_083348218.1	99.58	K05845	opuC; osmoprotectant transport system substrate-binding protein	09130 Environmental Information Processing	09131 Membrane transport, 09183 Protein families: signaling and cellular processes	09131 Membrane transport, 09183 Protein families: signaling and cellular processes
CP044409	Pseudomonas_umsongensis_GO16.gbk	F6476_01000	118621	119337		ABC transporter permease	protein_id:QFG27846.1 codon_start:1 desc:Pseudomonas umsongensis strain GO16 chromosome. transl_table:11 inference:COORDINATES: similar to AA sequence:RefSeq:WP_007900385.1 note:Derived by automated computational analysis using gene prediction method: Protein Homology.	NC_004578.1	Pseudomonas_syringae_pv_tomato_DC3000_111.gbk	PSPTO_4578	5174393	5175106		glycine betaine/carnitine/choline ABC transporter, permease protein	translation_table:11 protein_id:NP_794329.1 codon_start:1 desc:Pseudomonas syringae pv. tomato str. DC3000 chromosome, complete genome..	92.77	K05845	opuC; osmoprotectant transport system substrate-binding protein	09130 Environmental Information Processing	09131 Membrane transport, 09183 Protein families: signaling and cellular processes	09131 Membrane transport, 09183 Protein families: signaling and cellular processes
CP044409	Pseudomonas_umsongensis_GO16.gbk	F6476_01000	118621	119337		ABC transporter permease	protein_id:QFG27846.1 codon_start:1 desc:Pseudomonas umsongensis strain GO16 chromosome. transl_table:11 inference:COORDINATES: similar to AA sequence:RefSeq:WP_007900385.1 note:Derived by automated computational analysis using gene prediction method: Protein Homology.	NC_004129.6	Pseudomonas_protegens_Pf-5_113.gbk	PFL_0871	1010678	1011394	opuCB2	glycine betaine/carnitine/choline ABC transporter permease	desc:Pseudomonas protegens Pf-5 chromosome, complete genome.. codon_start:1 translation_table:11 protein_id:YP_258003.2	96.23	K05845	opuC; osmoprotectant transport system substrate-binding protein	09130 Environmental Information Processing	09131 Membrane transport, 09183 Protein families: signaling and cellular processes	09131 Membrane transport, 09183 Protein families: signaling and cellular processes
CP044409	Pseudomonas_umsongensis_GO16.gbk	F6476_01000	118621	119337		ABC transporter permease	protein_id:QFG27846.1 codon_start:1 desc:Pseudomonas umsongensis strain GO16 chromosome. transl_table:11 inference:COORDINATES: similar to AA sequence:RefSeq:WP_007900385.1 note:Derived by automated computational analysis using gene prediction method: Protein Homology.	NC_002947.4	Pseudomonas_putida_KT2440_110.gbk	PP_0871	1010319	1011062		glycine betaine/carnitine/choline ABC transporter permease	translation_table:11 protein_id:NP_743032.1 desc:Pseudomonas putida KT2440 chromosome, complete genome.. codon_start:1	82.98	K05845	opuC; osmoprotectant transport system substrate-binding protein	09130 Environmental Information Processing	09131 Membrane transport, 09183 Protein families: signaling and cellular processes	09131 Membrane transport, 09183 Protein families: signaling and cellular processes
CP044409	Pseudomonas_umsongensis_GO16.gbk	F6476_01160	153758	155443		L-lactate permease	inference:COORDINATES: similar to AA sequence:RefSeq:NP_253458.1 note:Derived by automated computational analysis using gene prediction method: Protein Homology. protein_id:QFG27873.1 codon_start:1 desc:Pseudomonas umsongensis strain GO16 chromosome. transl_table:11	NZ_LT629767.1	Pseudomonas_umsongensis_BS3657_6927.gbk	BLU31_RS30695	6708989	6710683		L-lactate transport	translation_table:11 protein_id:WP_020796515.1 codon_start:1 desc:Pseudomonas umsongensis strain BS3657 genome assembly, chromosome: I..	81.97	K00427	lldP, lctP; L-lactate permease	09180 Brite Hierarchies	09183 Protein families: signaling and cellular processes	02000 Transporters [BR:ko02000]
CP044409	Pseudomonas_umsongensis_GO16.gbk	F6476_01160	153758	155443		L-lactate permease	inference:COORDINATES: similar to AA sequence:RefSeq:NP_253458.1 note:Derived by automated computational analysis using gene prediction method: Protein Homology. protein_id:QFG27873.1 codon_start:1 desc:Pseudomonas umsongensis strain GO16 chromosome. transl_table:11	NC_007492.2	Pseudomonas_fluorescens_Pf0-1_124.gbk	Pfl01_0753	885641	887335		L-lactate permease	protein_id:YP_346485.1 translation_table:11 desc:Pseudomonas fluorescens Pf0-1 chromosome, complete genome.. codon_start:1	80.95	K00427	lldP, lctP; L-lactate permease	09180 Brite Hierarchies	09183 Protein families: signaling and cellular processes	02000 Transporters [BR:ko02000]
CP044409	Pseudomonas_umsongensis_GO16.gbk	F6476_01160	153758	155443		L-lactate permease	inference:COORDINATES: similar to AA sequence:RefSeq:NP_253458.1 note:Derived by automated computational analysis using gene prediction method: Protein Homology. protein_id:QFG27873.1 codon_start:1 desc:Pseudomonas umsongensis strain GO16 chromosome. transl_table:11	NC_002947.4	Pseudomonas_putida_KT2440_110.gbk	PP_4735	5383537	5385207	lldP	L-lactate permease	desc:Pseudomonas putida KT2440 chromosome, complete genome.. codon_start:1 translation_table:11 protein_id:NP_746843.1	84.06	K00427	lldP, lctP; L-lactate permease	09180 Brite Hierarchies	09183 Protein families: signaling and cellular processes	02000 Transporters [BR:ko02000]
CP044409	Pseudomonas_umsongensis_GO16.gbk	F6476_01160	153758	155443		L-lactate permease	inference:COORDINATES: similar to AA sequence:RefSeq:NP_253458.1 note:Derived by automated computational analysis using gene prediction method: Protein Homology. protein_id:QFG27873.1 codon_start:1 desc:Pseudomonas umsongensis strain GO16 chromosome. transl_table:11	NC_004129.6	Pseudomonas_protegens_Pf-5_113.gbk	PFL_0817	945180	946874	glcA	glycolate permease GlcA	codon_start:1 desc:Pseudomonas protegens Pf-5 chromosome, complete genome.. translation_table:11 protein_id:YP_257952.1	80.95	K00427	lldP, lctP; L-lactate permease	09180 Brite Hierarchies	09183 Protein families: signaling and cellular processes	02000 Transporters [BR:ko02000]
CP044409	Pseudomonas_umsongensis_GO16.gbk	F6476_01160	153758	155443		L-lactate permease	inference:COORDINATES: similar to AA sequence:RefSeq:NP_253458.1 note:Derived by automated computational analysis using gene prediction method: Protein Homology. protein_id:QFG27873.1 codon_start:1 desc:Pseudomonas umsongensis strain GO16 chromosome. transl_table:11	NZ_CP008696.1	Pseudomonas_chlororaphis_PA23_2420.gbk	EY04_RS03380	807131	808816		L-lactate permease	protein_id:WP_038630580.1 translation_table:11 codon_start:1 desc:Pseudomonas chlororaphis strain PA23, complete genome..	81.49	K00427	lldP, lctP; L-lactate permease	09180 Brite Hierarchies	09183 Protein families: signaling and cellular processes	02000 Transporters [BR:ko02000]
CP044409	Pseudomonas_umsongensis_GO16.gbk	F6476_01160	153758	155443		L-lactate permease	inference:COORDINATES: similar to AA sequence:RefSeq:NP_253458.1 note:Derived by automated computational analysis using gene prediction method: Protein Homology. protein_id:QFG27873.1 codon_start:1 desc:Pseudomonas umsongensis strain GO16 chromosome. transl_table:11	NC_002516.2	Pseudomonas_aeruginosa_PAO1_107.gbk	PA4770	5355387	5357075	lldP	L-lactate permease	desc:Pseudomonas aeruginosa PAO1 chromosome, complete genome.. codon_start:1 protein_id:NP_253458.1 translation_table:11	80.2	K00427	lldP, lctP; L-lactate permease	09180 Brite Hierarchies	09183 Protein families: signaling and cellular processes	02000 Transporters [BR:ko02000]
CP044409	Pseudomonas_umsongensis_GO16.gbk	F6476_01175	158442	159659	glcF	glycolate oxidase subunit GlcF	inference:COORDINATES: similar to AA sequence:RefSeq:WP_012702820.1 note:Derived by automated computational analysis using gene prediction method: Protein Homology. protein_id:QFG27876.1 EC_number:1.1.99.14 transl_table:11 codon_start:1 desc:Pseudomonas umsongensis strain GO16 chromosome.	NC_007492.2	Pseudomonas_fluorescens_Pf0-1_124.gbk	Pfl01_2217	2539656	2540888	glcF	glycolate oxidase iron-sulfur subunit	codon_start:1 desc:Pseudomonas fluorescens Pf0-1 chromosome, complete genome.. protein_id:YP_347949.1 translation_table:11	80.45	K11473	glcF; glycolate oxidase iron-sulfur subunit	09100Metabolism	09101 Carbohydrate metabolism	09101 Carbohydrate metabolism
CP044409	Pseudomonas_umsongensis_GO16.gbk	F6476_01185	160719	162218	glcD	glycolate oxidase subunit GlcD	transl_table:11 desc:Pseudomonas umsongensis strain GO16 chromosome. codon_start:1 protein_id:QFG27878.1 EC_number:1.1.99.14 note:Derived by automated computational analysis using gene prediction method: Protein Homology. inference:COORDINATES: similar to AA sequence:RefSeq:WP_020294518.1	NC_002516.2	Pseudomonas_aeruginosa_PAO1_107.gbk	PA5355	6022203	6023702	glcD	glycolate oxidase subunit GlcD	desc:Pseudomonas aeruginosa PAO1 chromosome, complete genome.. codon_start:1 protein_id:NP_254042.1 translation_table:11	82.8	K00102	LDHD, dld; D-lactate dehydrogenase (cytochrome) [EC:1.1.2.4]	09100Metabolism	09101 Carbohydrate metabolism	00620 Pyruvate metabolism [PATH:ko00620]
CP044409	Pseudomonas_umsongensis_GO16.gbk	F6476_01185	160719	162218	glcD	glycolate oxidase subunit GlcD	transl_table:11 desc:Pseudomonas umsongensis strain GO16 chromosome. codon_start:1 protein_id:QFG27878.1 EC_number:1.1.99.14 note:Derived by automated computational analysis using gene prediction method: Protein Homology. inference:COORDINATES: similar to AA sequence:RefSeq:WP_020294518.1	NC_004578.1	Pseudomonas_syringae_pv_tomato_DC3000_111.gbk	PSPTO_3555	4011746	4013245	glcD	glycolate oxidase subunit GlcD	desc:Pseudomonas syringae pv. tomato str. DC3000 chromosome, complete genome.. codon_start:1 translation_table:11 protein_id:NP_793335.1	84.6	K00102	LDHD, dld; D-lactate dehydrogenase (cytochrome) [EC:1.1.2.4]	09100Metabolism	09101 Carbohydrate metabolism	00620 Pyruvate metabolism [PATH:ko00620]
CP044409	Pseudomonas_umsongensis_GO16.gbk	F6476_01185	160719	162218	glcD	glycolate oxidase subunit GlcD	transl_table:11 desc:Pseudomonas umsongensis strain GO16 chromosome. codon_start:1 protein_id:QFG27878.1 EC_number:1.1.99.14 note:Derived by automated computational analysis using gene prediction method: Protein Homology. inference:COORDINATES: similar to AA sequence:RefSeq:WP_020294518.1	NC_004129.6	Pseudomonas_protegens_Pf-5_113.gbk	PFL_2269	2530060	2531559	glcD	glycolate oxidase subunit GlcD	desc:Pseudomonas protegens Pf-5 chromosome, complete genome.. codon_start:1 translation_table:11 protein_id:YP_259376.1	83	K00102	LDHD, dld; D-lactate dehydrogenase (cytochrome) [EC:1.1.2.4]	09100Metabolism	09101 Carbohydrate metabolism	00620 Pyruvate metabolism [PATH:ko00620]
CP044409	Pseudomonas_umsongensis_GO16.gbk	F6476_01185	160719	162218	glcD	glycolate oxidase subunit GlcD	transl_table:11 desc:Pseudomonas umsongensis strain GO16 chromosome. codon_start:1 protein_id:QFG27878.1 EC_number:1.1.99.14 note:Derived by automated computational analysis using gene prediction method: Protein Homology. inference:COORDINATES: similar to AA sequence:RefSeq:WP_020294518.1	NZ_LT629767.1	Pseudomonas_umsongensis_BS3657_6927.gbk	BLU31_RS14795	3271956	3273455		glycolate oxidase subunit GlcD	desc:Pseudomonas umsongensis strain BS3657 genome assembly, chromosome: I.. codon_start:1 translation_table:11 protein_id:WP_020801334.1	86	K00102	LDHD, dld; D-lactate dehydrogenase (cytochrome) [EC:1.1.2.4]	09100Metabolism	09101 Carbohydrate metabolism	00620 Pyruvate metabolism [PATH:ko00620]
CP044409	Pseudomonas_umsongensis_GO16.gbk	F6476_01185	160719	162218	glcD	glycolate oxidase subunit GlcD	transl_table:11 desc:Pseudomonas umsongensis strain GO16 chromosome. codon_start:1 protein_id:QFG27878.1 EC_number:1.1.99.14 note:Derived by automated computational analysis using gene prediction method: Protein Homology. inference:COORDINATES: similar to AA sequence:RefSeq:WP_020294518.1	NC_002947.4	Pseudomonas_putida_KT2440_110.gbk	PP_3745	4274044	4275543	glcD	glycolate oxidase FAD-linked subunit	protein_id:NP_745876.1 translation_table:11 desc:Pseudomonas putida KT2440 chromosome, complete genome.. codon_start:1	85.8	K00102	LDHD, dld; D-lactate dehydrogenase (cytochrome) [EC:1.1.2.4]	09100Metabolism	09101 Carbohydrate metabolism	00620 Pyruvate metabolism [PATH:ko00620]
CP044409	Pseudomonas_umsongensis_GO16.gbk	F6476_01185	160719	162218	glcD	glycolate oxidase subunit GlcD	transl_table:11 desc:Pseudomonas umsongensis strain GO16 chromosome. codon_start:1 protein_id:QFG27878.1 EC_number:1.1.99.14 note:Derived by automated computational analysis using gene prediction method: Protein Homology. inference:COORDINATES: similar to AA sequence:RefSeq:WP_020294518.1	NZ_CP008696.1	Pseudomonas_chlororaphis_PA23_2420.gbk	EY04_RS10200	2278597	2280096		FAD-binding protein	protein_id:WP_009048205.1 translation_table:11 desc:Pseudomonas chlororaphis strain PA23, complete genome.. codon_start:1	86.2	K00102	LDHD, dld; D-lactate dehydrogenase (cytochrome) [EC:1.1.2.4]	09100Metabolism	09101 Carbohydrate metabolism	00620 Pyruvate metabolism [PATH:ko00620]
CP044409	Pseudomonas_umsongensis_GO16.gbk	F6476_01185	160719	162218	glcD	glycolate oxidase subunit GlcD	transl_table:11 desc:Pseudomonas umsongensis strain GO16 chromosome. codon_start:1 protein_id:QFG27878.1 EC_number:1.1.99.14 note:Derived by automated computational analysis using gene prediction method: Protein Homology. inference:COORDINATES: similar to AA sequence:RefSeq:WP_020294518.1	NC_007492.2	Pseudomonas_fluorescens_Pf0-1_124.gbk	Pfl01_2219	2541956	2543455		glycolate oxidase subunit GlcD	codon_start:1 desc:Pseudomonas fluorescens Pf0-1 chromosome, complete genome.. protein_id:YP_347951.1 translation_table:11	84.2	K00102	LDHD, dld; D-lactate dehydrogenase (cytochrome) [EC:1.1.2.4]	09100Metabolism	09101 Carbohydrate metabolism	00620 Pyruvate metabolism [PATH:ko00620]
CP044409	Pseudomonas_umsongensis_GO16.gbk	F6476_01185	160719	162218	glcD	glycolate oxidase subunit GlcD	transl_table:11 desc:Pseudomonas umsongensis strain GO16 chromosome. codon_start:1 protein_id:QFG27878.1 EC_number:1.1.99.14 note:Derived by automated computational analysis using gene prediction method: Protein Homology. inference:COORDINATES: similar to AA sequence:RefSeq:WP_020294518.1	NC_009434.1	Pseudomonas_stutzeri_A1501_123.gbk	PST_0431	483992	485491	glcD	glycolate oxidase subunit GlcD	protein_id:YP_001170979.1 translation_table:11 codon_start:1 desc:Pseudomonas stutzeri A1501 chromosome, complete genome..	89.6	K00102	LDHD, dld; D-lactate dehydrogenase (cytochrome) [EC:1.1.2.4]	09100Metabolism	09101 Carbohydrate metabolism	00620 Pyruvate metabolism [PATH:ko00620]
CP044409	Pseudomonas_umsongensis_GO16.gbk	F6476_01190	162467	163240	glcC	transcriptional regulator GlcC	note:Derived by automated computational analysis using gene prediction method: Protein Homology. inference:COORDINATES: similar to AA sequence:RefSeq:WP_017361145.1 transl_table:11 codon_start:1 desc:Pseudomonas umsongensis strain GO16 chromosome. protein_id:QFG27879.1	NC_009434.1	Pseudomonas_stutzeri_A1501_123.gbk	PST_0430	482986	483759	glcC	DNA-binding transcriptional regulator GlcC	codon_start:1 desc:Pseudomonas stutzeri A1501 chromosome, complete genome.. protein_id:YP_001170978.1 translation_table:11	81.64	K05799	pdhR; GntR family transcriptional regulator, transcriptional repressor for pyruvate dehydrogenase complex	09180 Brite Hierarchies	09182 Protein families: genetic information processing	09182 Protein families: genetic information processing
CP044409	Pseudomonas_umsongensis_GO16.gbk	F6476_01200	163749	165164	pyk	pyruvate kinase	protein_id:QFG27880.1 EC_number:2.7.1.40 transl_table:11 desc:Pseudomonas umsongensis strain GO16 chromosome. codon_start:1 inference:COORDINATES: similar to AA sequence:RefSeq:WP_019342279.1 note:Derived by automated computational analysis using gene prediction method: Protein Homology.	NC_009434.1	Pseudomonas_stutzeri_A1501_123.gbk	PST_3118	3357326	3358753	pykF	pyruvate kinase	codon_start:1 desc:Pseudomonas stutzeri A1501 chromosome, complete genome.. protein_id:YP_001173598.1 translation_table:11	82.67	K00873	PK, pyk; pyruvate kinase [EC:2.7.1.40]	09100Metabolism	09101 Carbohydrate metabolism, 09101 Carbohydrate metabolism, 09104 Nucleotide metabolism, 09152 Endocrine system, 09161 Cancer: overview, 09161 Cancer: overview, 09167 Endocrine and metabolic disease, 09172 Infectious disease: viral, 09182 Protein families: genetic information processing, 09183 Protein families: signaling and cellular processes	00010 Glycolysis / Gluconeogenesis [PATH:ko00010], 00620 Pyruvate metabolism [PATH:ko00620], 00230 Purine metabolism [PATH:ko00230], 04922 Glucagon signaling pathway [PATH:ko04922], 05203 Viral carcinogenesis [PATH:ko05203], 05230 Central carbon metabolism in cancer [PATH:ko05230], 04930 Type II diabetes mellitus [PATH:ko04930], 05165 Human papillomavirus infection [PATH:ko05165], 04131 Membrane …
CP044409	Pseudomonas_umsongensis_GO16.gbk	F6476_01200	163749	165164	pyk	pyruvate kinase	protein_id:QFG27880.1 EC_number:2.7.1.40 transl_table:11 desc:Pseudomonas umsongensis strain GO16 chromosome. codon_start:1 inference:COORDINATES: similar to AA sequence:RefSeq:WP_019342279.1 note:Derived by automated computational analysis using gene prediction method: Protein Homology.	NZ_CP008696.1	Pseudomonas_chlororaphis_PA23_2420.gbk	EY04_RS07880	1776643	1778058		pyruvate kinase	desc:Pseudomonas chlororaphis strain PA23, complete genome.. codon_start:1 translation_table:11 protein_id:WP_009047742.1	80.43	K00873	PK, pyk; pyruvate kinase [EC:2.7.1.40]	09100Metabolism	09101 Carbohydrate metabolism, 09101 Carbohydrate metabolism, 09104 Nucleotide metabolism, 09152 Endocrine system, 09161 Cancer: overview, 09161 Cancer: overview, 09167 Endocrine and metabolic disease, 09172 Infectious disease: viral, 09182 Protein families: genetic information processing, 09183 Protein families: signaling and cellular processes	00010 Glycolysis / Gluconeogenesis [PATH:ko00010], 00620 Pyruvate metabolism [PATH:ko00620], 00230 Purine metabolism [PATH:ko00230], 04922 Glucagon signaling pathway [PATH:ko04922], 05203 Viral carcinogenesis [PATH:ko05203], 05230 Central carbon metabolism in cancer [PATH:ko05230], 04930 Type II diabetes mellitus [PATH:ko04930], 05165 Human papillomavirus infection [PATH:ko05165], 04131 Membrane …
CP044409	Pseudomonas_umsongensis_GO16.gbk	F6476_01205	165161	166435		glycerate kinase	note:Derived by automated computational analysis using gene prediction method: Protein Homology. inference:COORDINATES: similar to AA sequence:RefSeq:WP_003243290.1 codon_start:1 desc:Pseudomonas umsongensis strain GO16 chromosome. transl_table:11 protein_id:QFG27881.1	NC_002947.4	Pseudomonas_putida_KT2440_110.gbk	PP_4300	4890839	4892113	ttuD	hydroxypyruvate reductase	translation_table:11 protein_id:NP_746416.1 desc:Pseudomonas putida KT2440 chromosome, complete genome.. codon_start:1	80.76	K00050	ttuD; hydroxypyruvate reductase [EC:1.1.1.81]	09100Metabolism	09101 Carbohydrate metabolism, 09105 Amino acid metabolism	00630 Glyoxylate and dicarboxylate metabolism [PATH:ko00630], 00260 Glycine, serine and threonine metabolism [PATH:ko00260]
CP044409	Pseudomonas_umsongensis_GO16.gbk	F6476_01210	166638	167528		2-hydroxy-3-oxopropionate reductase	inference:COORDINATES: similar to AA sequence:RefSeq:NP_250191.1 note:Derived by automated computational analysis using gene prediction method: Protein Homology. EC_number:1.1.1.60 protein_id:QFG27882.1 desc:Pseudomonas umsongensis strain GO16 chromosome. codon_start:1 transl_table:11	NZ_LT629767.1	Pseudomonas_umsongensis_BS3657_6927.gbk	BLU31_RS04430	916008	916901		2-hydroxy-3-oxopropionate reductase	codon_start:1 desc:Pseudomonas umsongensis strain BS3657 genome assembly, chromosome: I.. protein_id:WP_020797007.1 translation_table:11	85.47	K00042	garR, glxR; 2-hydroxy-3-oxopropionate reductase [EC:1.1.1.60]	09100Metabolism	09101 Carbohydrate metabolism	00630 Glyoxylate and dicarboxylate metabolism [PATH:ko00630]
CP044409	Pseudomonas_umsongensis_GO16.gbk	F6476_01210	166638	167528		2-hydroxy-3-oxopropionate reductase	inference:COORDINATES: similar to AA sequence:RefSeq:NP_250191.1 note:Derived by automated computational analysis using gene prediction method: Protein Homology. EC_number:1.1.1.60 protein_id:QFG27882.1 desc:Pseudomonas umsongensis strain GO16 chromosome. codon_start:1 transl_table:11	NZ_CP008696.1	Pseudomonas_chlororaphis_PA23_2420.gbk	EY04_RS07890	1779515	1780405		tartronate semialdehyde reductase	codon_start:1 desc:Pseudomonas chlororaphis strain PA23, complete genome.. protein_id:WP_038631042.1 translation_table:11	85.52	K00042	garR, glxR; 2-hydroxy-3-oxopropionate reductase [EC:1.1.1.60]	09100Metabolism	09101 Carbohydrate metabolism	00630 Glyoxylate and dicarboxylate metabolism [PATH:ko00630]
CP044409	Pseudomonas_umsongensis_GO16.gbk	F6476_01210	166638	167528		2-hydroxy-3-oxopropionate reductase	inference:COORDINATES: similar to AA sequence:RefSeq:NP_250191.1 note:Derived by automated computational analysis using gene prediction method: Protein Homology. EC_number:1.1.1.60 protein_id:QFG27882.1 desc:Pseudomonas umsongensis strain GO16 chromosome. codon_start:1 transl_table:11	NC_002947.4	Pseudomonas_putida_KT2440_110.gbk	PP_4299	4889707	4890600	glxR	2-hydroxy-3-oxopropionate reductase	translation_table:11 protein_id:NP_746415.1 desc:Pseudomonas putida KT2440 chromosome, complete genome.. codon_start:1	86.15	K00042	garR, glxR; 2-hydroxy-3-oxopropionate reductase [EC:1.1.1.60]	09100Metabolism	09101 Carbohydrate metabolism	00630 Glyoxylate and dicarboxylate metabolism [PATH:ko00630]
CP044409	Pseudomonas_umsongensis_GO16.gbk	F6476_01210	166638	167528		2-hydroxy-3-oxopropionate reductase	inference:COORDINATES: similar to AA sequence:RefSeq:NP_250191.1 note:Derived by automated computational analysis using gene prediction method: Protein Homology. EC_number:1.1.1.60 protein_id:QFG27882.1 desc:Pseudomonas umsongensis strain GO16 chromosome. codon_start:1 transl_table:11	NC_002516.2	Pseudomonas_aeruginosa_PAO1_107.gbk	PA1500	1629059	1629949		probable oxidoreductase	protein_id:NP_250191.1 translation_table:11 codon_start:1 desc:Pseudomonas aeruginosa PAO1 chromosome, complete genome..	87.21	K00042	garR, glxR; 2-hydroxy-3-oxopropionate reductase [EC:1.1.1.60]	09100Metabolism	09101 Carbohydrate metabolism	00630 Glyoxylate and dicarboxylate metabolism [PATH:ko00630]
CP044409	Pseudomonas_umsongensis_GO16.gbk	F6476_01210	166638	167528		2-hydroxy-3-oxopropionate reductase	inference:COORDINATES: similar to AA sequence:RefSeq:NP_250191.1 note:Derived by automated computational analysis using gene prediction method: Protein Homology. EC_number:1.1.1.60 protein_id:QFG27882.1 desc:Pseudomonas umsongensis strain GO16 chromosome. codon_start:1 transl_table:11	NC_009434.1	Pseudomonas_stutzeri_A1501_123.gbk	PST_3116	3354779	3355669	glxR	2-hydroxy-3-oxopropionate reductase	desc:Pseudomonas stutzeri A1501 chromosome, complete genome.. codon_start:1 translation_table:11 protein_id:YP_001173596.1	87.21	K00042	garR, glxR; 2-hydroxy-3-oxopropionate reductase [EC:1.1.1.60]	09100Metabolism	09101 Carbohydrate metabolism	00630 Glyoxylate and dicarboxylate metabolism [PATH:ko00630]
CP044409	Pseudomonas_umsongensis_GO16.gbk	F6476_01210	166638	167528		2-hydroxy-3-oxopropionate reductase	inference:COORDINATES: similar to AA sequence:RefSeq:NP_250191.1 note:Derived by automated computational analysis using gene prediction method: Protein Homology. EC_number:1.1.1.60 protein_id:QFG27882.1 desc:Pseudomonas umsongensis strain GO16 chromosome. codon_start:1 transl_table:11	NC_007492.2	Pseudomonas_fluorescens_Pf0-1_124.gbk	Pfl01_1596	1783136	1784029		2-hydroxy-3-oxopropionate reductase	translation_table:11 protein_id:YP_347328.1 desc:Pseudomonas fluorescens Pf0-1 chromosome, complete genome.. codon_start:1	85.14	K00042	garR, glxR; 2-hydroxy-3-oxopropionate reductase [EC:1.1.1.60]	09100Metabolism	09101 Carbohydrate metabolism	00630 Glyoxylate and dicarboxylate metabolism [PATH:ko00630]
CP044409	Pseudomonas_umsongensis_GO16.gbk	F6476_01210	166638	167528		2-hydroxy-3-oxopropionate reductase	inference:COORDINATES: similar to AA sequence:RefSeq:NP_250191.1 note:Derived by automated computational analysis using gene prediction method: Protein Homology. EC_number:1.1.1.60 protein_id:QFG27882.1 desc:Pseudomonas umsongensis strain GO16 chromosome. codon_start:1 transl_table:11	NC_004129.6	Pseudomonas_protegens_Pf-5_113.gbk	PFL_1699	1900425	1901318	glxR	2-hydroxy-3-oxopropionate reductase	desc:Pseudomonas protegens Pf-5 chromosome, complete genome.. codon_start:1 translation_table:11 protein_id:YP_258825.1	84.8	K00042	garR, glxR; 2-hydroxy-3-oxopropionate reductase [EC:1.1.1.60]	09100Metabolism	09101 Carbohydrate metabolism	00630 Glyoxylate and dicarboxylate metabolism [PATH:ko00630]
CP044409	Pseudomonas_umsongensis_GO16.gbk	F6476_01215	167543	168325	hyi	hydroxypyruvate isomerase	EC_number:5.3.1.22 protein_id:QFG27883.1 transl_table:11 codon_start:1 desc:Pseudomonas umsongensis strain GO16 chromosome. inference:COORDINATES: similar to AA sequence:RefSeq:NP_250192.1 note:Derived by automated computational analysis using gene prediction method: Protein Homology.	NC_004129.6	Pseudomonas_protegens_Pf-5_113.gbk	PFL_1700	1901424	1902206	hyi_1	hydroxypyruvate isomerase	codon_start:1 desc:Pseudomonas protegens Pf-5 chromosome, complete genome.. translation_table:11 protein_id:YP_258826.1	81.23	K01816	hyi, gip; hydroxypyruvate isomerase [EC:5.3.1.22]	09100Metabolism	09101 Carbohydrate metabolism	09101 Carbohydrate metabolism
CP044409	Pseudomonas_umsongensis_GO16.gbk	F6476_01215	167543	168325	hyi	hydroxypyruvate isomerase	EC_number:5.3.1.22 protein_id:QFG27883.1 transl_table:11 codon_start:1 desc:Pseudomonas umsongensis strain GO16 chromosome. inference:COORDINATES: similar to AA sequence:RefSeq:NP_250192.1 note:Derived by automated computational analysis using gene prediction method: Protein Homology.	NZ_CP008696.1	Pseudomonas_chlororaphis_PA23_2420.gbk	EY04_RS07895	1780567	1781349		hydroxypyruvate isomerase	protein_id:WP_009047745.1 translation_table:11 codon_start:1 desc:Pseudomonas chlororaphis strain PA23, complete genome..	80.84	K01816	hyi, gip; hydroxypyruvate isomerase [EC:5.3.1.22]	09100Metabolism	09101 Carbohydrate metabolism	09101 Carbohydrate metabolism
CP044409	Pseudomonas_umsongensis_GO16.gbk	F6476_01215	167543	168325	hyi	hydroxypyruvate isomerase	EC_number:5.3.1.22 protein_id:QFG27883.1 transl_table:11 codon_start:1 desc:Pseudomonas umsongensis strain GO16 chromosome. inference:COORDINATES: similar to AA sequence:RefSeq:NP_250192.1 note:Derived by automated computational analysis using gene prediction method: Protein Homology.	NC_007492.2	Pseudomonas_fluorescens_Pf0-1_124.gbk	Pfl01_1597	1784072	1784854		hydroxypyruvate isomerase	codon_start:1 desc:Pseudomonas fluorescens Pf0-1 chromosome, complete genome.. translation_table:11 protein_id:YP_347329.1	83.91	K01816	hyi, gip; hydroxypyruvate isomerase [EC:5.3.1.22]	09100Metabolism	09101 Carbohydrate metabolism	09101 Carbohydrate metabolism
CP044409	Pseudomonas_umsongensis_GO16.gbk	F6476_01215	167543	168325	hyi	hydroxypyruvate isomerase	EC_number:5.3.1.22 protein_id:QFG27883.1 transl_table:11 codon_start:1 desc:Pseudomonas umsongensis strain GO16 chromosome. inference:COORDINATES: similar to AA sequence:RefSeq:NP_250192.1 note:Derived by automated computational analysis using gene prediction method: Protein Homology.	NZ_LT629767.1	Pseudomonas_umsongensis_BS3657_6927.gbk	BLU31_RS04435	917033	917815		hydroxypyruvate isomerase	translation_table:11 protein_id:WP_020797009.1 codon_start:1 desc:Pseudomonas umsongensis strain BS3657 genome assembly, chromosome: I..	83.52	K01816	hyi, gip; hydroxypyruvate isomerase [EC:5.3.1.22]	09100Metabolism	09101 Carbohydrate metabolism	09101 Carbohydrate metabolism
CP044409	Pseudomonas_umsongensis_GO16.gbk	F6476_01220	168373	170148	gcl	glyoxylate carboligase	inference:COORDINATES: similar to AA sequence:RefSeq:NP_250193.1 note:Derived by automated computational analysis using gene prediction method: Protein Homology. protein_id:QFG27884.1 EC_number:4.1.1.47 transl_table:11 codon_start:1 desc:Pseudomonas umsongensis strain GO16 chromosome.	NZ_LT629767.1	Pseudomonas_umsongensis_BS3657_6927.gbk	BLU31_RS04440	917949	919724		glyoxylate carboligase	codon_start:1 desc:Pseudomonas umsongensis strain BS3657 genome assembly, chromosome: I.. translation_table:11 protein_id:WP_083348454.1	85.64	K01608	gcl; tartronate-semialdehyde synthase [EC:4.1.1.47]	09100Metabolism	09101 Carbohydrate metabolism	09101 Carbohydrate metabolism
CP044409	Pseudomonas_umsongensis_GO16.gbk	F6476_01220	168373	170148	gcl	glyoxylate carboligase	inference:COORDINATES: similar to AA sequence:RefSeq:NP_250193.1 note:Derived by automated computational analysis using gene prediction method: Protein Homology. protein_id:QFG27884.1 EC_number:4.1.1.47 transl_table:11 codon_start:1 desc:Pseudomonas umsongensis strain GO16 chromosome.	NC_002947.4	Pseudomonas_putida_KT2440_110.gbk	PP_4297	4886942	4888717	gcl	glyoxylate carboligase	protein_id:NP_746413.1 translation_table:11 desc:Pseudomonas putida KT2440 chromosome, complete genome.. codon_start:1	85.64	K01608	gcl; tartronate-semialdehyde synthase [EC:4.1.1.47]	09100Metabolism	09101 Carbohydrate metabolism	09101 Carbohydrate metabolism
CP044409	Pseudomonas_umsongensis_GO16.gbk	F6476_01220	168373	170148	gcl	glyoxylate carboligase	inference:COORDINATES: similar to AA sequence:RefSeq:NP_250193.1 note:Derived by automated computational analysis using gene prediction method: Protein Homology. protein_id:QFG27884.1 EC_number:4.1.1.47 transl_table:11 codon_start:1 desc:Pseudomonas umsongensis strain GO16 chromosome.	NC_002516.2	Pseudomonas_aeruginosa_PAO1_107.gbk	PA1502	1630902	1632677	gcl	glyoxylate carboligase	protein_id:NP_250193.1 translation_table:11 codon_start:1 desc:Pseudomonas aeruginosa PAO1 chromosome, complete genome..	86.82	K01608	gcl; tartronate-semialdehyde synthase [EC:4.1.1.47]	09100Metabolism	09101 Carbohydrate metabolism	09101 Carbohydrate metabolism
CP044409	Pseudomonas_umsongensis_GO16.gbk	F6476_01220	168373	170148	gcl	glyoxylate carboligase	inference:COORDINATES: similar to AA sequence:RefSeq:NP_250193.1 note:Derived by automated computational analysis using gene prediction method: Protein Homology. protein_id:QFG27884.1 EC_number:4.1.1.47 transl_table:11 codon_start:1 desc:Pseudomonas umsongensis strain GO16 chromosome.	NZ_CP008696.1	Pseudomonas_chlororaphis_PA23_2420.gbk	EY04_RS07900	1781487	1783262		glyoxylate carboligase	translation_table:11 protein_id:WP_038631044.1 desc:Pseudomonas chlororaphis strain PA23, complete genome.. codon_start:1	85.64	K01608	gcl; tartronate-semialdehyde synthase [EC:4.1.1.47]	09100Metabolism	09101 Carbohydrate metabolism	09101 Carbohydrate metabolism
CP044409	Pseudomonas_umsongensis_GO16.gbk	F6476_01220	168373	170148	gcl	glyoxylate carboligase	inference:COORDINATES: similar to AA sequence:RefSeq:NP_250193.1 note:Derived by automated computational analysis using gene prediction method: Protein Homology. protein_id:QFG27884.1 EC_number:4.1.1.47 transl_table:11 codon_start:1 desc:Pseudomonas umsongensis strain GO16 chromosome.	NC_004129.6	Pseudomonas_protegens_Pf-5_113.gbk	PFL_1701	1902323	1904098	gcl	glyoxylate carboligase	translation_table:11 protein_id:YP_258827.1 desc:Pseudomonas protegens Pf-5 chromosome, complete genome.. codon_start:1	86.49	K01608	gcl; tartronate-semialdehyde synthase [EC:4.1.1.47]	09100Metabolism	09101 Carbohydrate metabolism	09101 Carbohydrate metabolism
CP044409	Pseudomonas_umsongensis_GO16.gbk	F6476_01220	168373	170148	gcl	glyoxylate carboligase	inference:COORDINATES: similar to AA sequence:RefSeq:NP_250193.1 note:Derived by automated computational analysis using gene prediction method: Protein Homology. protein_id:QFG27884.1 EC_number:4.1.1.47 transl_table:11 codon_start:1 desc:Pseudomonas umsongensis strain GO16 chromosome.	NC_007492.2	Pseudomonas_fluorescens_Pf0-1_124.gbk	Pfl01_1598	1784943	1786718		glyoxylate carboligase	protein_id:YP_347330.1 translation_table:11 codon_start:1 desc:Pseudomonas fluorescens Pf0-1 chromosome, complete genome..	86.32	K01608	gcl; tartronate-semialdehyde synthase [EC:4.1.1.47]	09100Metabolism	09101 Carbohydrate metabolism	09101 Carbohydrate metabolism
CP044409	Pseudomonas_umsongensis_GO16.gbk	F6476_01270	179699	181288		peptide chain release factor 3	inference:COORDINATES: similar to AA sequence:RefSeq:WP_016391145.1 note:Derived by automated computational analysis using gene prediction method: Protein Homology. protein_id:QFG27893.1 desc:Pseudomonas umsongensis strain GO16 chromosome. codon_start:1 transl_table:11	NC_009434.1	Pseudomonas_stutzeri_A1501_123.gbk	PST_0993	1100777	1102360	prfC	peptide chain release factor 3	protein_id:YP_001171532.1 translation_table:11 codon_start:1 desc:Pseudomonas stutzeri A1501 chromosome, complete genome..	91.19	K02837	prfC; peptide chain release factor 3	09180 Brite Hierarchies	09182 Protein families: genetic information processing	09182 Protein families: genetic information processing
CP044409	Pseudomonas_umsongensis_GO16.gbk	F6476_01270	179699	181288		peptide chain release factor 3	inference:COORDINATES: similar to AA sequence:RefSeq:WP_016391145.1 note:Derived by automated computational analysis using gene prediction method: Protein Homology. protein_id:QFG27893.1 desc:Pseudomonas umsongensis strain GO16 chromosome. codon_start:1 transl_table:11	NC_004578.1	Pseudomonas_syringae_pv_tomato_DC3000_111.gbk	PSPTO_4579	5175451	5177034	prfC	peptide chain release factor 3	translation_table:11 protein_id:NP_794330.1 codon_start:1 desc:Pseudomonas syringae pv. tomato str. DC3000 chromosome, complete genome..	94.83	K02837	prfC; peptide chain release factor 3	09180 Brite Hierarchies	09182 Protein families: genetic information processing	09182 Protein families: genetic information processing
CP044409	Pseudomonas_umsongensis_GO16.gbk	F6476_01270	179699	181288		peptide chain release factor 3	inference:COORDINATES: similar to AA sequence:RefSeq:WP_016391145.1 note:Derived by automated computational analysis using gene prediction method: Protein Homology. protein_id:QFG27893.1 desc:Pseudomonas umsongensis strain GO16 chromosome. codon_start:1 transl_table:11	NC_007492.2	Pseudomonas_fluorescens_Pf0-1_124.gbk	Pfl01_0807	951785	953368	prfC	peptide chain release factor 3	protein_id:YP_346539.1 translation_table:11 desc:Pseudomonas fluorescens Pf0-1 chromosome, complete genome.. codon_start:1	81.99	K02837	prfC; peptide chain release factor 3	09180 Brite Hierarchies	09182 Protein families: genetic information processing	09182 Protein families: genetic information processing
CP044409	Pseudomonas_umsongensis_GO16.gbk	F6476_01270	179699	181288		peptide chain release factor 3	inference:COORDINATES: similar to AA sequence:RefSeq:WP_016391145.1 note:Derived by automated computational analysis using gene prediction method: Protein Homology. protein_id:QFG27893.1 desc:Pseudomonas umsongensis strain GO16 chromosome. codon_start:1 transl_table:11	NZ_LT629767.1	Pseudomonas_umsongensis_BS3657_6927.gbk	BLU31_RS00145	32629	34212		peptide chain release factor 3	desc:Pseudomonas umsongensis strain BS3657 genome assembly, chromosome: I.. codon_start:1 translation_table:11 protein_id:WP_033040112.1	98.28	K02837	prfC; peptide chain release factor 3	09180 Brite Hierarchies	09182 Protein families: genetic information processing	09182 Protein families: genetic information processing
CP044409	Pseudomonas_umsongensis_GO16.gbk	F6476_01270	179699	181288		peptide chain release factor 3	inference:COORDINATES: similar to AA sequence:RefSeq:WP_016391145.1 note:Derived by automated computational analysis using gene prediction method: Protein Homology. protein_id:QFG27893.1 desc:Pseudomonas umsongensis strain GO16 chromosome. codon_start:1 transl_table:11	NC_002516.2	Pseudomonas_aeruginosa_PAO1_107.gbk	PA3903	4371969	4373552	prfC	peptide chain release factor 3	codon_start:1 desc:Pseudomonas aeruginosa PAO1 chromosome, complete genome.. protein_id:NP_252592.1 translation_table:11	89.27	K02837	prfC; peptide chain release factor 3	09180 Brite Hierarchies	09182 Protein families: genetic information processing	09182 Protein families: genetic information processing
[truncated: 20,667 more rows]
