# Supplementary material for: Genome analysis of the metabolically versatile Pseudomonas umsongensis GO16: the genetic basis for PET monomer upcycling into polyhydroxyalkanoates
Source: Microb Biotechnol. 2021 Jan 6;14(6):2463–80. doi: 10.1111/1751-7915.13712 (PMC8601165; doi:10.1111/1751-7915.13712)
Supplement: Supplementary file 2 — Table S2. Blast atlas of the plasmid pENK22. The table shows the results of the tblastx analysis comparing the annotated features present in the plasmid pENK22 against representative similar plasmids (see the experimental procedures section for details on the computational analysis). [file MBT2-14-2463-s002.xlsx]

## Sheet: Sheet1
Sequence ID	File	Locus Tag	Start	End	Gene	Product	Other	Hit Sequence ID	Hit File	Hit Locus	Hit Start	Hit End	Hit Gene	Hit Product	Other	Percent Identity
CP044408	Pseudomonas_umsongensis_strain_GO16_plasmid_pENK22.gb	F6476_00005	81539	81914		cupin	note:Derived by automated computational analysis using gene prediction method: Protein Homology. inference:COORDINATES: similar to AA sequence:RefSeq:WP_008248236.1 codon_start:1 protein_id:QFG27673.1 desc:Pseudomonas umsongensis strain GO16 plasmid pENK22, complete sequence. transl_table:11	JN248563	Pseudomonas_sp._MC1_plasmid_KOPRI126573.gb	pYIC1_56	55847	56251		putative trasncriptional regulator protein	codon_start:1 note:orf21 protein_id:AEV45897.1 desc:Pseudomonas sp. MC1 plasmid KOPRI126573, complete sequence. transl_table:11	90.4
CP044408	Pseudomonas_umsongensis_strain_GO16_plasmid_pENK22.gb	F6476_00005	81539	81914		cupin	note:Derived by automated computational analysis using gene prediction method: Protein Homology. inference:COORDINATES: similar to AA sequence:RefSeq:WP_008248236.1 codon_start:1 protein_id:QFG27673.1 desc:Pseudomonas umsongensis strain GO16 plasmid pENK22, complete sequence. transl_table:11	JN248563	Pseudomonas_sp._MC1_plasmid_KOPRI126573.gb	pYIC1_63	64386	65066		putative transcriptional regulator protein	transl_table:11 desc:Pseudomonas sp. MC1 plasmid KOPRI126573, complete sequence. protein_id:AEV45904.1 codon_start:1 note:orf27	100
CP044408	Pseudomonas_umsongensis_strain_GO16_plasmid_pENK22.gb	F6476_00005	81539	81914		cupin	note:Derived by automated computational analysis using gene prediction method: Protein Homology. inference:COORDINATES: similar to AA sequence:RefSeq:WP_008248236.1 codon_start:1 protein_id:QFG27673.1 desc:Pseudomonas umsongensis strain GO16 plasmid pENK22, complete sequence. transl_table:11	AB237655	Pseudomonas_putida_G7_plasmid_NAH7.gb		64739	65419	orf27	hypothetical protein	transl_table:11 desc:Pseudomonas putida plasmid NAH7 DNA, complete sequence, strain:G7. codon_start:1 note:similar to orf21, ORF41 of pWW0 protein_id:BAE92184.1	100
CP044408	Pseudomonas_umsongensis_strain_GO16_plasmid_pENK22.gb	F6476_00005	81539	81914		cupin	note:Derived by automated computational analysis using gene prediction method: Protein Homology. inference:COORDINATES: similar to AA sequence:RefSeq:WP_008248236.1 codon_start:1 protein_id:QFG27673.1 desc:Pseudomonas umsongensis strain GO16 plasmid pENK22, complete sequence. transl_table:11	AB237655	Pseudomonas_putida_G7_plasmid_NAH7.gb		56202	56606	orf21	hypothetical protein	note:similar to orf27, truncated ORF41 of pWW0 inference:non-experimental evidence, no additional details recorded function:unknown codon_start:1 protein_id:BAE92177.1 desc:Pseudomonas putida plasmid NAH7 DNA, complete sequence, strain:G7. transl_table:11	86.4
CP044408	Pseudomonas_umsongensis_strain_GO16_plasmid_pENK22.gb	F6476_00005	1	320		cupin	inference:COORDINATES: similar to AA sequence:RefSeq:WP_008248236.1 note:Derived by automated computational analysis using gene prediction method: Protein Homology. transl_table:11 desc:Pseudomonas umsongensis strain GO16 plasmid pENK22, complete sequence. codon_start:1 protein_id:QFG27673.1	AB237655	Pseudomonas_putida_G7_plasmid_NAH7.gb		64739	65419	orf27	hypothetical protein	desc:Pseudomonas putida plasmid NAH7 DNA, complete sequence, strain:G7. transl_table:11 note:similar to orf21, ORF41 of pWW0 codon_start:1 protein_id:BAE92184.1	100
CP044408	Pseudomonas_umsongensis_strain_GO16_plasmid_pENK22.gb	F6476_00005	1	320		cupin	inference:COORDINATES: similar to AA sequence:RefSeq:WP_008248236.1 note:Derived by automated computational analysis using gene prediction method: Protein Homology. transl_table:11 desc:Pseudomonas umsongensis strain GO16 plasmid pENK22, complete sequence. codon_start:1 protein_id:QFG27673.1	JN248563	Pseudomonas_sp._MC1_plasmid_KOPRI126573.gb	pYIC1_63	64386	65066		putative transcriptional regulator protein	note:orf27 codon_start:1 protein_id:AEV45904.1 desc:Pseudomonas sp. MC1 plasmid KOPRI126573, complete sequence. transl_table:11	100
CP044408	Pseudomonas_umsongensis_strain_GO16_plasmid_pENK22.gb	F6476_00010	582	1433		universal stress protein	inference:COORDINATES: similar to AA sequence:RefSeq:WP_012316922.1 note:Derived by automated computational analysis using gene prediction method: Protein Homology. transl_table:11 desc:Pseudomonas umsongensis strain GO16 plasmid pENK22, complete sequence. codon_start:1 protein_id:QFG27674.1	JN248563	Pseudomonas_sp._MC1_plasmid_KOPRI126573.gb	pYIC1_64	65328	66179		UspA domain protein	protein_id:AEV45905.1 codon_start:1 note:UspA domain protein. PSEEN4556 universal stress protein family. orf28 desc:Pseudomonas sp. MC1 plasmid KOPRI126573, complete sequence. transl_table:11	100
CP044408	Pseudomonas_umsongensis_strain_GO16_plasmid_pENK22.gb	F6476_00010	582	1433		universal stress protein	inference:COORDINATES: similar to AA sequence:RefSeq:WP_012316922.1 note:Derived by automated computational analysis using gene prediction method: Protein Homology. transl_table:11 desc:Pseudomonas umsongensis strain GO16 plasmid pENK22, complete sequence. codon_start:1 protein_id:QFG27674.1	AB237655	Pseudomonas_putida_G7_plasmid_NAH7.gb		65681	66532	orf28	hypothetical protein	inference:non-experimental evidence, no additional details recorded function:unknown codon_start:1 protein_id:BAE92185.1 transl_table:11 desc:Pseudomonas putida plasmid NAH7 DNA, complete sequence, strain:G7.	100
CP044408	Pseudomonas_umsongensis_strain_GO16_plasmid_pENK22.gb	F6476_00015	1445	2932		SulP family inorganic anion transporter	transl_table:11 desc:Pseudomonas umsongensis strain GO16 plasmid pENK22, complete sequence. codon_start:1 protein_id:QFG27675.1 inference:COORDINATES: similar to AA sequence:RefSeq:WP_019436569.1 note:Derived by automated computational analysis using gene prediction method: Protein Homology.	AB237655	Pseudomonas_putida_G7_plasmid_NAH7.gb		66544	68031	orf29	putative sulfate permease protein	codon_start:1 protein_id:BAE92186.1 desc:Pseudomonas putida plasmid NAH7 DNA, complete sequence, strain:G7. transl_table:11 inference:non-experimental evidence, no additional details recorded function:permease	100
CP044408	Pseudomonas_umsongensis_strain_GO16_plasmid_pENK22.gb	F6476_00015	1445	2932		SulP family inorganic anion transporter	transl_table:11 desc:Pseudomonas umsongensis strain GO16 plasmid pENK22, complete sequence. codon_start:1 protein_id:QFG27675.1 inference:COORDINATES: similar to AA sequence:RefSeq:WP_019436569.1 note:Derived by automated computational analysis using gene prediction method: Protein Homology.	JN248563	Pseudomonas_sp._MC1_plasmid_KOPRI126573.gb	pYIC1_65	66191	67678		putative sulfate permease protein	transl_table:11 desc:Pseudomonas sp. MC1 plasmid KOPRI126573, complete sequence. codon_start:1 note:orf29 protein_id:AEV45906.1	100
CP044408	Pseudomonas_umsongensis_strain_GO16_plasmid_pENK22.gb	F6476_00030	3761	4399		nuclease	desc:Pseudomonas umsongensis strain GO16 plasmid pENK22, complete sequence. transl_table:11 protein_id:QFG27677.1 codon_start:1 note:Derived by automated computational analysis using gene prediction method: Protein Homology. inference:COORDINATES: similar to AA sequence:RefSeq:WP_011117452.1	AF491307	Pseudomonas_putida_NCIB_9816_4_plasmid_pDTG1.gb		70173	70811		putative nuclease	desc:Pseudomonas putida NCIB 9816-4 plasmid pDTG1, complete sequence. transl_table:11 codon_start:1 note:Orf701 protein_id:AAO64326.1	88.26
CP044408	Pseudomonas_umsongensis_strain_GO16_plasmid_pENK22.gb	F6476_00030	3761	4399		nuclease	desc:Pseudomonas umsongensis strain GO16 plasmid pENK22, complete sequence. transl_table:11 protein_id:QFG27677.1 codon_start:1 note:Derived by automated computational analysis using gene prediction method: Protein Homology. inference:COORDINATES: similar to AA sequence:RefSeq:WP_011117452.1	AB237655	Pseudomonas_putida_G7_plasmid_NAH7.gb		68860	69498	orf31	putative nuclease protein	transl_table:11 desc:Pseudomonas putida plasmid NAH7 DNA, complete sequence, strain:G7. protein_id:BAE92188.1 codon_start:1 function:nuclease inference:non-experimental evidence, no additional details recorded	100
CP044408	Pseudomonas_umsongensis_strain_GO16_plasmid_pENK22.gb	F6476_00030	3761	4399		nuclease	desc:Pseudomonas umsongensis strain GO16 plasmid pENK22, complete sequence. transl_table:11 protein_id:QFG27677.1 codon_start:1 note:Derived by automated computational analysis using gene prediction method: Protein Homology. inference:COORDINATES: similar to AA sequence:RefSeq:WP_011117452.1	JN248563	Pseudomonas_sp._MC1_plasmid_KOPRI126573.gb	pYIC1_67	68507	69145		putative nuclease protein	transl_table:11 desc:Pseudomonas sp. MC1 plasmid KOPRI126573, complete sequence. protein_id:AEV45908.1 codon_start:1 note:orf31	100
CP044408	Pseudomonas_umsongensis_strain_GO16_plasmid_pENK22.gb	F6476_00030	3761	4399		nuclease	desc:Pseudomonas umsongensis strain GO16 plasmid pENK22, complete sequence. transl_table:11 protein_id:QFG27677.1 codon_start:1 note:Derived by automated computational analysis using gene prediction method: Protein Homology. inference:COORDINATES: similar to AA sequence:RefSeq:WP_011117452.1	AY887963	Pseudomonas_fluorescens_strain_PC20_plasmid_pNAH20.gb		68977	69615		putative nuclease	note:pNAH20p76. orf76 protein_id:ACQ63543.1 codon_start:1 transl_table:11 desc:Pseudomonas fluorescens strain PC20 plasmid pNAH20, complete sequence.	88.26
CP044408	Pseudomonas_umsongensis_strain_GO16_plasmid_pENK22.gb	F6476_00035	4447	4929		hypothetical protein	desc:Pseudomonas umsongensis strain GO16 plasmid pENK22, complete sequence. transl_table:11 protein_id:QFG27678.1 codon_start:1 note:Derived by automated computational analysis using gene prediction method: GeneMarkS-2+. inference:COORDINATES: ab initio prediction:GeneMarkS-2+	AB237655	Pseudomonas_putida_G7_plasmid_NAH7.gb		69546	70028	orf32	hypothetical protein	transl_table:11 desc:Pseudomonas putida plasmid NAH7 DNA, complete sequence, strain:G7. protein_id:BAE92189.1 codon_start:1 function:unknown inference:non-experimental evidence, no additional details recorded	100
CP044408	Pseudomonas_umsongensis_strain_GO16_plasmid_pENK22.gb	F6476_00035	4447	4929		hypothetical protein	desc:Pseudomonas umsongensis strain GO16 plasmid pENK22, complete sequence. transl_table:11 protein_id:QFG27678.1 codon_start:1 note:Derived by automated computational analysis using gene prediction method: GeneMarkS-2+. inference:COORDINATES: ab initio prediction:GeneMarkS-2+	AF491307	Pseudomonas_putida_NCIB_9816_4_plasmid_pDTG1.gb		70859	71341		unknown	codon_start:1 protein_id:AAO64327.1 note:Orf708 inference:non-experimental evidence, no additional details recorded desc:Pseudomonas putida NCIB 9816-4 plasmid pDTG1, complete sequence. transl_table:11	90.06
CP044408	Pseudomonas_umsongensis_strain_GO16_plasmid_pENK22.gb	F6476_00035	4447	4929		hypothetical protein	desc:Pseudomonas umsongensis strain GO16 plasmid pENK22, complete sequence. transl_table:11 protein_id:QFG27678.1 codon_start:1 note:Derived by automated computational analysis using gene prediction method: GeneMarkS-2+. inference:COORDINATES: ab initio prediction:GeneMarkS-2+	JN248563	Pseudomonas_sp._MC1_plasmid_KOPRI126573.gb	pYIC1_68	69193	69675		hypothetical protein	desc:Pseudomonas sp. MC1 plasmid KOPRI126573, complete sequence. transl_table:11 protein_id:AEV45909.1 note:orf32 codon_start:1	100
CP044408	Pseudomonas_umsongensis_strain_GO16_plasmid_pENK22.gb	F6476_00035	4447	4929		hypothetical protein	desc:Pseudomonas umsongensis strain GO16 plasmid pENK22, complete sequence. transl_table:11 protein_id:QFG27678.1 codon_start:1 note:Derived by automated computational analysis using gene prediction method: GeneMarkS-2+. inference:COORDINATES: ab initio prediction:GeneMarkS-2+	AY887963	Pseudomonas_fluorescens_strain_PC20_plasmid_pNAH20.gb		69663	70145		hypothetical protein	note:pNAH20p77. orf77 protein_id:ACQ63544.1 codon_start:1 desc:Pseudomonas fluorescens strain PC20 plasmid pNAH20, complete sequence. transl_table:11	90.06
CP044408	Pseudomonas_umsongensis_strain_GO16_plasmid_pENK22.gb	F6476_00040	4944	5549		phospholipase D family protein	inference:COORDINATES: similar to AA sequence:RefSeq:WP_011117454.1 note:Derived by automated computational analysis using gene prediction method: Protein Homology. protein_id:QFG27679.1 codon_start:1 transl_table:11 desc:Pseudomonas umsongensis strain GO16 plasmid pENK22, complete sequence.	AF491307	Pseudomonas_putida_NCIB_9816_4_plasmid_pDTG1.gb		71356	71961		putative nuclease	codon_start:1 note:Orf713 protein_id:AAO64328.1 desc:Pseudomonas putida NCIB 9816-4 plasmid pDTG1, complete sequence. transl_table:11	93.56
CP044408	Pseudomonas_umsongensis_strain_GO16_plasmid_pENK22.gb	F6476_00040	4944	5549		phospholipase D family protein	inference:COORDINATES: similar to AA sequence:RefSeq:WP_011117454.1 note:Derived by automated computational analysis using gene prediction method: Protein Homology. protein_id:QFG27679.1 codon_start:1 transl_table:11 desc:Pseudomonas umsongensis strain GO16 plasmid pENK22, complete sequence.	AY887963	Pseudomonas_fluorescens_strain_PC20_plasmid_pNAH20.gb		70160	70765		putative nuclease	desc:Pseudomonas fluorescens strain PC20 plasmid pNAH20, complete sequence. transl_table:11 protein_id:ACQ63545.1 codon_start:1 note:pNAH20p78. orf78	93.56
CP044408	Pseudomonas_umsongensis_strain_GO16_plasmid_pENK22.gb	F6476_00040	4944	5549		phospholipase D family protein	inference:COORDINATES: similar to AA sequence:RefSeq:WP_011117454.1 note:Derived by automated computational analysis using gene prediction method: Protein Homology. protein_id:QFG27679.1 codon_start:1 transl_table:11 desc:Pseudomonas umsongensis strain GO16 plasmid pENK22, complete sequence.	AB237655	Pseudomonas_putida_G7_plasmid_NAH7.gb		70043	70648	orf33	putative nuclease protein	inference:non-experimental evidence, no additional details recorded function:nuclease protein_id:BAE92190.1 codon_start:1 desc:Pseudomonas putida plasmid NAH7 DNA, complete sequence, strain:G7. transl_table:11	100
CP044408	Pseudomonas_umsongensis_strain_GO16_plasmid_pENK22.gb	F6476_00040	4944	5549		phospholipase D family protein	inference:COORDINATES: similar to AA sequence:RefSeq:WP_011117454.1 note:Derived by automated computational analysis using gene prediction method: Protein Homology. protein_id:QFG27679.1 codon_start:1 transl_table:11 desc:Pseudomonas umsongensis strain GO16 plasmid pENK22, complete sequence.	JN248563	Pseudomonas_sp._MC1_plasmid_KOPRI126573.gb	pYIC1_69	69690	70295		putative nuclease protein	protein_id:AEV45910.1 codon_start:1 note:orf33 transl_table:11 desc:Pseudomonas sp. MC1 plasmid KOPRI126573, complete sequence.	100
CP044408	Pseudomonas_umsongensis_strain_GO16_plasmid_pENK22.gb	F6476_00045	5539	5868		hypothetical protein	note:Derived by automated computational analysis using gene prediction method: Protein Homology. inference:COORDINATES: similar to AA sequence:RefSeq:WP_011117455.1 protein_id:QFG27680.1 codon_start:1 desc:Pseudomonas umsongensis strain GO16 plasmid pENK22, complete sequence. transl_table:11	AF491307	Pseudomonas_putida_NCIB_9816_4_plasmid_pDTG1.gb		71951	72280		unknown	transl_table:11 desc:Pseudomonas putida NCIB 9816-4 plasmid pDTG1, complete sequence. inference:non-experimental evidence, no additional details recorded protein_id:AAO64329.1 codon_start:1 note:Orf719	81.82
CP044408	Pseudomonas_umsongensis_strain_GO16_plasmid_pENK22.gb	F6476_00045	5539	5868		hypothetical protein	note:Derived by automated computational analysis using gene prediction method: Protein Homology. inference:COORDINATES: similar to AA sequence:RefSeq:WP_011117455.1 protein_id:QFG27680.1 codon_start:1 desc:Pseudomonas umsongensis strain GO16 plasmid pENK22, complete sequence. transl_table:11	AY887963	Pseudomonas_fluorescens_strain_PC20_plasmid_pNAH20.gb		70755	71084		hypothetical protein	protein_id:ACQ63546.1 codon_start:1 note:pNAH20p79. orf79 desc:Pseudomonas fluorescens strain PC20 plasmid pNAH20, complete sequence. transl_table:11	81.82
CP044408	Pseudomonas_umsongensis_strain_GO16_plasmid_pENK22.gb	F6476_00045	5539	5868		hypothetical protein	note:Derived by automated computational analysis using gene prediction method: Protein Homology. inference:COORDINATES: similar to AA sequence:RefSeq:WP_011117455.1 protein_id:QFG27680.1 codon_start:1 desc:Pseudomonas umsongensis strain GO16 plasmid pENK22, complete sequence. transl_table:11	AB237655	Pseudomonas_putida_G7_plasmid_NAH7.gb		70638	70967	orf34	hypothetical protein	codon_start:1 protein_id:BAE92191.1 transl_table:11 desc:Pseudomonas putida plasmid NAH7 DNA, complete sequence, strain:G7. inference:non-experimental evidence, no additional details recorded function:unknown	100
CP044408	Pseudomonas_umsongensis_strain_GO16_plasmid_pENK22.gb	F6476_00045	5539	5868		hypothetical protein	note:Derived by automated computational analysis using gene prediction method: Protein Homology. inference:COORDINATES: similar to AA sequence:RefSeq:WP_011117455.1 protein_id:QFG27680.1 codon_start:1 desc:Pseudomonas umsongensis strain GO16 plasmid pENK22, complete sequence. transl_table:11	JN248563	Pseudomonas_sp._MC1_plasmid_KOPRI126573.gb	pYIC1_70	70285	70614		hypothetical protein	transl_table:11 desc:Pseudomonas sp. MC1 plasmid KOPRI126573, complete sequence. note:orf34 protein_id:AEV45911.1 codon_start:1	100
CP044408	Pseudomonas_umsongensis_strain_GO16_plasmid_pENK22.gb	F6476_00050	5898	6803		lytic transglycosylase domain-containing protein	codon_start:1 protein_id:QFG27681.1 desc:Pseudomonas umsongensis strain GO16 plasmid pENK22, complete sequence. transl_table:11 note:Derived by automated computational analysis using gene prediction method: Protein Homology. inference:COORDINATES: similar to AA sequence:RefSeq:WP_011117456.1	AY887963	Pseudomonas_fluorescens_strain_PC20_plasmid_pNAH20.gb		71114	72019	mpfJ	type IV secretion VirB1-like protein	codon_start:1 protein_id:ACQ63547.1 note:pNAH20p80 transl_table:11 desc:Pseudomonas fluorescens strain PC20 plasmid pNAH20, complete sequence.	88.08
CP044408	Pseudomonas_umsongensis_strain_GO16_plasmid_pENK22.gb	F6476_00050	5898	6803		lytic transglycosylase domain-containing protein	codon_start:1 protein_id:QFG27681.1 desc:Pseudomonas umsongensis strain GO16 plasmid pENK22, complete sequence. transl_table:11 note:Derived by automated computational analysis using gene prediction method: Protein Homology. inference:COORDINATES: similar to AA sequence:RefSeq:WP_011117456.1	JN248563	Pseudomonas_sp._MC1_plasmid_KOPRI126573.gb	pYIC1_71	70644	71549	mpfJ	putative mating pair formation protein MpfJ	transl_table:11 desc:Pseudomonas sp. MC1 plasmid KOPRI126573, complete sequence. codon_start:1 protein_id:AEV45912.1	100
CP044408	Pseudomonas_umsongensis_strain_GO16_plasmid_pENK22.gb	F6476_00050	5898	6803		lytic transglycosylase domain-containing protein	codon_start:1 protein_id:QFG27681.1 desc:Pseudomonas umsongensis strain GO16 plasmid pENK22, complete sequence. transl_table:11 note:Derived by automated computational analysis using gene prediction method: Protein Homology. inference:COORDINATES: similar to AA sequence:RefSeq:WP_011117456.1	AF491307	Pseudomonas_putida_NCIB_9816_4_plasmid_pDTG1.gb		72310	73215	mpfJ	putative mating pair formation protein	codon_start:1 protein_id:AAO64330.1 desc:Pseudomonas putida NCIB 9816-4 plasmid pDTG1, complete sequence. transl_table:11	88.08
CP044408	Pseudomonas_umsongensis_strain_GO16_plasmid_pENK22.gb	F6476_00050	5898	6803		lytic transglycosylase domain-containing protein	codon_start:1 protein_id:QFG27681.1 desc:Pseudomonas umsongensis strain GO16 plasmid pENK22, complete sequence. transl_table:11 note:Derived by automated computational analysis using gene prediction method: Protein Homology. inference:COORDINATES: similar to AA sequence:RefSeq:WP_011117456.1	AB237655	Pseudomonas_putida_G7_plasmid_NAH7.gb		70997	71902	mpfJ	putative mating pair formation protein MpfJ	function:mating pair formation inference:non-experimental evidence, no additional details recorded transl_table:11 desc:Pseudomonas putida plasmid NAH7 DNA, complete sequence, strain:G7. protein_id:BAE92192.1 codon_start:1	100
CP044408	Pseudomonas_umsongensis_strain_GO16_plasmid_pENK22.gb	F6476_00055	6787	7815	virB11	P-type DNA transfer ATPase VirB11	protein_id:QFG27682.1 codon_start:1 desc:Pseudomonas umsongensis strain GO16 plasmid pENK22, complete sequence. transl_table:11 note:Derived by automated computational analysis using gene prediction method: Protein Homology. inference:COORDINATES: similar to AA sequence:RefSeq:WP_011117457.1	AY887963	Pseudomonas_fluorescens_strain_PC20_plasmid_pNAH20.gb		72003	73031	mpfI	type IV secretion VirB11-like protein	desc:Pseudomonas fluorescens strain PC20 plasmid pNAH20, complete sequence. transl_table:11 protein_id:ACQ63548.1 codon_start:1 note:pNAH20p81	95.63
CP044408	Pseudomonas_umsongensis_strain_GO16_plasmid_pENK22.gb	F6476_00055	6787	7815	virB11	P-type DNA transfer ATPase VirB11	protein_id:QFG27682.1 codon_start:1 desc:Pseudomonas umsongensis strain GO16 plasmid pENK22, complete sequence. transl_table:11 note:Derived by automated computational analysis using gene prediction method: Protein Homology. inference:COORDINATES: similar to AA sequence:RefSeq:WP_011117457.1	AF491307	Pseudomonas_putida_NCIB_9816_4_plasmid_pDTG1.gb		73199	74227	mpfI	putative mating pair formation protein	protein_id:AAO64331.1 codon_start:1 desc:Pseudomonas putida NCIB 9816-4 plasmid pDTG1, complete sequence. transl_table:11	95.63
CP044408	Pseudomonas_umsongensis_strain_GO16_plasmid_pENK22.gb	F6476_00055	6787	7815	virB11	P-type DNA transfer ATPase VirB11	protein_id:QFG27682.1 codon_start:1 desc:Pseudomonas umsongensis strain GO16 plasmid pENK22, complete sequence. transl_table:11 note:Derived by automated computational analysis using gene prediction method: Protein Homology. inference:COORDINATES: similar to AA sequence:RefSeq:WP_011117457.1	AB237655	Pseudomonas_putida_G7_plasmid_NAH7.gb		71886	72914	mpfI	putative mating pair formation protein MpfI	transl_table:11 desc:Pseudomonas putida plasmid NAH7 DNA, complete sequence, strain:G7. codon_start:1 protein_id:BAE92193.1 function:mating pair formation inference:non-experimental evidence, no additional details recorded	100
CP044408	Pseudomonas_umsongensis_strain_GO16_plasmid_pENK22.gb	F6476_00055	6787	7815	virB11	P-type DNA transfer ATPase VirB11	protein_id:QFG27682.1 codon_start:1 desc:Pseudomonas umsongensis strain GO16 plasmid pENK22, complete sequence. transl_table:11 note:Derived by automated computational analysis using gene prediction method: Protein Homology. inference:COORDINATES: similar to AA sequence:RefSeq:WP_011117457.1	JN248563	Pseudomonas_sp._MC1_plasmid_KOPRI126573.gb	pYIC1_72	71533	72561	mpfI	putative mating pair formation protein MpfI	codon_start:1 protein_id:AEV45913.1 desc:Pseudomonas sp. MC1 plasmid KOPRI126573, complete sequence. transl_table:11	100
CP044408	Pseudomonas_umsongensis_strain_GO16_plasmid_pENK22.gb	F6476_00060	7825	9108		TrbI/VirB10 family protein	protein_id:QFG27683.1 codon_start:1 desc:Pseudomonas umsongensis strain GO16 plasmid pENK22, complete sequence. transl_table:11 note:Derived by automated computational analysis using gene prediction method: Protein Homology. inference:COORDINATES: similar to AA sequence:RefSeq:WP_011117458.1	JN248563	Pseudomonas_sp._MC1_plasmid_KOPRI126573.gb	pYIC1_73	72571	73854	mpfH	putative mating pair formation protein MpfH	codon_start:1 protein_id:AEV45914.1 transl_table:11 desc:Pseudomonas sp. MC1 plasmid KOPRI126573, complete sequence.	100
CP044408	Pseudomonas_umsongensis_strain_GO16_plasmid_pENK22.gb	F6476_00060	7825	9108		TrbI/VirB10 family protein	protein_id:QFG27683.1 codon_start:1 desc:Pseudomonas umsongensis strain GO16 plasmid pENK22, complete sequence. transl_table:11 note:Derived by automated computational analysis using gene prediction method: Protein Homology. inference:COORDINATES: similar to AA sequence:RefSeq:WP_011117458.1	AY887963	Pseudomonas_fluorescens_strain_PC20_plasmid_pNAH20.gb		73041	74324	mpfH	type IV secretion VirB10-like protein	note:pNAH20p82 codon_start:1 protein_id:ACQ63549.1 transl_table:11 desc:Pseudomonas fluorescens strain PC20 plasmid pNAH20, complete sequence.	93.93
CP044408	Pseudomonas_umsongensis_strain_GO16_plasmid_pENK22.gb	F6476_00060	7825	9108		TrbI/VirB10 family protein	protein_id:QFG27683.1 codon_start:1 desc:Pseudomonas umsongensis strain GO16 plasmid pENK22, complete sequence. transl_table:11 note:Derived by automated computational analysis using gene prediction method: Protein Homology. inference:COORDINATES: similar to AA sequence:RefSeq:WP_011117458.1	AF491307	Pseudomonas_putida_NCIB_9816_4_plasmid_pDTG1.gb		74237	75520	mpfH	putative mating pair formation protein	protein_id:AAO64332.1 codon_start:1 desc:Pseudomonas putida NCIB 9816-4 plasmid pDTG1, complete sequence. transl_table:11	93.93
CP044408	Pseudomonas_umsongensis_strain_GO16_plasmid_pENK22.gb	F6476_00060	7825	9108		TrbI/VirB10 family protein	protein_id:QFG27683.1 codon_start:1 desc:Pseudomonas umsongensis strain GO16 plasmid pENK22, complete sequence. transl_table:11 note:Derived by automated computational analysis using gene prediction method: Protein Homology. inference:COORDINATES: similar to AA sequence:RefSeq:WP_011117458.1	AB237655	Pseudomonas_putida_G7_plasmid_NAH7.gb		72924	74207	mpfH	putative mating pair formation protein MpfH	function:mating pair formation inference:non-experimental evidence, no additional details recorded transl_table:11 desc:Pseudomonas putida plasmid NAH7 DNA, complete sequence, strain:G7. protein_id:BAE92194.1 codon_start:1	100
CP044408	Pseudomonas_umsongensis_strain_GO16_plasmid_pENK22.gb	F6476_00065	9111	9902		mating pair formation protein	codon_start:1 protein_id:QFG27684.1 desc:Pseudomonas umsongensis strain GO16 plasmid pENK22, complete sequence. transl_table:11 note:Derived by automated computational analysis using gene prediction method: Protein Homology. inference:COORDINATES: similar to AA sequence:RefSeq:WP_011117459.1	AY887963	Pseudomonas_fluorescens_strain_PC20_plasmid_pNAH20.gb		74327	75118	mpfG	type IV secretion VirB9-like protein	protein_id:ACQ63550.1 codon_start:1 note:pNAH20p83 transl_table:11 desc:Pseudomonas fluorescens strain PC20 plasmid pNAH20, complete sequence.	87.5
CP044408	Pseudomonas_umsongensis_strain_GO16_plasmid_pENK22.gb	F6476_00065	9111	9902		mating pair formation protein	codon_start:1 protein_id:QFG27684.1 desc:Pseudomonas umsongensis strain GO16 plasmid pENK22, complete sequence. transl_table:11 note:Derived by automated computational analysis using gene prediction method: Protein Homology. inference:COORDINATES: similar to AA sequence:RefSeq:WP_011117459.1	JN248563	Pseudomonas_sp._MC1_plasmid_KOPRI126573.gb	pYIC1_74	73857	74648	mpfG	putative mating pair formation protein MpfG	codon_start:1 protein_id:AEV45915.1 desc:Pseudomonas sp. MC1 plasmid KOPRI126573, complete sequence. transl_table:11	100
CP044408	Pseudomonas_umsongensis_strain_GO16_plasmid_pENK22.gb	F6476_00065	9111	9902		mating pair formation protein	codon_start:1 protein_id:QFG27684.1 desc:Pseudomonas umsongensis strain GO16 plasmid pENK22, complete sequence. transl_table:11 note:Derived by automated computational analysis using gene prediction method: Protein Homology. inference:COORDINATES: similar to AA sequence:RefSeq:WP_011117459.1	AF491307	Pseudomonas_putida_NCIB_9816_4_plasmid_pDTG1.gb		75523	76314	mpfG	putative mating pair formation protein	desc:Pseudomonas putida NCIB 9816-4 plasmid pDTG1, complete sequence. transl_table:11 codon_start:1 protein_id:AAO64333.1	87.5
CP044408	Pseudomonas_umsongensis_strain_GO16_plasmid_pENK22.gb	F6476_00065	9111	9902		mating pair formation protein	codon_start:1 protein_id:QFG27684.1 desc:Pseudomonas umsongensis strain GO16 plasmid pENK22, complete sequence. transl_table:11 note:Derived by automated computational analysis using gene prediction method: Protein Homology. inference:COORDINATES: similar to AA sequence:RefSeq:WP_011117459.1	AB237655	Pseudomonas_putida_G7_plasmid_NAH7.gb		74210	75001	mpfG	putative mating pair formation protein MpfG	protein_id:BAE92195.1 codon_start:1 transl_table:11 desc:Pseudomonas putida plasmid NAH7 DNA, complete sequence, strain:G7. inference:non-experimental evidence, no additional details recorded function:mating pair formation	100
CP044408	Pseudomonas_umsongensis_strain_GO16_plasmid_pENK22.gb	F6476_00070	9927	10592		type IV secretion system protein	inference:COORDINATES: similar to AA sequence:RefSeq:WP_011117460.1 note:Derived by automated computational analysis using gene prediction method: Protein Homology. transl_table:11 desc:Pseudomonas umsongensis strain GO16 plasmid pENK22, complete sequence. codon_start:1 protein_id:QFG27685.1	JN248563	Pseudomonas_sp._MC1_plasmid_KOPRI126573.gb	pYIC1_75	74673	75338	mpfF	putative mating pair formation protein MpfF	protein_id:AEV45916.1 codon_start:1 desc:Pseudomonas sp. MC1 plasmid KOPRI126573, complete sequence. transl_table:11	100
CP044408	Pseudomonas_umsongensis_strain_GO16_plasmid_pENK22.gb	F6476_00070	9927	10592		type IV secretion system protein	inference:COORDINATES: similar to AA sequence:RefSeq:WP_011117460.1 note:Derived by automated computational analysis using gene prediction method: Protein Homology. transl_table:11 desc:Pseudomonas umsongensis strain GO16 plasmid pENK22, complete sequence. codon_start:1 protein_id:QFG27685.1	AB237655	Pseudomonas_putida_G7_plasmid_NAH7.gb		75026	75691	mpfF	putative mating pair formation protein MpfF	codon_start:1 protein_id:BAE92196.1 transl_table:11 desc:Pseudomonas putida plasmid NAH7 DNA, complete sequence, strain:G7. inference:non-experimental evidence, no additional details recorded function:mating pair formation	100
CP044408	Pseudomonas_umsongensis_strain_GO16_plasmid_pENK22.gb	F6476_00070	9927	10592		type IV secretion system protein	inference:COORDINATES: similar to AA sequence:RefSeq:WP_011117460.1 note:Derived by automated computational analysis using gene prediction method: Protein Homology. transl_table:11 desc:Pseudomonas umsongensis strain GO16 plasmid pENK22, complete sequence. codon_start:1 protein_id:QFG27685.1	AF491307	Pseudomonas_putida_NCIB_9816_4_plasmid_pDTG1.gb		76339	77004	mpfF	putative mating pair formation protein	desc:Pseudomonas putida NCIB 9816-4 plasmid pDTG1, complete sequence. transl_table:11 protein_id:AAO64334.1 codon_start:1	88.29
CP044408	Pseudomonas_umsongensis_strain_GO16_plasmid_pENK22.gb	F6476_00070	9927	10592		type IV secretion system protein	inference:COORDINATES: similar to AA sequence:RefSeq:WP_011117460.1 note:Derived by automated computational analysis using gene prediction method: Protein Homology. transl_table:11 desc:Pseudomonas umsongensis strain GO16 plasmid pENK22, complete sequence. codon_start:1 protein_id:QFG27685.1	AY887963	Pseudomonas_fluorescens_strain_PC20_plasmid_pNAH20.gb		75143	75808	mpfF	type IV secretion VirB8-like protein	transl_table:11 desc:Pseudomonas fluorescens strain PC20 plasmid pNAH20, complete sequence. note:pNAH20p84 codon_start:1 protein_id:ACQ63551.1	88.29
CP044408	Pseudomonas_umsongensis_strain_GO16_plasmid_pENK22.gb	F6476_00075	10596	11459		type IV secretion system protein	desc:Pseudomonas umsongensis strain GO16 plasmid pENK22, complete sequence. transl_table:11 protein_id:QFG27686.1 codon_start:1 note:Derived by automated computational analysis using gene prediction method: Protein Homology. inference:COORDINATES: similar to AA sequence:RefSeq:WP_011117461.1	AB237655	Pseudomonas_putida_G7_plasmid_NAH7.gb		75695	76558	mpfE	putative mating pair formation protein MpfE	function:mating pair formation inference:non-experimental evidence, no additional details recorded transl_table:11 desc:Pseudomonas putida plasmid NAH7 DNA, complete sequence, strain:G7. codon_start:1 protein_id:BAE92197.1	100
CP044408	Pseudomonas_umsongensis_strain_GO16_plasmid_pENK22.gb	F6476_00075	10596	11459		type IV secretion system protein	desc:Pseudomonas umsongensis strain GO16 plasmid pENK22, complete sequence. transl_table:11 protein_id:QFG27686.1 codon_start:1 note:Derived by automated computational analysis using gene prediction method: Protein Homology. inference:COORDINATES: similar to AA sequence:RefSeq:WP_011117461.1	JN248563	Pseudomonas_sp._MC1_plasmid_KOPRI126573.gb	pYIC1_76	75342	76205	mpfE	putative mating pair formation protein MpfE	transl_table:11 desc:Pseudomonas sp. MC1 plasmid KOPRI126573, complete sequence. codon_start:1 protein_id:AEV45917.1	100
CP044408	Pseudomonas_umsongensis_strain_GO16_plasmid_pENK22.gb	F6476_00075	10596	11459		type IV secretion system protein	desc:Pseudomonas umsongensis strain GO16 plasmid pENK22, complete sequence. transl_table:11 protein_id:QFG27686.1 codon_start:1 note:Derived by automated computational analysis using gene prediction method: Protein Homology. inference:COORDINATES: similar to AA sequence:RefSeq:WP_011117461.1	AF491307	Pseudomonas_putida_NCIB_9816_4_plasmid_pDTG1.gb		77008	77871	mpfE	putative mating pair formation protein	codon_start:1 protein_id:AAO64335.1 transl_table:11 desc:Pseudomonas putida NCIB 9816-4 plasmid pDTG1, complete sequence.	87.15
CP044408	Pseudomonas_umsongensis_strain_GO16_plasmid_pENK22.gb	F6476_00075	10596	11459		type IV secretion system protein	desc:Pseudomonas umsongensis strain GO16 plasmid pENK22, complete sequence. transl_table:11 protein_id:QFG27686.1 codon_start:1 note:Derived by automated computational analysis using gene prediction method: Protein Homology. inference:COORDINATES: similar to AA sequence:RefSeq:WP_011117461.1	AY887963	Pseudomonas_fluorescens_strain_PC20_plasmid_pNAH20.gb		75812	76675	mpfE	type IV secretion VirB6-like protein	transl_table:11 desc:Pseudomonas fluorescens strain PC20 plasmid pNAH20, complete sequence. protein_id:ACQ63552.1 codon_start:1 note:pNAH20p85	87.15
CP044408	Pseudomonas_umsongensis_strain_GO16_plasmid_pENK22.gb	F6476_00080	11447	11851		hypothetical protein	inference:COORDINATES: similar to AA sequence:RefSeq:WP_011117462.1 note:Derived by automated computational analysis using gene prediction method: Protein Homology. protein_id:QFG27687.1 codon_start:1 transl_table:11 desc:Pseudomonas umsongensis strain GO16 plasmid pENK22, complete sequence.	AY887963	Pseudomonas_fluorescens_strain_PC20_plasmid_pNAH20.gb		76663	77067		putative bacterial conjugation protein	protein_id:ACQ63553.1 codon_start:1 note:pNAH20p86. orf86 desc:Pseudomonas fluorescens strain PC20 plasmid pNAH20, complete sequence. transl_table:11	82.22
CP044408	Pseudomonas_umsongensis_strain_GO16_plasmid_pENK22.gb	F6476_00080	11447	11851		hypothetical protein	inference:COORDINATES: similar to AA sequence:RefSeq:WP_011117462.1 note:Derived by automated computational analysis using gene prediction method: Protein Homology. protein_id:QFG27687.1 codon_start:1 transl_table:11 desc:Pseudomonas umsongensis strain GO16 plasmid pENK22, complete sequence.	JN248563	Pseudomonas_sp._MC1_plasmid_KOPRI126573.gb	pYIC1_77	76193	76597		hypothetical protein	transl_table:11 desc:Pseudomonas sp. MC1 plasmid KOPRI126573, complete sequence. note:orf35 codon_start:1 protein_id:AEV45918.1	100
CP044408	Pseudomonas_umsongensis_strain_GO16_plasmid_pENK22.gb	F6476_00080	11447	11851		hypothetical protein	inference:COORDINATES: similar to AA sequence:RefSeq:WP_011117462.1 note:Derived by automated computational analysis using gene prediction method: Protein Homology. protein_id:QFG27687.1 codon_start:1 transl_table:11 desc:Pseudomonas umsongensis strain GO16 plasmid pENK22, complete sequence.	AF491307	Pseudomonas_putida_NCIB_9816_4_plasmid_pDTG1.gb		77859	78263		unknown	inference:non-experimental evidence, no additional details recorded protein_id:AAO64336.1 codon_start:1 note:Orf778 transl_table:11 desc:Pseudomonas putida NCIB 9816-4 plasmid pDTG1, complete sequence.	82.22
CP044408	Pseudomonas_umsongensis_strain_GO16_plasmid_pENK22.gb	F6476_00080	11447	11851		hypothetical protein	inference:COORDINATES: similar to AA sequence:RefSeq:WP_011117462.1 note:Derived by automated computational analysis using gene prediction method: Protein Homology. protein_id:QFG27687.1 codon_start:1 transl_table:11 desc:Pseudomonas umsongensis strain GO16 plasmid pENK22, complete sequence.	AB237655	Pseudomonas_putida_G7_plasmid_NAH7.gb		76546	76950	orf35	hypothetical protein	transl_table:11 desc:Pseudomonas putida plasmid NAH7 DNA, complete sequence, strain:G7. protein_id:BAE92198.1 codon_start:1 function:unknown inference:non-experimental evidence, no additional details recorded	100
CP044408	Pseudomonas_umsongensis_strain_GO16_plasmid_pENK22.gb	F6476_00090	12084	12767		hypothetical protein	inference:COORDINATES: similar to AA sequence:RefSeq:WP_017161282.1 note:Derived by automated computational analysis using gene prediction method: Protein Homology. transl_table:11 desc:Pseudomonas umsongensis strain GO16 plasmid pENK22, complete sequence. codon_start:1 protein_id:QFG27750.1	JN248563	Pseudomonas_sp._MC1_plasmid_KOPRI126573.gb	pYIC1_79	76830	77513	mpfD	putative mating pair formation protein MpfD	transl_table:11 desc:Pseudomonas sp. MC1 plasmid KOPRI126573, complete sequence. protein_id:AEV45920.1 codon_start:1	100
CP044408	Pseudomonas_umsongensis_strain_GO16_plasmid_pENK22.gb	F6476_00090	12084	12767		hypothetical protein	inference:COORDINATES: similar to AA sequence:RefSeq:WP_017161282.1 note:Derived by automated computational analysis using gene prediction method: Protein Homology. transl_table:11 desc:Pseudomonas umsongensis strain GO16 plasmid pENK22, complete sequence. codon_start:1 protein_id:QFG27750.1	AY887963	Pseudomonas_fluorescens_strain_PC20_plasmid_pNAH20.gb		77300	77989	mpfD	type IV secretion VirB5-like protein	codon_start:1 note:pNAH20p88 protein_id:ACQ63555.1 desc:Pseudomonas fluorescens strain PC20 plasmid pNAH20, complete sequence. transl_table:11	89.43
CP044408	Pseudomonas_umsongensis_strain_GO16_plasmid_pENK22.gb	F6476_00090	12084	12767		hypothetical protein	inference:COORDINATES: similar to AA sequence:RefSeq:WP_017161282.1 note:Derived by automated computational analysis using gene prediction method: Protein Homology. transl_table:11 desc:Pseudomonas umsongensis strain GO16 plasmid pENK22, complete sequence. codon_start:1 protein_id:QFG27750.1	AF491307	Pseudomonas_putida_NCIB_9816_4_plasmid_pDTG1.gb		78496	79185	mpfD	putative mating pair formation protein	codon_start:1 protein_id:AAO64338.1 desc:Pseudomonas putida NCIB 9816-4 plasmid pDTG1, complete sequence. transl_table:11	89.43
CP044408	Pseudomonas_umsongensis_strain_GO16_plasmid_pENK22.gb	F6476_00090	12084	12767		hypothetical protein	inference:COORDINATES: similar to AA sequence:RefSeq:WP_017161282.1 note:Derived by automated computational analysis using gene prediction method: Protein Homology. transl_table:11 desc:Pseudomonas umsongensis strain GO16 plasmid pENK22, complete sequence. codon_start:1 protein_id:QFG27750.1	AB237655	Pseudomonas_putida_G7_plasmid_NAH7.gb		77183	77866	mpfD	putative mating pair formation protein MpfD	transl_table:11 desc:Pseudomonas putida plasmid NAH7 DNA, complete sequence, strain:G7. codon_start:1 protein_id:BAE92200.1 function:mating pair formation inference:non-experimental evidence, no additional details recorded	100
CP044408	Pseudomonas_umsongensis_strain_GO16_plasmid_pENK22.gb	F6476_00095	12767	15409		type VI secretion protein	inference:COORDINATES: similar to AA sequence:RefSeq:WP_019694561.1 note:Derived by automated computational analysis using gene prediction method: Protein Homology. protein_id:QFG27751.1 codon_start:1 transl_table:11 desc:Pseudomonas umsongensis strain GO16 plasmid pENK22, complete sequence.	AB237655	Pseudomonas_putida_G7_plasmid_NAH7.gb		77866	80550	mpfC	putative mating pair formation protein MpfC	function:mating pair formation inference:non-experimental evidence, no additional details recorded transl_table:11 desc:Pseudomonas putida plasmid NAH7 DNA, complete sequence, strain:G7. protein_id:BAE92201.1 codon_start:1	100
CP044408	Pseudomonas_umsongensis_strain_GO16_plasmid_pENK22.gb	F6476_00095	12767	15409		type VI secretion protein	inference:COORDINATES: similar to AA sequence:RefSeq:WP_019694561.1 note:Derived by automated computational analysis using gene prediction method: Protein Homology. protein_id:QFG27751.1 codon_start:1 transl_table:11 desc:Pseudomonas umsongensis strain GO16 plasmid pENK22, complete sequence.	AY887963	Pseudomonas_fluorescens_strain_PC20_plasmid_pNAH20.gb		77986	80670	mpfC	type IV secretion VirB4-like protein	desc:Pseudomonas fluorescens strain PC20 plasmid pNAH20, complete sequence. transl_table:11 codon_start:1 note:pNAH20p89 protein_id:ACQ63556.1	86.61
CP044408	Pseudomonas_umsongensis_strain_GO16_plasmid_pENK22.gb	F6476_00095	12767	15409		type VI secretion protein	inference:COORDINATES: similar to AA sequence:RefSeq:WP_019694561.1 note:Derived by automated computational analysis using gene prediction method: Protein Homology. protein_id:QFG27751.1 codon_start:1 transl_table:11 desc:Pseudomonas umsongensis strain GO16 plasmid pENK22, complete sequence.	AF491307	Pseudomonas_putida_NCIB_9816_4_plasmid_pDTG1.gb		79182	81866	mpfC	putative mating pair formation protein	transl_table:11 desc:Pseudomonas putida NCIB 9816-4 plasmid pDTG1, complete sequence. protein_id:AAO64339.1 codon_start:1	86.61
CP044408	Pseudomonas_umsongensis_strain_GO16_plasmid_pENK22.gb	F6476_00095	12767	15409		type VI secretion protein	inference:COORDINATES: similar to AA sequence:RefSeq:WP_019694561.1 note:Derived by automated computational analysis using gene prediction method: Protein Homology. protein_id:QFG27751.1 codon_start:1 transl_table:11 desc:Pseudomonas umsongensis strain GO16 plasmid pENK22, complete sequence.	JN248563	Pseudomonas_sp._MC1_plasmid_KOPRI126573.gb	pYIC1_80	77513	80197	mpfC	putative mating pair formation protein MpfC	protein_id:AEV45921.1 codon_start:1 transl_table:11 desc:Pseudomonas sp. MC1 plasmid KOPRI126573, complete sequence.	100
CP044408	Pseudomonas_umsongensis_strain_GO16_plasmid_pENK22.gb	F6476_00105	15735	16196		TrbC/VirB2 family protein	desc:Pseudomonas umsongensis strain GO16 plasmid pENK22, complete sequence. transl_table:11 codon_start:1 protein_id:QFG27690.1 note:Derived by automated computational analysis using gene prediction method: Protein Homology. inference:COORDINATES: protein motif:HMM:PF04956.11	AF491307	Pseudomonas_putida_NCIB_9816_4_plasmid_pDTG1.gb		82150	82611	mpfA	putative mating pair formation protein	transl_table:11 desc:Pseudomonas putida NCIB 9816-4 plasmid pDTG1, complete sequence. codon_start:1 protein_id:AAO64341.1	85.06
CP044408	Pseudomonas_umsongensis_strain_GO16_plasmid_pENK22.gb	F6476_00105	15735	16196		TrbC/VirB2 family protein	desc:Pseudomonas umsongensis strain GO16 plasmid pENK22, complete sequence. transl_table:11 codon_start:1 protein_id:QFG27690.1 note:Derived by automated computational analysis using gene prediction method: Protein Homology. inference:COORDINATES: protein motif:HMM:PF04956.11	AB237655	Pseudomonas_putida_G7_plasmid_NAH7.gb		80834	81295	mpfA	putative mating pair formation protein MpfA	function:mating pair formation inference:non-experimental evidence, no additional details recorded transl_table:11 desc:Pseudomonas putida plasmid NAH7 DNA, complete sequence, strain:G7. protein_id:BAE92203.1 codon_start:1	100
CP044408	Pseudomonas_umsongensis_strain_GO16_plasmid_pENK22.gb	F6476_00105	15735	16196		TrbC/VirB2 family protein	desc:Pseudomonas umsongensis strain GO16 plasmid pENK22, complete sequence. transl_table:11 codon_start:1 protein_id:QFG27690.1 note:Derived by automated computational analysis using gene prediction method: Protein Homology. inference:COORDINATES: protein motif:HMM:PF04956.11	AY887963	Pseudomonas_fluorescens_strain_PC20_plasmid_pNAH20.gb		80954	81415	mpfA	type IV secretion VirB2-like protein	note:pNAH20p91 codon_start:1 protein_id:ACQ63558.1 desc:Pseudomonas fluorescens strain PC20 plasmid pNAH20, complete sequence. transl_table:11	85.06
CP044408	Pseudomonas_umsongensis_strain_GO16_plasmid_pENK22.gb	F6476_00105	15735	16196		TrbC/VirB2 family protein	desc:Pseudomonas umsongensis strain GO16 plasmid pENK22, complete sequence. transl_table:11 codon_start:1 protein_id:QFG27690.1 note:Derived by automated computational analysis using gene prediction method: Protein Homology. inference:COORDINATES: protein motif:HMM:PF04956.11	JN248563	Pseudomonas_sp._MC1_plasmid_KOPRI126573.gb	pYIC1_82	80481	80942	mpfA	putative mating pair formation protein MpfA	desc:Pseudomonas sp. MC1 plasmid KOPRI126573, complete sequence. transl_table:11 codon_start:1 protein_id:AEV45923.1	100
CP044408	Pseudomonas_umsongensis_strain_GO16_plasmid_pENK22.gb	F6476_00115	17134	17907		ParA family protein	inference:COORDINATES: similar to AA sequence:RefSeq:WP_019694514.1 note:Derived by automated computational analysis using gene prediction method: Protein Homology. transl_table:11 desc:Pseudomonas umsongensis strain GO16 plasmid pENK22, complete sequence. protein_id:QFG27692.1 codon_start:1	AF491307	Pseudomonas_putida_NCIB_9816_4_plasmid_pDTG1.gb		513	1280	parA	ParA	desc:Pseudomonas putida NCIB 9816-4 plasmid pDTG1, complete sequence. transl_table:11 note:putative partition protein protein_id:AAO64258.1 codon_start:1	95.7
CP044408	Pseudomonas_umsongensis_strain_GO16_plasmid_pENK22.gb	F6476_00115	17134	17907		ParA family protein	inference:COORDINATES: similar to AA sequence:RefSeq:WP_019694514.1 note:Derived by automated computational analysis using gene prediction method: Protein Homology. transl_table:11 desc:Pseudomonas umsongensis strain GO16 plasmid pENK22, complete sequence. protein_id:QFG27692.1 codon_start:1	AY887963	Pseudomonas_fluorescens_strain_PC20_plasmid_pNAH20.gb		513	1280	parA	putative plasmid partitioning protein	codon_start:1 note:pNAH20p01 protein_id:ACQ63472.1 desc:Pseudomonas fluorescens strain PC20 plasmid pNAH20, complete sequence. transl_table:11	95.7
CP044408	Pseudomonas_umsongensis_strain_GO16_plasmid_pENK22.gb	F6476_00115	17134	17907		ParA family protein	inference:COORDINATES: similar to AA sequence:RefSeq:WP_019694514.1 note:Derived by automated computational analysis using gene prediction method: Protein Homology. transl_table:11 desc:Pseudomonas umsongensis strain GO16 plasmid pENK22, complete sequence. protein_id:QFG27692.1 codon_start:1	AB237655	Pseudomonas_putida_G7_plasmid_NAH7.gb		1	774	parA	putative plasmid partitioning protein ParA	function:plasmid partitioning inference:non-experimental evidence, no additional details recorded transl_table:11 desc:Pseudomonas putida plasmid NAH7 DNA, complete sequence, strain:G7. protein_id:BAE92121.1 codon_start:1	100
CP044408	Pseudomonas_umsongensis_strain_GO16_plasmid_pENK22.gb	F6476_00120	17918	18844		ParB/RepB/Spo0J family partition protein	protein_id:QFG27693.1 codon_start:1 desc:Pseudomonas umsongensis strain GO16 plasmid pENK22, complete sequence. transl_table:11 note:Derived by automated computational analysis using gene prediction method: Protein Homology. inference:COORDINATES: similar to AA sequence:RefSeq:WP_011117385.1	AY887963	Pseudomonas_fluorescens_strain_PC20_plasmid_pNAH20.gb		1294	2220	parB	putative plasmid partitioning protein	note:pNAH20p02 codon_start:1 protein_id:ACQ63473.1 desc:Pseudomonas fluorescens strain PC20 plasmid pNAH20, complete sequence. transl_table:11	87.06
CP044408	Pseudomonas_umsongensis_strain_GO16_plasmid_pENK22.gb	F6476_00120	17918	18844		ParB/RepB/Spo0J family partition protein	protein_id:QFG27693.1 codon_start:1 desc:Pseudomonas umsongensis strain GO16 plasmid pENK22, complete sequence. transl_table:11 note:Derived by automated computational analysis using gene prediction method: Protein Homology. inference:COORDINATES: similar to AA sequence:RefSeq:WP_011117385.1	AF491307	Pseudomonas_putida_NCIB_9816_4_plasmid_pDTG1.gb		1294	2220	parB	ParB	transl_table:11 desc:Pseudomonas putida NCIB 9816-4 plasmid pDTG1, complete sequence. codon_start:1 protein_id:AAO64259.1 note:putative partition protein	87.06
CP044408	Pseudomonas_umsongensis_strain_GO16_plasmid_pENK22.gb	F6476_00120	17918	18844		ParB/RepB/Spo0J family partition protein	protein_id:QFG27693.1 codon_start:1 desc:Pseudomonas umsongensis strain GO16 plasmid pENK22, complete sequence. transl_table:11 note:Derived by automated computational analysis using gene prediction method: Protein Homology. inference:COORDINATES: similar to AA sequence:RefSeq:WP_011117385.1	AB237655	Pseudomonas_putida_G7_plasmid_NAH7.gb		785	1711	parB	putative plasmid partitioning protein ParB	inference:non-experimental evidence, no additional details recorded function:plasmid partitioning protein_id:BAE92122.1 codon_start:1 transl_table:11 desc:Pseudomonas putida plasmid NAH7 DNA, complete sequence, strain:G7.	100
CP044408	Pseudomonas_umsongensis_strain_GO16_plasmid_pENK22.gb	F6476_00120	17918	18844		ParB/RepB/Spo0J family partition protein	protein_id:QFG27693.1 codon_start:1 desc:Pseudomonas umsongensis strain GO16 plasmid pENK22, complete sequence. transl_table:11 note:Derived by automated computational analysis using gene prediction method: Protein Homology. inference:COORDINATES: similar to AA sequence:RefSeq:WP_011117385.1	JN248563	Pseudomonas_sp._MC1_plasmid_KOPRI126573.gb	pYIC1_01	731	1657	parB	putative plasmid partitioning protein ParB	protein_id:AEV45843.1 codon_start:1 desc:Pseudomonas sp. MC1 plasmid KOPRI126573, complete sequence. transl_table:11	100
CP044408	Pseudomonas_umsongensis_strain_GO16_plasmid_pENK22.gb	F6476_00125	18841	19188		ParR	note:Derived by automated computational analysis using gene prediction method: Protein Homology. inference:COORDINATES: similar to AA sequence:RefSeq:WP_011117386.1 protein_id:QFG27694.1 codon_start:1 desc:Pseudomonas umsongensis strain GO16 plasmid pENK22, complete sequence. transl_table:11	AB237655	Pseudomonas_putida_G7_plasmid_NAH7.gb		1708	2055	parR	putative partitioning gene repressor protein ParR	function:repression inference:non-experimental evidence, no additional details recorded desc:Pseudomonas putida plasmid NAH7 DNA, complete sequence, strain:G7. transl_table:11 codon_start:1 protein_id:BAE92123.1	100
CP044408	Pseudomonas_umsongensis_strain_GO16_plasmid_pENK22.gb	F6476_00125	18841	19188		ParR	note:Derived by automated computational analysis using gene prediction method: Protein Homology. inference:COORDINATES: similar to AA sequence:RefSeq:WP_011117386.1 protein_id:QFG27694.1 codon_start:1 desc:Pseudomonas umsongensis strain GO16 plasmid pENK22, complete sequence. transl_table:11	AF491307	Pseudomonas_putida_NCIB_9816_4_plasmid_pDTG1.gb		2217	2558	parR	ParR	transl_table:11 desc:Pseudomonas putida NCIB 9816-4 plasmid pDTG1, complete sequence. codon_start:1 note:putative partition gene repressor protein_id:AAO64260.1	96.36
CP044408	Pseudomonas_umsongensis_strain_GO16_plasmid_pENK22.gb	F6476_00125	18841	19188		ParR	note:Derived by automated computational analysis using gene prediction method: Protein Homology. inference:COORDINATES: similar to AA sequence:RefSeq:WP_011117386.1 protein_id:QFG27694.1 codon_start:1 desc:Pseudomonas umsongensis strain GO16 plasmid pENK22, complete sequence. transl_table:11	AY887963	Pseudomonas_fluorescens_strain_PC20_plasmid_pNAH20.gb		2217	2558	parR	putative plasmid partitioning repressor	note:pNAH20p03 protein_id:ACQ63474.1 codon_start:1 desc:Pseudomonas fluorescens strain PC20 plasmid pNAH20, complete sequence. transl_table:11	96.36
CP044408	Pseudomonas_umsongensis_strain_GO16_plasmid_pENK22.gb	F6476_00125	18841	19188		ParR	note:Derived by automated computational analysis using gene prediction method: Protein Homology. inference:COORDINATES: similar to AA sequence:RefSeq:WP_011117386.1 protein_id:QFG27694.1 codon_start:1 desc:Pseudomonas umsongensis strain GO16 plasmid pENK22, complete sequence. transl_table:11	JN248563	Pseudomonas_sp._MC1_plasmid_KOPRI126573.gb	pYIC1_02	1654	2001	parR	putative partitioning gene repressor protein parR	transl_table:11 desc:Pseudomonas sp. MC1 plasmid KOPRI126573, complete sequence. codon_start:1 protein_id:AEV45844.1	100
CP044408	Pseudomonas_umsongensis_strain_GO16_plasmid_pENK22.gb	F6476_00130	19185	19601		hypothetical protein	note:Derived by automated computational analysis using gene prediction method: GeneMarkS-2+. inference:COORDINATES: ab initio prediction:GeneMarkS-2+ desc:Pseudomonas umsongensis strain GO16 plasmid pENK22, complete sequence. transl_table:11 codon_start:1 protein_id:QFG27695.1	JN248563	Pseudomonas_sp._MC1_plasmid_KOPRI126573.gb	pYIC1_03	1998	2414	parC	putative palsmid partitioning protein ParC	desc:Pseudomonas sp. MC1 plasmid KOPRI126573, complete sequence. transl_table:11 protein_id:AEV45845.1 codon_start:1	100
CP044408	Pseudomonas_umsongensis_strain_GO16_plasmid_pENK22.gb	F6476_00130	19185	19601		hypothetical protein	note:Derived by automated computational analysis using gene prediction method: GeneMarkS-2+. inference:COORDINATES: ab initio prediction:GeneMarkS-2+ desc:Pseudomonas umsongensis strain GO16 plasmid pENK22, complete sequence. transl_table:11 codon_start:1 protein_id:QFG27695.1	AY887963	Pseudomonas_fluorescens_strain_PC20_plasmid_pNAH20.gb		2969	3289	parC	putative plasmid partitioning protein	transl_table:11 desc:Pseudomonas fluorescens strain PC20 plasmid pNAH20, complete sequence. codon_start:1 protein_id:ACQ63476.1 note:pNAH20p05	86.92
CP044408	Pseudomonas_umsongensis_strain_GO16_plasmid_pENK22.gb	F6476_00130	19185	19601		hypothetical protein	note:Derived by automated computational analysis using gene prediction method: GeneMarkS-2+. inference:COORDINATES: ab initio prediction:GeneMarkS-2+ desc:Pseudomonas umsongensis strain GO16 plasmid pENK22, complete sequence. transl_table:11 codon_start:1 protein_id:QFG27695.1	AB237655	Pseudomonas_putida_G7_plasmid_NAH7.gb		2052	2468	parC	putative plasmid partitioning protein ParC	desc:Pseudomonas putida plasmid NAH7 DNA, complete sequence, strain:G7. transl_table:11 codon_start:1 protein_id:BAE92124.1 function:plasmid partitioning inference:non-experimental evidence, no additional details recorded	100
CP044408	Pseudomonas_umsongensis_strain_GO16_plasmid_pENK22.gb	F6476_00135	19869	20516		resolvase	codon_start:1 protein_id:QFG27696.1 desc:Pseudomonas umsongensis strain GO16 plasmid pENK22, complete sequence. transl_table:11 note:Derived by automated computational analysis using gene prediction method: Protein Homology. inference:COORDINATES: similar to AA sequence:RefSeq:WP_011117388.1	JN248563	Pseudomonas_sp._MC1_plasmid_KOPRI126573.gb	pYIC1_04	2682	3329	rsv	putative resolvase	codon_start:1 protein_id:AEV45846.1 transl_table:11 desc:Pseudomonas sp. MC1 plasmid KOPRI126573, complete sequence.	100
CP044408	Pseudomonas_umsongensis_strain_GO16_plasmid_pENK22.gb	F6476_00135	19869	20516		resolvase	codon_start:1 protein_id:QFG27696.1 desc:Pseudomonas umsongensis strain GO16 plasmid pENK22, complete sequence. transl_table:11 note:Derived by automated computational analysis using gene prediction method: Protein Homology. inference:COORDINATES: similar to AA sequence:RefSeq:WP_011117388.1	AY887963	Pseudomonas_fluorescens_strain_PC20_plasmid_pNAH20.gb		3557	4186	res1	putative resolvase	codon_start:1 note:pNAH20p06 protein_id:ACQ63477.1 transl_table:11 desc:Pseudomonas fluorescens strain PC20 plasmid pNAH20, complete sequence.	80.1
CP044408	Pseudomonas_umsongensis_strain_GO16_plasmid_pENK22.gb	F6476_00135	19869	20516		resolvase	codon_start:1 protein_id:QFG27696.1 desc:Pseudomonas umsongensis strain GO16 plasmid pENK22, complete sequence. transl_table:11 note:Derived by automated computational analysis using gene prediction method: Protein Homology. inference:COORDINATES: similar to AA sequence:RefSeq:WP_011117388.1	AB237655	Pseudomonas_putida_G7_plasmid_NAH7.gb		2736	3383	rsv	putative resolvase	protein_id:BAE92125.1 codon_start:1 desc:Pseudomonas putida plasmid NAH7 DNA, complete sequence, strain:G7. transl_table:11 inference:non-experimental evidence, no additional details recorded function:resolution	100
CP044408	Pseudomonas_umsongensis_strain_GO16_plasmid_pENK22.gb	F6476_00135	19869	20516		resolvase	codon_start:1 protein_id:QFG27696.1 desc:Pseudomonas umsongensis strain GO16 plasmid pENK22, complete sequence. transl_table:11 note:Derived by automated computational analysis using gene prediction method: Protein Homology. inference:COORDINATES: similar to AA sequence:RefSeq:WP_011117388.1	AF491307	Pseudomonas_putida_NCIB_9816_4_plasmid_pDTG1.gb		3557	4186	res1	putative resolvase	desc:Pseudomonas putida NCIB 9816-4 plasmid pDTG1, complete sequence. transl_table:11 protein_id:AAO64262.1 codon_start:1	80.1
CP044408	Pseudomonas_umsongensis_strain_GO16_plasmid_pENK22.gb	F6476_00140	20971	21540		helix-turn-helix domain-containing protein	inference:COORDINATES: similar to AA sequence:RefSeq:WP_006115964.1 note:Derived by automated computational analysis using gene prediction method: Protein Homology. transl_table:11 desc:Pseudomonas umsongensis strain GO16 plasmid pENK22, complete sequence. codon_start:1 protein_id:QFG27697.1	AY887963	Pseudomonas_fluorescens_strain_PC20_plasmid_pNAH20.gb		4634	5203	repA	putative replication initiation protein	codon_start:1 note:pNAH20p07 protein_id:ACQ63478.1 desc:Pseudomonas fluorescens strain PC20 plasmid pNAH20, complete sequence. transl_table:11	96.84
CP044408	Pseudomonas_umsongensis_strain_GO16_plasmid_pENK22.gb	F6476_00140	20971	21540		helix-turn-helix domain-containing protein	inference:COORDINATES: similar to AA sequence:RefSeq:WP_006115964.1 note:Derived by automated computational analysis using gene prediction method: Protein Homology. transl_table:11 desc:Pseudomonas umsongensis strain GO16 plasmid pENK22, complete sequence. codon_start:1 protein_id:QFG27697.1	JN248563	Pseudomonas_sp._MC1_plasmid_KOPRI126573.gb	pYIC1_05	3784	4353	rep	plasmid replication-initiation protein Rep	codon_start:1 protein_id:AEV45847.1 desc:Pseudomonas sp. MC1 plasmid KOPRI126573, complete sequence. transl_table:11	100
CP044408	Pseudomonas_umsongensis_strain_GO16_plasmid_pENK22.gb	F6476_00140	20971	21540		helix-turn-helix domain-containing protein	inference:COORDINATES: similar to AA sequence:RefSeq:WP_006115964.1 note:Derived by automated computational analysis using gene prediction method: Protein Homology. transl_table:11 desc:Pseudomonas umsongensis strain GO16 plasmid pENK22, complete sequence. codon_start:1 protein_id:QFG27697.1	AF491307	Pseudomonas_putida_NCIB_9816_4_plasmid_pDTG1.gb		4634	5203	rep	putative replication protein	desc:Pseudomonas putida NCIB 9816-4 plasmid pDTG1, complete sequence. transl_table:11 codon_start:1 protein_id:AAO64263.1	96.84
CP044408	Pseudomonas_umsongensis_strain_GO16_plasmid_pENK22.gb	F6476_00140	20971	21540		helix-turn-helix domain-containing protein	inference:COORDINATES: similar to AA sequence:RefSeq:WP_006115964.1 note:Derived by automated computational analysis using gene prediction method: Protein Homology. transl_table:11 desc:Pseudomonas umsongensis strain GO16 plasmid pENK22, complete sequence. codon_start:1 protein_id:QFG27697.1	AB237655	Pseudomonas_putida_G7_plasmid_NAH7.gb		3838	4407	rep	plasmid replication-initiation protein Rep	inference:non-experimental evidence, no additional details recorded function:Plasmid replication-initiation codon_start:1 protein_id:BAE92126.1 desc:Pseudomonas putida plasmid NAH7 DNA, complete sequence, strain:G7. transl_table:11	100
CP044408	Pseudomonas_umsongensis_strain_GO16_plasmid_pENK22.gb	F6476_00145	21580	22341		hypothetical protein	note:Derived by automated computational analysis using gene prediction method: Protein Homology. inference:COORDINATES: similar to AA sequence:RefSeq:WP_011117390.1 desc:Pseudomonas umsongensis strain GO16 plasmid pENK22, complete sequence. transl_table:11 protein_id:QFG27698.1 codon_start:1	JN248563	Pseudomonas_sp._MC1_plasmid_KOPRI126573.gb	pYIC1_06	4393	5154		hypothetical protein	note:orf1 codon_start:1 protein_id:AEV45848.1 transl_table:11 desc:Pseudomonas sp. MC1 plasmid KOPRI126573, complete sequence.	100
CP044408	Pseudomonas_umsongensis_strain_GO16_plasmid_pENK22.gb	F6476_00145	21580	22341		hypothetical protein	note:Derived by automated computational analysis using gene prediction method: Protein Homology. inference:COORDINATES: similar to AA sequence:RefSeq:WP_011117390.1 desc:Pseudomonas umsongensis strain GO16 plasmid pENK22, complete sequence. transl_table:11 protein_id:QFG27698.1 codon_start:1	AF491307	Pseudomonas_putida_NCIB_9816_4_plasmid_pDTG1.gb		5243	6004		unknown	note:Orf50 codon_start:1 protein_id:AAO64264.1 inference:non-experimental evidence, no additional details recorded desc:Pseudomonas putida NCIB 9816-4 plasmid pDTG1, complete sequence. transl_table:11	81.1
CP044408	Pseudomonas_umsongensis_strain_GO16_plasmid_pENK22.gb	F6476_00145	21580	22341		hypothetical protein	note:Derived by automated computational analysis using gene prediction method: Protein Homology. inference:COORDINATES: similar to AA sequence:RefSeq:WP_011117390.1 desc:Pseudomonas umsongensis strain GO16 plasmid pENK22, complete sequence. transl_table:11 protein_id:QFG27698.1 codon_start:1	AB237655	Pseudomonas_putida_G7_plasmid_NAH7.gb		4447	5208	orf1	hypothetical protein	inference:non-experimental evidence, no additional details recorded function:unknown codon_start:1 protein_id:BAE92127.1 transl_table:11 desc:Pseudomonas putida plasmid NAH7 DNA, complete sequence, strain:G7.	100
CP044408	Pseudomonas_umsongensis_strain_GO16_plasmid_pENK22.gb	F6476_00145	21580	22341		hypothetical protein	note:Derived by automated computational analysis using gene prediction method: Protein Homology. inference:COORDINATES: similar to AA sequence:RefSeq:WP_011117390.1 desc:Pseudomonas umsongensis strain GO16 plasmid pENK22, complete sequence. transl_table:11 protein_id:QFG27698.1 codon_start:1	AY887963	Pseudomonas_fluorescens_strain_PC20_plasmid_pNAH20.gb		5243	6004		hypothetical protein	transl_table:11 desc:Pseudomonas fluorescens strain PC20 plasmid pNAH20, complete sequence. codon_start:1 note:pNAH20p08. orf8 protein_id:ACQ63479.1	81.1
CP044408	Pseudomonas_umsongensis_strain_GO16_plasmid_pENK22.gb	F6476_00155	22992	24260		DUF1173 domain-containing protein	protein_id:QFG27699.1 codon_start:1 transl_table:11 desc:Pseudomonas umsongensis strain GO16 plasmid pENK22, complete sequence. inference:COORDINATES: protein motif:HMM:PF06666.9 note:Derived by automated computational analysis using gene prediction method: Protein Homology.	JN248563	Pseudomonas_sp._MC1_plasmid_KOPRI126573.gb	pYIC1_08	5805	7073		hypothetical protein	transl_table:11 desc:Pseudomonas sp. MC1 plasmid KOPRI126573, complete sequence. codon_start:1 protein_id:AEV45850.1 note:orf3	100
CP044408	Pseudomonas_umsongensis_strain_GO16_plasmid_pENK22.gb	F6476_00155	22992	24260		DUF1173 domain-containing protein	protein_id:QFG27699.1 codon_start:1 transl_table:11 desc:Pseudomonas umsongensis strain GO16 plasmid pENK22, complete sequence. inference:COORDINATES: protein motif:HMM:PF06666.9 note:Derived by automated computational analysis using gene prediction method: Protein Homology.	AF491307	Pseudomonas_putida_NCIB_9816_4_plasmid_pDTG1.gb		6804	7607		unknown	desc:Pseudomonas putida NCIB 9816-4 plasmid pDTG1, complete sequence. transl_table:11 codon_start:1 note:Orf68 protein_id:AAO64266.1 inference:non-experimental evidence, no additional details recorded	85.45
CP044408	Pseudomonas_umsongensis_strain_GO16_plasmid_pENK22.gb	F6476_00155	22992	24260		DUF1173 domain-containing protein	protein_id:QFG27699.1 codon_start:1 transl_table:11 desc:Pseudomonas umsongensis strain GO16 plasmid pENK22, complete sequence. inference:COORDINATES: protein motif:HMM:PF06666.9 note:Derived by automated computational analysis using gene prediction method: Protein Homology.	AY887963	Pseudomonas_fluorescens_strain_PC20_plasmid_pNAH20.gb		7740	8072		hypothetical protein	note:pNAH20p11. orf11 codon_start:1 protein_id:ACQ63482.1 transl_table:11 desc:Pseudomonas fluorescens strain PC20 plasmid pNAH20, complete sequence.	90.99
CP044408	Pseudomonas_umsongensis_strain_GO16_plasmid_pENK22.gb	F6476_00155	22992	24260		DUF1173 domain-containing protein	protein_id:QFG27699.1 codon_start:1 transl_table:11 desc:Pseudomonas umsongensis strain GO16 plasmid pENK22, complete sequence. inference:COORDINATES: protein motif:HMM:PF06666.9 note:Derived by automated computational analysis using gene prediction method: Protein Homology.	AB237655	Pseudomonas_putida_G7_plasmid_NAH7.gb		5859	7127	orf3	hypothetical protein	function:unknown inference:non-experimental evidence, no additional details recorded transl_table:11 desc:Pseudomonas putida plasmid NAH7 DNA, complete sequence, strain:G7. codon_start:1 protein_id:BAE92129.1	100
CP044408	Pseudomonas_umsongensis_strain_GO16_plasmid_pENK22.gb	F6476_00155	22992	24260		DUF1173 domain-containing protein	protein_id:QFG27699.1 codon_start:1 transl_table:11 desc:Pseudomonas umsongensis strain GO16 plasmid pENK22, complete sequence. inference:COORDINATES: protein motif:HMM:PF06666.9 note:Derived by automated computational analysis using gene prediction method: Protein Homology.	AF491307	Pseudomonas_putida_NCIB_9816_4_plasmid_pDTG1.gb		7740	8072		unknown	note:Orf77 codon_start:1 protein_id:AAO64267.1 inference:non-experimental evidence, no additional details recorded desc:Pseudomonas putida NCIB 9816-4 plasmid pDTG1, complete sequence. transl_table:11	90.99
CP044408	Pseudomonas_umsongensis_strain_GO16_plasmid_pENK22.gb	F6476_00155	22992	24260		DUF1173 domain-containing protein	protein_id:QFG27699.1 codon_start:1 transl_table:11 desc:Pseudomonas umsongensis strain GO16 plasmid pENK22, complete sequence. inference:COORDINATES: protein motif:HMM:PF06666.9 note:Derived by automated computational analysis using gene prediction method: Protein Homology.	AY887963	Pseudomonas_fluorescens_strain_PC20_plasmid_pNAH20.gb		6804	7607		hypothetical protein	protein_id:ACQ63481.1 codon_start:1 note:pNAH20p10. orf10 desc:Pseudomonas fluorescens strain PC20 plasmid pNAH20, complete sequence. transl_table:11	85.45
CP044408	Pseudomonas_umsongensis_strain_GO16_plasmid_pENK22.gb	F6476_00160	24913	26196		Y-family DNA polymerase	inference:COORDINATES: similar to AA sequence:RefSeq:WP_010434691.1 note:Derived by automated computational analysis using gene prediction method: Protein Homology. protein_id:QFG27700.1 codon_start:1 transl_table:11 desc:Pseudomonas umsongensis strain GO16 plasmid pENK22, complete sequence.	AB237655	Pseudomonas_putida_G7_plasmid_NAH7.gb		7780	9063	rulB	putative ultraviolet light resistance B protein RulB	inference:non-experimental evidence, no additional details recorded function:ultraviolet light resistance and DNA polymerase V protein_id:BAE92130.1 codon_start:1 transl_table:11 desc:Pseudomonas putida plasmid NAH7 DNA, complete sequence, strain:G7.	100
CP044408	Pseudomonas_umsongensis_strain_GO16_plasmid_pENK22.gb	F6476_00160	24913	26196		Y-family DNA polymerase	inference:COORDINATES: similar to AA sequence:RefSeq:WP_010434691.1 note:Derived by automated computational analysis using gene prediction method: Protein Homology. protein_id:QFG27700.1 codon_start:1 transl_table:11 desc:Pseudomonas umsongensis strain GO16 plasmid pENK22, complete sequence.	AY887963	Pseudomonas_fluorescens_strain_PC20_plasmid_pNAH20.gb		53738	54277	ruvB2	putative ultraviolet light resistance protein B	protein_id:ACQ63525.1 note:pNAH20p58 codon_start:1 desc:Pseudomonas fluorescens strain PC20 plasmid pNAH20, complete sequence. transl_table:11	88.39
CP044408	Pseudomonas_umsongensis_strain_GO16_plasmid_pENK22.gb	F6476_00160	24913	26196		Y-family DNA polymerase	inference:COORDINATES: similar to AA sequence:RefSeq:WP_010434691.1 note:Derived by automated computational analysis using gene prediction method: Protein Homology. protein_id:QFG27700.1 codon_start:1 transl_table:11 desc:Pseudomonas umsongensis strain GO16 plasmid pENK22, complete sequence.	JN248563	Pseudomonas_sp._MC1_plasmid_KOPRI126573.gb	pYIC1_09	7726	9009	ruvB	putative ultraviolet light resistance B protein RuvB	codon_start:1 protein_id:AEV45851.1 desc:Pseudomonas sp. MC1 plasmid KOPRI126573, complete sequence. transl_table:11	100
CP044408	Pseudomonas_umsongensis_strain_GO16_plasmid_pENK22.gb	F6476_00160	24913	26196		Y-family DNA polymerase	inference:COORDINATES: similar to AA sequence:RefSeq:WP_010434691.1 note:Derived by automated computational analysis using gene prediction method: Protein Homology. protein_id:QFG27700.1 codon_start:1 transl_table:11 desc:Pseudomonas umsongensis strain GO16 plasmid pENK22, complete sequence.	AY887963	Pseudomonas_fluorescens_strain_PC20_plasmid_pNAH20.gb		8508	9872	ruvB1	putative ultraviolet light resistance protein B	protein_id:ACQ63484.1 codon_start:1 note:pNAH20p13 transl_table:11 desc:Pseudomonas fluorescens strain PC20 plasmid pNAH20, complete sequence.	92.9
CP044408	Pseudomonas_umsongensis_strain_GO16_plasmid_pENK22.gb	F6476_00160	24913	26196		Y-family DNA polymerase	inference:COORDINATES: similar to AA sequence:RefSeq:WP_010434691.1 note:Derived by automated computational analysis using gene prediction method: Protein Homology. protein_id:QFG27700.1 codon_start:1 transl_table:11 desc:Pseudomonas umsongensis strain GO16 plasmid pENK22, complete sequence.	AF491307	Pseudomonas_putida_NCIB_9816_4_plasmid_pDTG1.gb		54934	55473	ruvB2	putative ultraviolet light resistance protein B	codon_start:1 protein_id:AAO64308.1 desc:Pseudomonas putida NCIB 9816-4 plasmid pDTG1, complete sequence. transl_table:11	88.39
CP044408	Pseudomonas_umsongensis_strain_GO16_plasmid_pENK22.gb	F6476_00160	24913	26196		Y-family DNA polymerase	inference:COORDINATES: similar to AA sequence:RefSeq:WP_010434691.1 note:Derived by automated computational analysis using gene prediction method: Protein Homology. protein_id:QFG27700.1 codon_start:1 transl_table:11 desc:Pseudomonas umsongensis strain GO16 plasmid pENK22, complete sequence.	AF491307	Pseudomonas_putida_NCIB_9816_4_plasmid_pDTG1.gb		8508	9872	ruvB1	putative ultraviolet light resistance protein B	transl_table:11 desc:Pseudomonas putida NCIB 9816-4 plasmid pDTG1, complete sequence. codon_start:1 protein_id:AAO64269.1	92.9
CP044408	Pseudomonas_umsongensis_strain_GO16_plasmid_pENK22.gb	F6476_00165	26186	26614		S24 family peptidase	note:Derived by automated computational analysis using gene prediction method: Protein Homology. inference:COORDINATES: similar to AA sequence:RefSeq:WP_017685227.1 desc:Pseudomonas umsongensis strain GO16 plasmid pENK22, complete sequence. transl_table:11 codon_start:1 protein_id:QFG27701.1	JN248563	Pseudomonas_sp._MC1_plasmid_KOPRI126573.gb	pYIC_10	8999	9427	ruvA	putative ultraviolet light resistance B protein RuvA	codon_start:1 protein_id:AEV45852.1 desc:Pseudomonas sp. MC1 plasmid KOPRI126573, complete sequence. transl_table:11	100
CP044408	Pseudomonas_umsongensis_strain_GO16_plasmid_pENK22.gb	F6476_00165	26186	26614		S24 family peptidase	note:Derived by automated computational analysis using gene prediction method: Protein Homology. inference:COORDINATES: similar to AA sequence:RefSeq:WP_017685227.1 desc:Pseudomonas umsongensis strain GO16 plasmid pENK22, complete sequence. transl_table:11 codon_start:1 protein_id:QFG27701.1	AB237655	Pseudomonas_putida_G7_plasmid_NAH7.gb		9053	9481	rulA	putative ultraviolet light resistance B protein RulA	function:ultraviolet light resistance and DNA polymerase V inference:non-experimental evidence, no additional details recorded transl_table:11 desc:Pseudomonas putida plasmid NAH7 DNA, complete sequence, strain:G7. protein_id:BAE92131.1 codon_start:1	100
CP044408	Pseudomonas_umsongensis_strain_GO16_plasmid_pENK22.gb	F6476_00165	26186	26614		S24 family peptidase	note:Derived by automated computational analysis using gene prediction method: Protein Homology. inference:COORDINATES: similar to AA sequence:RefSeq:WP_017685227.1 desc:Pseudomonas umsongensis strain GO16 plasmid pENK22, complete sequence. transl_table:11 codon_start:1 protein_id:QFG27701.1	AY887963	Pseudomonas_fluorescens_strain_PC20_plasmid_pNAH20.gb		54296	54691	ruvA	putative ultraviolet light resistance protein A	transl_table:11 desc:Pseudomonas fluorescens strain PC20 plasmid pNAH20, complete sequence. note:pNAH20p59 codon_start:1 protein_id:ACQ63526.1	91.94
CP044408	Pseudomonas_umsongensis_strain_GO16_plasmid_pENK22.gb	F6476_00165	26186	26614		S24 family peptidase	note:Derived by automated computational analysis using gene prediction method: Protein Homology. inference:COORDINATES: similar to AA sequence:RefSeq:WP_017685227.1 desc:Pseudomonas umsongensis strain GO16 plasmid pENK22, complete sequence. transl_table:11 codon_start:1 protein_id:QFG27701.1	AF491307	Pseudomonas_putida_NCIB_9816_4_plasmid_pDTG1.gb		55492	55887	ruvA	putative ultraviolet light resistance protein A	desc:Pseudomonas putida NCIB 9816-4 plasmid pDTG1, complete sequence. transl_table:11 codon_start:1 protein_id:AAO64309.1	91.94
CP044408	Pseudomonas_umsongensis_strain_GO16_plasmid_pENK22.gb	F6476_00175	27502	27804		type II toxin-antitoxin system RelE/ParE family toxin	codon_start:1 protein_id:QFG27703.1 transl_table:11 desc:Pseudomonas umsongensis strain GO16 plasmid pENK22, complete sequence. inference:COORDINATES: similar to AA sequence:RefSeq:WP_011475355.1 note:Derived by automated computational analysis using gene prediction method: Protein Homology.	AB237655	Pseudomonas_putida_G7_plasmid_NAH7.gb		10369	10671	orf6	hypothetical protein	desc:Pseudomonas putida plasmid NAH7 DNA, complete sequence, strain:G7. transl_table:11 codon_start:1 protein_id:BAE92134.1 function:unknown inference:non-experimental evidence, no additional details recorded	100
CP044408	Pseudomonas_umsongensis_strain_GO16_plasmid_pENK22.gb	F6476_00175	27502	27804		type II toxin-antitoxin system RelE/ParE family toxin	codon_start:1 protein_id:QFG27703.1 transl_table:11 desc:Pseudomonas umsongensis strain GO16 plasmid pENK22, complete sequence. inference:COORDINATES: similar to AA sequence:RefSeq:WP_011475355.1 note:Derived by automated computational analysis using gene prediction method: Protein Homology.	JN248563	Pseudomonas_sp._MC1_plasmid_KOPRI126573.gb	pYIC_13	10315	10617		hypothetical protein	protein_id:AEV45855.1 note:orf6 codon_start:1 desc:Pseudomonas sp. MC1 plasmid KOPRI126573, complete sequence. transl_table:11	100
CP044408	Pseudomonas_umsongensis_strain_GO16_plasmid_pENK22.gb	F6476_00175	27502	27804		type II toxin-antitoxin system RelE/ParE family toxin	codon_start:1 protein_id:QFG27703.1 transl_table:11 desc:Pseudomonas umsongensis strain GO16 plasmid pENK22, complete sequence. inference:COORDINATES: similar to AA sequence:RefSeq:WP_011475355.1 note:Derived by automated computational analysis using gene prediction method: Protein Homology.	AF491307	Pseudomonas_putida_NCIB_9816_4_plasmid_pDTG1.gb		56766	57068		unknown	inference:non-experimental evidence, no additional details recorded codon_start:1 protein_id:AAO64311.1 note:Orf567 transl_table:11 desc:Pseudomonas putida NCIB 9816-4 plasmid pDTG1, complete sequence.	95.05
CP044408	Pseudomonas_umsongensis_strain_GO16_plasmid_pENK22.gb	F6476_00175	27502	27804		type II toxin-antitoxin system RelE/ParE family toxin	codon_start:1 protein_id:QFG27703.1 transl_table:11 desc:Pseudomonas umsongensis strain GO16 plasmid pENK22, complete sequence. inference:COORDINATES: similar to AA sequence:RefSeq:WP_011475355.1 note:Derived by automated computational analysis using gene prediction method: Protein Homology.	AY887963	Pseudomonas_fluorescens_strain_PC20_plasmid_pNAH20.gb		55570	55872		hypothetical protein	protein_id:ACQ63528.1 note:pNAH20p61. orf61 codon_start:1 transl_table:11 desc:Pseudomonas fluorescens strain PC20 plasmid pNAH20, complete sequence.	95.05
CP044408	Pseudomonas_umsongensis_strain_GO16_plasmid_pENK22.gb	F6476_00185	28823	29245		hypothetical protein	codon_start:1 protein_id:QFG27705.1 desc:Pseudomonas umsongensis strain GO16 plasmid pENK22, complete sequence. transl_table:11 note:Derived by automated computational analysis using gene prediction method: GeneMarkS-2+. inference:COORDINATES: ab initio prediction:GeneMarkS-2+	JN248563	Pseudomonas_sp._MC1_plasmid_KOPRI126573.gb	pYIC_15	11636	12058		hypothetical protein	transl_table:11 desc:Pseudomonas sp. MC1 plasmid KOPRI126573, complete sequence. note:orf8 protein_id:AEV45857.1 codon_start:1	100
CP044408	Pseudomonas_umsongensis_strain_GO16_plasmid_pENK22.gb	F6476_00185	28823	29245		hypothetical protein	codon_start:1 protein_id:QFG27705.1 desc:Pseudomonas umsongensis strain GO16 plasmid pENK22, complete sequence. transl_table:11 note:Derived by automated computational analysis using gene prediction method: GeneMarkS-2+. inference:COORDINATES: ab initio prediction:GeneMarkS-2+	AB237655	Pseudomonas_putida_G7_plasmid_NAH7.gb		11692	12114	orf8	hypothetical protein	function:unknown inference:non-experimental evidence, no additional details recorded desc:Pseudomonas putida plasmid NAH7 DNA, complete sequence, strain:G7. transl_table:11 protein_id:BAE92136.1 codon_start:1	100
CP044408	Pseudomonas_umsongensis_strain_GO16_plasmid_pENK22.gb	F6476_00195	30355	30864		single-stranded DNA-binding protein	desc:Pseudomonas umsongensis strain GO16 plasmid pENK22, complete sequence. transl_table:11 protein_id:QFG27707.1 codon_start:1 note:Derived by automated computational analysis using gene prediction method: Protein Homology. inference:COORDINATES: similar to AA sequence:RefSeq:WP_011117439.1	AY887963	Pseudomonas_fluorescens_strain_PC20_plasmid_pNAH20.gb		56537	57022	ssb	putative single-strand DNA-binding protein	desc:Pseudomonas fluorescens strain PC20 plasmid pNAH20, complete sequence. transl_table:11 codon_start:1 protein_id:ACQ63530.1 note:pNAH20p63	90.15
CP044408	Pseudomonas_umsongensis_strain_GO16_plasmid_pENK22.gb	F6476_00195	30355	30864		single-stranded DNA-binding protein	desc:Pseudomonas umsongensis strain GO16 plasmid pENK22, complete sequence. transl_table:11 protein_id:QFG27707.1 codon_start:1 note:Derived by automated computational analysis using gene prediction method: Protein Homology. inference:COORDINATES: similar to AA sequence:RefSeq:WP_011117439.1	AB237655	Pseudomonas_putida_G7_plasmid_NAH7.gb		13489	13938	ssb	putative single strand binding protein Ssb	protein_id:BAE92137.1 codon_start:1 transl_table:11 desc:Pseudomonas putida plasmid NAH7 DNA, complete sequence, strain:G7. inference:non-experimental evidence, no additional details recorded function:single strand binding	99.29
CP044408	Pseudomonas_umsongensis_strain_GO16_plasmid_pENK22.gb	F6476_00195	30355	30864		single-stranded DNA-binding protein	desc:Pseudomonas umsongensis strain GO16 plasmid pENK22, complete sequence. transl_table:11 protein_id:QFG27707.1 codon_start:1 note:Derived by automated computational analysis using gene prediction method: Protein Homology. inference:COORDINATES: similar to AA sequence:RefSeq:WP_011117439.1	AF491307	Pseudomonas_putida_NCIB_9816_4_plasmid_pDTG1.gb		57733	58218	ssb	putative truncated single strand binding protein	transl_table:11 desc:Pseudomonas putida NCIB 9816-4 plasmid pDTG1, complete sequence. codon_start:1 protein_id:AAO64313.1	90.15
CP044408	Pseudomonas_umsongensis_strain_GO16_plasmid_pENK22.gb	F6476_00195	30355	30864		single-stranded DNA-binding protein	desc:Pseudomonas umsongensis strain GO16 plasmid pENK22, complete sequence. transl_table:11 protein_id:QFG27707.1 codon_start:1 note:Derived by automated computational analysis using gene prediction method: Protein Homology. inference:COORDINATES: similar to AA sequence:RefSeq:WP_011117439.1	JN248563	Pseudomonas_sp._MC1_plasmid_KOPRI126573.gb	pYIC_16	13168	13677	ssb	putative single strand binding protein Ssb	protein_id:AEV45858.1 codon_start:1 desc:Pseudomonas sp. MC1 plasmid KOPRI126573, complete sequence. transl_table:11	100
CP044408	Pseudomonas_umsongensis_strain_GO16_plasmid_pENK22.gb	F6476_00200	31058	31885		DUF945 domain-containing protein	transl_table:11 desc:Pseudomonas umsongensis strain GO16 plasmid pENK22, complete sequence. codon_start:1 protein_id:QFG27708.1 inference:COORDINATES: similar to AA sequence:RefSeq:NP_808618.1 note:Derived by automated computational analysis using gene prediction method: Protein Homology.	AY887963	Pseudomonas_fluorescens_strain_PC20_plasmid_pNAH20.gb		57217	58044		putative F plasmid gene 32-like protein	protein_id:ACQ63531.1 codon_start:1 note:pNAH20p64. orf64 desc:Pseudomonas fluorescens strain PC20 plasmid pNAH20, complete sequence. transl_table:11	93.12
CP044408	Pseudomonas_umsongensis_strain_GO16_plasmid_pENK22.gb	F6476_00200	31058	31885		DUF945 domain-containing protein	transl_table:11 desc:Pseudomonas umsongensis strain GO16 plasmid pENK22, complete sequence. codon_start:1 protein_id:QFG27708.1 inference:COORDINATES: similar to AA sequence:RefSeq:NP_808618.1 note:Derived by automated computational analysis using gene prediction method: Protein Homology.	AB237655	Pseudomonas_putida_G7_plasmid_NAH7.gb		14471	15052	orf10	hypothetical protein	transl_table:11 desc:Pseudomonas putida plasmid NAH7 DNA, complete sequence, strain:G7. codon_start:1 protein_id:BAE92139.1 function:unknown inference:non-experimental evidence, no additional details recorded	99.48
CP044408	Pseudomonas_umsongensis_strain_GO16_plasmid_pENK22.gb	F6476_00200	31058	31885		DUF945 domain-containing protein	transl_table:11 desc:Pseudomonas umsongensis strain GO16 plasmid pENK22, complete sequence. codon_start:1 protein_id:QFG27708.1 inference:COORDINATES: similar to AA sequence:RefSeq:NP_808618.1 note:Derived by automated computational analysis using gene prediction method: Protein Homology.	JN248563	Pseudomonas_sp._MC1_plasmid_KOPRI126573.gb	pYIC_17	13871	14698		putative F plasmid protein 32-like protein	desc:Pseudomonas sp. MC1 plasmid KOPRI126573, complete sequence. transl_table:11 note:orf9 codon_start:1 protein_id:AEV45859.1	100
CP044408	Pseudomonas_umsongensis_strain_GO16_plasmid_pENK22.gb	F6476_00200	31058	31885		DUF945 domain-containing protein	transl_table:11 desc:Pseudomonas umsongensis strain GO16 plasmid pENK22, complete sequence. codon_start:1 protein_id:QFG27708.1 inference:COORDINATES: similar to AA sequence:RefSeq:NP_808618.1 note:Derived by automated computational analysis using gene prediction method: Protein Homology.	JN248563	Pseudomonas_sp._MC1_plasmid_KOPRI126573.gb	pYIC1_18	14117	14698		hypothetical protein	desc:Pseudomonas sp. MC1 plasmid KOPRI126573, complete sequence. transl_table:11 note:orf10 codon_start:1 protein_id:AEV45925.1	100
CP044408	Pseudomonas_umsongensis_strain_GO16_plasmid_pENK22.gb	F6476_00200	31058	31885		DUF945 domain-containing protein	transl_table:11 desc:Pseudomonas umsongensis strain GO16 plasmid pENK22, complete sequence. codon_start:1 protein_id:QFG27708.1 inference:COORDINATES: similar to AA sequence:RefSeq:NP_808618.1 note:Derived by automated computational analysis using gene prediction method: Protein Homology.	AF491307	Pseudomonas_putida_NCIB_9816_4_plasmid_pDTG1.gb		58413	59240		putative F plasmid gene 32-like protein	transl_table:11 desc:Pseudomonas putida NCIB 9816-4 plasmid pDTG1, complete sequence. note:Orf584 codon_start:1 protein_id:AAO64314.1	93.12
CP044408	Pseudomonas_umsongensis_strain_GO16_plasmid_pENK22.gb	F6476_00205	31940	32362		hypothetical protein	transl_table:11 desc:Pseudomonas umsongensis strain GO16 plasmid pENK22, complete sequence. codon_start:1 protein_id:QFG27709.1 inference:COORDINATES: similar to AA sequence:RefSeq:WP_011117441.1 note:Derived by automated computational analysis using gene prediction method: Protein Homology.	JN248563	Pseudomonas_sp._MC1_plasmid_KOPRI126573.gb	pYIC_19	14753	15175		hypothetical protein	protein_id:AEV45860.1 note:orf11 codon_start:1 desc:Pseudomonas sp. MC1 plasmid KOPRI126573, complete sequence. transl_table:11	100
CP044408	Pseudomonas_umsongensis_strain_GO16_plasmid_pENK22.gb	F6476_00205	31940	32362		hypothetical protein	transl_table:11 desc:Pseudomonas umsongensis strain GO16 plasmid pENK22, complete sequence. codon_start:1 protein_id:QFG27709.1 inference:COORDINATES: similar to AA sequence:RefSeq:WP_011117441.1 note:Derived by automated computational analysis using gene prediction method: Protein Homology.	AB237655	Pseudomonas_putida_G7_plasmid_NAH7.gb		15107	15529	orf11	hypothetical protein	transl_table:11 desc:Pseudomonas putida plasmid NAH7 DNA, complete sequence, strain:G7. codon_start:1 protein_id:BAE92140.1 function:unknown inference:non-experimental evidence, no additional details recorded	100
CP044408	Pseudomonas_umsongensis_strain_GO16_plasmid_pENK22.gb	F6476_00205	31940	32362		hypothetical protein	transl_table:11 desc:Pseudomonas umsongensis strain GO16 plasmid pENK22, complete sequence. codon_start:1 protein_id:QFG27709.1 inference:COORDINATES: similar to AA sequence:RefSeq:WP_011117441.1 note:Derived by automated computational analysis using gene prediction method: Protein Homology.	AY887963	Pseudomonas_fluorescens_strain_PC20_plasmid_pNAH20.gb		58099	58521		hypothetical protein	desc:Pseudomonas fluorescens strain PC20 plasmid pNAH20, complete sequence. transl_table:11 codon_start:1 note:pNAH20p65. orf65 protein_id:ACQ63532.1	97.87
CP044408	Pseudomonas_umsongensis_strain_GO16_plasmid_pENK22.gb	F6476_00205	31940	32362		hypothetical protein	transl_table:11 desc:Pseudomonas umsongensis strain GO16 plasmid pENK22, complete sequence. codon_start:1 protein_id:QFG27709.1 inference:COORDINATES: similar to AA sequence:RefSeq:WP_011117441.1 note:Derived by automated computational analysis using gene prediction method: Protein Homology.	AF491307	Pseudomonas_putida_NCIB_9816_4_plasmid_pDTG1.gb		59295	59717		unknown	note:Orf592 codon_start:1 protein_id:AAO64315.1 inference:non-experimental evidence, no additional details recorded desc:Pseudomonas putida NCIB 9816-4 plasmid pDTG1, complete sequence. transl_table:11	97.87
CP044408	Pseudomonas_umsongensis_strain_GO16_plasmid_pENK22.gb	F6476_00210	32386	32715		hypothetical protein	desc:Pseudomonas umsongensis strain GO16 plasmid pENK22, complete sequence. transl_table:11 codon_start:1 protein_id:QFG27710.1 note:Derived by automated computational analysis using gene prediction method: Protein Homology. inference:COORDINATES: similar to AA sequence:RefSeq:WP_011117442.1	AY887963	Pseudomonas_fluorescens_strain_PC20_plasmid_pNAH20.gb		58545	58874		putative transcriptional repressor protein	transl_table:11 desc:Pseudomonas fluorescens strain PC20 plasmid pNAH20, complete sequence. protein_id:ACQ63533.1 note:pNAH20p66. orf66 codon_start:1	97.27
CP044408	Pseudomonas_umsongensis_strain_GO16_plasmid_pENK22.gb	F6476_00210	32386	32715		hypothetical protein	desc:Pseudomonas umsongensis strain GO16 plasmid pENK22, complete sequence. transl_table:11 codon_start:1 protein_id:QFG27710.1 note:Derived by automated computational analysis using gene prediction method: Protein Homology. inference:COORDINATES: similar to AA sequence:RefSeq:WP_011117442.1	AB237655	Pseudomonas_putida_G7_plasmid_NAH7.gb		15553	15882	orf12	putative transcriptional regulator protein	function:regulation inference:non-experimental evidence, no additional details recorded transl_table:11 desc:Pseudomonas putida plasmid NAH7 DNA, complete sequence, strain:G7. codon_start:1 protein_id:BAE92141.1	100
CP044408	Pseudomonas_umsongensis_strain_GO16_plasmid_pENK22.gb	F6476_00210	32386	32715		hypothetical protein	desc:Pseudomonas umsongensis strain GO16 plasmid pENK22, complete sequence. transl_table:11 codon_start:1 protein_id:QFG27710.1 note:Derived by automated computational analysis using gene prediction method: Protein Homology. inference:COORDINATES: similar to AA sequence:RefSeq:WP_011117442.1	AF491307	Pseudomonas_putida_NCIB_9816_4_plasmid_pDTG1.gb		59741	60070		putative regulatory protein	transl_table:11 desc:Pseudomonas putida NCIB 9816-4 plasmid pDTG1, complete sequence. note:Orf597 protein_id:AAO64316.1 codon_start:1	97.27
CP044408	Pseudomonas_umsongensis_strain_GO16_plasmid_pENK22.gb	F6476_00210	32386	32715		hypothetical protein	desc:Pseudomonas umsongensis strain GO16 plasmid pENK22, complete sequence. transl_table:11 codon_start:1 protein_id:QFG27710.1 note:Derived by automated computational analysis using gene prediction method: Protein Homology. inference:COORDINATES: similar to AA sequence:RefSeq:WP_011117442.1	JN248563	Pseudomonas_sp._MC1_plasmid_KOPRI126573.gb	pYIC_20	15199	15528		putative transcriptional regulator protein	transl_table:11 desc:Pseudomonas sp. MC1 plasmid KOPRI126573, complete sequence. codon_start:1 protein_id:AEV45861.1 note:orf12	100
CP044408	Pseudomonas_umsongensis_strain_GO16_plasmid_pENK22.gb	F6476_00225	34106	34891		SprT family zinc-dependent metalloprotease	protein_id:QFG27713.1 codon_start:1 transl_table:11 desc:Pseudomonas umsongensis strain GO16 plasmid pENK22, complete sequence. inference:COORDINATES: similar to AA sequence:RefSeq:WP_011117444.1 note:Derived by automated computational analysis using gene prediction method: Protein Homology.	AY887963	Pseudomonas_fluorescens_strain_PC20_plasmid_pNAH20.gb		60180	60965		putative zinc metalloprotease	codon_start:1 note:pNAH20p68. orf68 protein_id:ACQ63535.1 transl_table:11 desc:Pseudomonas fluorescens strain PC20 plasmid pNAH20, complete sequence.	92.37
CP044408	Pseudomonas_umsongensis_strain_GO16_plasmid_pENK22.gb	F6476_00225	34106	34891		SprT family zinc-dependent metalloprotease	protein_id:QFG27713.1 codon_start:1 transl_table:11 desc:Pseudomonas umsongensis strain GO16 plasmid pENK22, complete sequence. inference:COORDINATES: similar to AA sequence:RefSeq:WP_011117444.1 note:Derived by automated computational analysis using gene prediction method: Protein Homology.	AF491307	Pseudomonas_putida_NCIB_9816_4_plasmid_pDTG1.gb		61376	62161		putative zinc metalloprotease	desc:Pseudomonas putida NCIB 9816-4 plasmid pDTG1, complete sequence. transl_table:11 note:Orf613 codon_start:1 protein_id:AAO64318.1	92.37
CP044408	Pseudomonas_umsongensis_strain_GO16_plasmid_pENK22.gb	F6476_00225	34106	34891		SprT family zinc-dependent metalloprotease	protein_id:QFG27713.1 codon_start:1 transl_table:11 desc:Pseudomonas umsongensis strain GO16 plasmid pENK22, complete sequence. inference:COORDINATES: similar to AA sequence:RefSeq:WP_011117444.1 note:Derived by automated computational analysis using gene prediction method: Protein Homology.	JN248563	Pseudomonas_sp._MC1_plasmid_KOPRI126573.gb	pYIC_22	16919	17704		putative zinc metalloprotease protein	note:orf14 protein_id:AEV45863.1 codon_start:1 transl_table:11 desc:Pseudomonas sp. MC1 plasmid KOPRI126573, complete sequence.	100
CP044408	Pseudomonas_umsongensis_strain_GO16_plasmid_pENK22.gb	F6476_00225	34106	34891		SprT family zinc-dependent metalloprotease	protein_id:QFG27713.1 codon_start:1 transl_table:11 desc:Pseudomonas umsongensis strain GO16 plasmid pENK22, complete sequence. inference:COORDINATES: similar to AA sequence:RefSeq:WP_011117444.1 note:Derived by automated computational analysis using gene prediction method: Protein Homology.	AB237655	Pseudomonas_putida_G7_plasmid_NAH7.gb		17273	18058	orf14	putative zinc metalloprotease protein	desc:Pseudomonas putida plasmid NAH7 DNA, complete sequence, strain:G7. transl_table:11 protein_id:BAE92143.1 codon_start:1 function:protease inference:non-experimental evidence, no additional details recorded	100
CP044408	Pseudomonas_umsongensis_strain_GO16_plasmid_pENK22.gb	F6476_00230	35029	35415		hypothetical protein	note:Derived by automated computational analysis using gene prediction method: Protein Homology. inference:COORDINATES: similar to AA sequence:RefSeq:WP_019694541.1 codon_start:1 protein_id:QFG27714.1 desc:Pseudomonas umsongensis strain GO16 plasmid pENK22, complete sequence. transl_table:11	AF491307	Pseudomonas_putida_NCIB_9816_4_plasmid_pDTG1.gb		62179	63468		unknown	desc:Pseudomonas putida NCIB 9816-4 plasmid pDTG1, complete sequence. transl_table:11 note:Orf621 protein_id:AAO64319.1 codon_start:1 inference:non-experimental evidence, no additional details recorded	96.9
CP044408	Pseudomonas_umsongensis_strain_GO16_plasmid_pENK22.gb	F6476_00230	35029	35415		hypothetical protein	note:Derived by automated computational analysis using gene prediction method: Protein Homology. inference:COORDINATES: similar to AA sequence:RefSeq:WP_019694541.1 codon_start:1 protein_id:QFG27714.1 desc:Pseudomonas umsongensis strain GO16 plasmid pENK22, complete sequence. transl_table:11	JN248563	Pseudomonas_sp._MC1_plasmid_KOPRI126573.gb	pYIC_23	17842	18228		hypothetical protein	transl_table:11 desc:Pseudomonas sp. MC1 plasmid KOPRI126573, complete sequence. codon_start:1 note:orf15 protein_id:AEV45864.1	100
CP044408	Pseudomonas_umsongensis_strain_GO16_plasmid_pENK22.gb	F6476_00230	35029	35415		hypothetical protein	note:Derived by automated computational analysis using gene prediction method: Protein Homology. inference:COORDINATES: similar to AA sequence:RefSeq:WP_019694541.1 codon_start:1 protein_id:QFG27714.1 desc:Pseudomonas umsongensis strain GO16 plasmid pENK22, complete sequence. transl_table:11	AY887963	Pseudomonas_fluorescens_strain_PC20_plasmid_pNAH20.gb		60983	62272		hypothetical protein	transl_table:11 desc:Pseudomonas fluorescens strain PC20 plasmid pNAH20, complete sequence. protein_id:ACQ63536.1 codon_start:1 note:pNAH20p69. orf69	96.9
CP044408	Pseudomonas_umsongensis_strain_GO16_plasmid_pENK22.gb	F6476_00230	35029	35415		hypothetical protein	note:Derived by automated computational analysis using gene prediction method: Protein Homology. inference:COORDINATES: similar to AA sequence:RefSeq:WP_019694541.1 codon_start:1 protein_id:QFG27714.1 desc:Pseudomonas umsongensis strain GO16 plasmid pENK22, complete sequence. transl_table:11	AB237655	Pseudomonas_putida_G7_plasmid_NAH7.gb		18196	18582	orf15	hypothetical protein	inference:non-experimental evidence, no additional details recorded function:unknown protein_id:BAE92144.1 codon_start:1 transl_table:11 desc:Pseudomonas putida plasmid NAH7 DNA, complete sequence, strain:G7.	100
CP044408	Pseudomonas_umsongensis_strain_GO16_plasmid_pENK22.gb	F6476_00235	35419	36138		plasmid stabilization protein	note:Derived by automated computational analysis using gene prediction method: Protein Homology. inference:COORDINATES: similar to AA sequence:RefSeq:WP_011475366.1 desc:Pseudomonas umsongensis strain GO16 plasmid pENK22, complete sequence. transl_table:11 protein_id:QFG27715.1 codon_start:1	AF491307	Pseudomonas_putida_NCIB_9816_4_plasmid_pDTG1.gb		62179	63468		unknown	protein_id:AAO64319.1 note:Orf621 codon_start:1 inference:non-experimental evidence, no additional details recorded desc:Pseudomonas putida NCIB 9816-4 plasmid pDTG1, complete sequence. transl_table:11	92.5
CP044408	Pseudomonas_umsongensis_strain_GO16_plasmid_pENK22.gb	F6476_00235	35419	36138		plasmid stabilization protein	note:Derived by automated computational analysis using gene prediction method: Protein Homology. inference:COORDINATES: similar to AA sequence:RefSeq:WP_011475366.1 desc:Pseudomonas umsongensis strain GO16 plasmid pENK22, complete sequence. transl_table:11 protein_id:QFG27715.1 codon_start:1	AB237655	Pseudomonas_putida_G7_plasmid_NAH7.gb		18586	19305	orf16	hypothetical protein	transl_table:11 desc:Pseudomonas putida plasmid NAH7 DNA, complete sequence, strain:G7. protein_id:BAE92145.1 codon_start:1 function:unknown inference:non-experimental evidence, no additional details recorded	100
CP044408	Pseudomonas_umsongensis_strain_GO16_plasmid_pENK22.gb	F6476_00235	35419	36138		plasmid stabilization protein	note:Derived by automated computational analysis using gene prediction method: Protein Homology. inference:COORDINATES: similar to AA sequence:RefSeq:WP_011475366.1 desc:Pseudomonas umsongensis strain GO16 plasmid pENK22, complete sequence. transl_table:11 protein_id:QFG27715.1 codon_start:1	AY887963	Pseudomonas_fluorescens_strain_PC20_plasmid_pNAH20.gb		61493	62212		hypothetical protein	desc:Pseudomonas fluorescens strain PC20 plasmid pNAH20, complete sequence. transl_table:11 note:pNAH20p70. orf70 codon_start:1 protein_id:ACQ63537.1	92.5
CP044408	Pseudomonas_umsongensis_strain_GO16_plasmid_pENK22.gb	F6476_00235	35419	36138		plasmid stabilization protein	note:Derived by automated computational analysis using gene prediction method: Protein Homology. inference:COORDINATES: similar to AA sequence:RefSeq:WP_011475366.1 desc:Pseudomonas umsongensis strain GO16 plasmid pENK22, complete sequence. transl_table:11 protein_id:QFG27715.1 codon_start:1	AY887963	Pseudomonas_fluorescens_strain_PC20_plasmid_pNAH20.gb		60983	62272		hypothetical protein	transl_table:11 desc:Pseudomonas fluorescens strain PC20 plasmid pNAH20, complete sequence. note:pNAH20p69. orf69 codon_start:1 protein_id:ACQ63536.1	92.5
CP044408	Pseudomonas_umsongensis_strain_GO16_plasmid_pENK22.gb	F6476_00235	35419	36138		plasmid stabilization protein	note:Derived by automated computational analysis using gene prediction method: Protein Homology. inference:COORDINATES: similar to AA sequence:RefSeq:WP_011475366.1 desc:Pseudomonas umsongensis strain GO16 plasmid pENK22, complete sequence. transl_table:11 protein_id:QFG27715.1 codon_start:1	JN248563	Pseudomonas_sp._MC1_plasmid_KOPRI126573.gb	pYIC_24	18232	18951		hypothetical protein	protein_id:AEV45865.1 codon_start:1 note:orf16 transl_table:11 desc:Pseudomonas sp. MC1 plasmid KOPRI126573, complete sequence.	100
CP044408	Pseudomonas_umsongensis_strain_GO16_plasmid_pENK22.gb	F6476_00235	35419	36138		plasmid stabilization protein	note:Derived by automated computational analysis using gene prediction method: Protein Homology. inference:COORDINATES: similar to AA sequence:RefSeq:WP_011475366.1 desc:Pseudomonas umsongensis strain GO16 plasmid pENK22, complete sequence. transl_table:11 protein_id:QFG27715.1 codon_start:1	AF491307	Pseudomonas_putida_NCIB_9816_4_plasmid_pDTG1.gb		62689	63408		unknown	transl_table:11 desc:Pseudomonas putida NCIB 9816-4 plasmid pDTG1, complete sequence. inference:non-experimental evidence, no additional details recorded note:Orf626 codon_start:1 protein_id:AAO64320.1	92.5
CP044408	Pseudomonas_umsongensis_strain_GO16_plasmid_pENK22.gb	F6476_00240	36135	36590		TraD protein	inference:COORDINATES: similar to AA sequence:RefSeq:WP_011117447.1 note:Derived by automated computational analysis using gene prediction method: Protein Homology. transl_table:11 desc:Pseudomonas umsongensis strain GO16 plasmid pENK22, complete sequence. protein_id:QFG27716.1 codon_start:1	AB237655	Pseudomonas_putida_G7_plasmid_NAH7.gb		19302	19757	traD	putative plasmid transfer protein TraD	protein_id:BAE92146.1 codon_start:1 desc:Pseudomonas putida plasmid NAH7 DNA, complete sequence, strain:G7. transl_table:11 inference:non-experimental evidence, no additional details recorded function:plasmid transfer	100
CP044408	Pseudomonas_umsongensis_strain_GO16_plasmid_pENK22.gb	F6476_00240	36135	36590		TraD protein	inference:COORDINATES: similar to AA sequence:RefSeq:WP_011117447.1 note:Derived by automated computational analysis using gene prediction method: Protein Homology. transl_table:11 desc:Pseudomonas umsongensis strain GO16 plasmid pENK22, complete sequence. protein_id:QFG27716.1 codon_start:1	AF491307	Pseudomonas_putida_NCIB_9816_4_plasmid_pDTG1.gb		63405	63860	traD	putative TraD protein	protein_id:AAO64321.1 codon_start:1 desc:Pseudomonas putida NCIB 9816-4 plasmid pDTG1, complete sequence. transl_table:11	81.58
CP044408	Pseudomonas_umsongensis_strain_GO16_plasmid_pENK22.gb	F6476_00240	36135	36590		TraD protein	inference:COORDINATES: similar to AA sequence:RefSeq:WP_011117447.1 note:Derived by automated computational analysis using gene prediction method: Protein Homology. transl_table:11 desc:Pseudomonas umsongensis strain GO16 plasmid pENK22, complete sequence. protein_id:QFG27716.1 codon_start:1	JN248563	Pseudomonas_sp._MC1_plasmid_KOPRI126573.gb	pYIC_25	18948	19403	traD	putative plasmid transfer protein TraD	protein_id:AEV45866.1 codon_start:1 desc:Pseudomonas sp. MC1 plasmid KOPRI126573, complete sequence. transl_table:11	100
CP044408	Pseudomonas_umsongensis_strain_GO16_plasmid_pENK22.gb	F6476_00240	36135	36590		TraD protein	inference:COORDINATES: similar to AA sequence:RefSeq:WP_011117447.1 note:Derived by automated computational analysis using gene prediction method: Protein Homology. transl_table:11 desc:Pseudomonas umsongensis strain GO16 plasmid pENK22, complete sequence. protein_id:QFG27716.1 codon_start:1	AY887963	Pseudomonas_fluorescens_strain_PC20_plasmid_pNAH20.gb		62209	62664	traD	putative TraD protein	codon_start:1 note:pNAH20p71 protein_id:ACQ63538.1 desc:Pseudomonas fluorescens strain PC20 plasmid pNAH20, complete sequence. transl_table:11	81.58
CP044408	Pseudomonas_umsongensis_strain_GO16_plasmid_pENK22.gb	F6476_00245	37087	37413		hypothetical protein	note:Derived by automated computational analysis using gene prediction method: Protein Homology. inference:COORDINATES: similar to AA sequence:RefSeq:WP_019694542.1 protein_id:QFG27753.1 codon_start:1 desc:Pseudomonas umsongensis strain GO16 plasmid pENK22, complete sequence. transl_table:11	AB237655	Pseudomonas_putida_G7_plasmid_NAH7.gb		20188	20580	traA	putative plasmid transfer protein TraA	inference:non-experimental evidence, no additional details recorded function:plasmid transfer codon_start:1 protein_id:BAE92147.1 desc:Pseudomonas putida plasmid NAH7 DNA, complete sequence, strain:G7. transl_table:11	99.08
CP044408	Pseudomonas_umsongensis_strain_GO16_plasmid_pENK22.gb	F6476_00245	37087	37413		hypothetical protein	note:Derived by automated computational analysis using gene prediction method: Protein Homology. inference:COORDINATES: similar to AA sequence:RefSeq:WP_019694542.1 protein_id:QFG27753.1 codon_start:1 desc:Pseudomonas umsongensis strain GO16 plasmid pENK22, complete sequence. transl_table:11	AY887963	Pseudomonas_fluorescens_strain_PC20_plasmid_pNAH20.gb		63093	63485	traA	putative TraA protein	transl_table:11 desc:Pseudomonas fluorescens strain PC20 plasmid pNAH20, complete sequence. codon_start:1 protein_id:ACQ63539.1 note:pNAH20p72	87.16
CP044408	Pseudomonas_umsongensis_strain_GO16_plasmid_pENK22.gb	F6476_00245	37087	37413		hypothetical protein	note:Derived by automated computational analysis using gene prediction method: Protein Homology. inference:COORDINATES: similar to AA sequence:RefSeq:WP_019694542.1 protein_id:QFG27753.1 codon_start:1 desc:Pseudomonas umsongensis strain GO16 plasmid pENK22, complete sequence. transl_table:11	AF491307	Pseudomonas_putida_NCIB_9816_4_plasmid_pDTG1.gb		64289	64681	traA	putative TraA protein	transl_table:11 desc:Pseudomonas putida NCIB 9816-4 plasmid pDTG1, complete sequence. protein_id:AAO64322.1 codon_start:1	87.16
CP044408	Pseudomonas_umsongensis_strain_GO16_plasmid_pENK22.gb	F6476_00245	37087	37413		hypothetical protein	note:Derived by automated computational analysis using gene prediction method: Protein Homology. inference:COORDINATES: similar to AA sequence:RefSeq:WP_019694542.1 protein_id:QFG27753.1 codon_start:1 desc:Pseudomonas umsongensis strain GO16 plasmid pENK22, complete sequence. transl_table:11	JN248563	Pseudomonas_sp._MC1_plasmid_KOPRI126573.gb	pYIC_26	19834	20226	traA	putative plasmid transfer protein TraB	codon_start:1 protein_id:AEV45867.1 desc:Pseudomonas sp. MC1 plasmid KOPRI126573, complete sequence. transl_table:11	99.08
CP044408	Pseudomonas_umsongensis_strain_GO16_plasmid_pENK22.gb	F6476_00250	37406	38965		type IV secretion system DNA-binding domain-containing protein	inference:COORDINATES: similar to AA sequence:RefSeq:WP_011117449.1 note:Derived by automated computational analysis using gene prediction method: Protein Homology. codon_start:1 protein_id:QFG27717.1 transl_table:11 desc:Pseudomonas umsongensis strain GO16 plasmid pENK22, complete sequence.	AF491307	Pseudomonas_putida_NCIB_9816_4_plasmid_pDTG1.gb		64674	66230	traB	putative TraB protein	desc:Pseudomonas putida NCIB 9816-4 plasmid pDTG1, complete sequence. transl_table:11 codon_start:1 protein_id:AAO64323.1	97.68
CP044408	Pseudomonas_umsongensis_strain_GO16_plasmid_pENK22.gb	F6476_00250	37406	38965		type IV secretion system DNA-binding domain-containing protein	inference:COORDINATES: similar to AA sequence:RefSeq:WP_011117449.1 note:Derived by automated computational analysis using gene prediction method: Protein Homology. codon_start:1 protein_id:QFG27717.1 transl_table:11 desc:Pseudomonas umsongensis strain GO16 plasmid pENK22, complete sequence.	AY887963	Pseudomonas_fluorescens_strain_PC20_plasmid_pNAH20.gb		63478	65034	traB	putative TraB protein	transl_table:11 desc:Pseudomonas fluorescens strain PC20 plasmid pNAH20, complete sequence. protein_id:ACQ63540.1 codon_start:1 note:pNAH20p73	97.68
CP044408	Pseudomonas_umsongensis_strain_GO16_plasmid_pENK22.gb	F6476_00250	37406	38965		type IV secretion system DNA-binding domain-containing protein	inference:COORDINATES: similar to AA sequence:RefSeq:WP_011117449.1 note:Derived by automated computational analysis using gene prediction method: Protein Homology. codon_start:1 protein_id:QFG27717.1 transl_table:11 desc:Pseudomonas umsongensis strain GO16 plasmid pENK22, complete sequence.	AB237655	Pseudomonas_putida_G7_plasmid_NAH7.gb		20573	22132	traB	putative plasmid transfer protein TraB	protein_id:BAE92148.1 codon_start:1 transl_table:11 desc:Pseudomonas putida plasmid NAH7 DNA, complete sequence, strain:G7. inference:non-experimental evidence, no additional details recorded function:plasmid transfer	100
CP044408	Pseudomonas_umsongensis_strain_GO16_plasmid_pENK22.gb	F6476_00250	37406	38965		type IV secretion system DNA-binding domain-containing protein	inference:COORDINATES: similar to AA sequence:RefSeq:WP_011117449.1 note:Derived by automated computational analysis using gene prediction method: Protein Homology. codon_start:1 protein_id:QFG27717.1 transl_table:11 desc:Pseudomonas umsongensis strain GO16 plasmid pENK22, complete sequence.	JN248563	Pseudomonas_sp._MC1_plasmid_KOPRI126573.gb	pYIC_27	20219	21778	traB	putative plasmid transfer protein TraB	protein_id:AEV45868.1 codon_start:1 desc:Pseudomonas sp. MC1 plasmid KOPRI126573, complete sequence. transl_table:11	100
CP044408	Pseudomonas_umsongensis_strain_GO16_plasmid_pENK22.gb	F6476_00255	38976	41912		conjugative relaxase	codon_start:1 protein_id:QFG27718.1 desc:Pseudomonas umsongensis strain GO16 plasmid pENK22, complete sequence. transl_table:11 note:Derived by automated computational analysis using gene prediction method: Protein Homology. inference:COORDINATES: similar to AA sequence:RefSeq:WP_008343649.1	AY887963	Pseudomonas_fluorescens_strain_PC20_plasmid_pNAH20.gb		65045	67990	traC	putative TraC protein	desc:Pseudomonas fluorescens strain PC20 plasmid pNAH20, complete sequence. transl_table:11 protein_id:ACQ63541.1 codon_start:1 note:pNAH20p74	85.6
CP044408	Pseudomonas_umsongensis_strain_GO16_plasmid_pENK22.gb	F6476_00255	38976	41912		conjugative relaxase	codon_start:1 protein_id:QFG27718.1 desc:Pseudomonas umsongensis strain GO16 plasmid pENK22, complete sequence. transl_table:11 note:Derived by automated computational analysis using gene prediction method: Protein Homology. inference:COORDINATES: similar to AA sequence:RefSeq:WP_008343649.1	JN248563	Pseudomonas_sp._MC1_plasmid_KOPRI126573.gb	pYIC_28	21789	24725	traC	putative plasmid transfer protein TraC	codon_start:1 protein_id:AEV45869.1 desc:Pseudomonas sp. MC1 plasmid KOPRI126573, complete sequence. transl_table:11	100
CP044408	Pseudomonas_umsongensis_strain_GO16_plasmid_pENK22.gb	F6476_00255	38976	41912		conjugative relaxase	codon_start:1 protein_id:QFG27718.1 desc:Pseudomonas umsongensis strain GO16 plasmid pENK22, complete sequence. transl_table:11 note:Derived by automated computational analysis using gene prediction method: Protein Homology. inference:COORDINATES: similar to AA sequence:RefSeq:WP_008343649.1	AB237655	Pseudomonas_putida_G7_plasmid_NAH7.gb		22143	25079	traC	putative plasmid transfer protein TraC	inference:non-experimental evidence, no additional details recorded function:plasmid transfer protein_id:BAE92149.1 codon_start:1 transl_table:11 desc:Pseudomonas putida plasmid NAH7 DNA, complete sequence, strain:G7.	100
CP044408	Pseudomonas_umsongensis_strain_GO16_plasmid_pENK22.gb	F6476_00255	38976	41912		conjugative relaxase	codon_start:1 protein_id:QFG27718.1 desc:Pseudomonas umsongensis strain GO16 plasmid pENK22, complete sequence. transl_table:11 note:Derived by automated computational analysis using gene prediction method: Protein Homology. inference:COORDINATES: similar to AA sequence:RefSeq:WP_008343649.1	AF491307	Pseudomonas_putida_NCIB_9816_4_plasmid_pDTG1.gb		66241	69186	traC	putative TraC protein	transl_table:11 desc:Pseudomonas putida NCIB 9816-4 plasmid pDTG1, complete sequence. codon_start:1 protein_id:AAO64324.1	85.6
CP044408	Pseudomonas_umsongensis_strain_GO16_plasmid_pENK22.gb	F6476_00260	42045	42737		hypothetical protein	inference:COORDINATES: ab initio prediction:GeneMarkS-2+ note:Derived by automated computational analysis using gene prediction method: GeneMarkS-2+. transl_table:11 desc:Pseudomonas umsongensis strain GO16 plasmid pENK22, complete sequence. codon_start:1 protein_id:QFG27719.1	JN248563	Pseudomonas_sp._MC1_plasmid_KOPRI126573.gb	pYIC_29	24801	25550		hypothetical protein	protein_id:AEV45870.1 codon_start:1 note:orf17 desc:Pseudomonas sp. MC1 plasmid KOPRI126573, complete sequence. transl_table:11	100
CP044408	Pseudomonas_umsongensis_strain_GO16_plasmid_pENK22.gb	F6476_00260	42045	42737		hypothetical protein	inference:COORDINATES: ab initio prediction:GeneMarkS-2+ note:Derived by automated computational analysis using gene prediction method: GeneMarkS-2+. transl_table:11 desc:Pseudomonas umsongensis strain GO16 plasmid pENK22, complete sequence. codon_start:1 protein_id:QFG27719.1	AB237655	Pseudomonas_putida_G7_plasmid_NAH7.gb		25155	25904	orf17	hypothetical protein	inference:non-experimental evidence, no additional details recorded function:unknown protein_id:BAE92150.1 codon_start:1 transl_table:11 desc:Pseudomonas putida plasmid NAH7 DNA, complete sequence, strain:G7.	100
CP044408	Pseudomonas_umsongensis_strain_GO16_plasmid_pENK22.gb	F6476_00260	42045	42737		hypothetical protein	inference:COORDINATES: ab initio prediction:GeneMarkS-2+ note:Derived by automated computational analysis using gene prediction method: GeneMarkS-2+. transl_table:11 desc:Pseudomonas umsongensis strain GO16 plasmid pENK22, complete sequence. codon_start:1 protein_id:QFG27719.1	AY887963	Pseudomonas_fluorescens_strain_PC20_plasmid_pNAH20.gb		68067	68648		hypothetical protein	codon_start:1 protein_id:ACQ63542.1 note:pNAH20p75. orf75 desc:Pseudomonas fluorescens strain PC20 plasmid pNAH20, complete sequence. transl_table:11	86.54
CP044408	Pseudomonas_umsongensis_strain_GO16_plasmid_pENK22.gb	F6476_00260	42045	42737		hypothetical protein	inference:COORDINATES: ab initio prediction:GeneMarkS-2+ note:Derived by automated computational analysis using gene prediction method: GeneMarkS-2+. transl_table:11 desc:Pseudomonas umsongensis strain GO16 plasmid pENK22, complete sequence. codon_start:1 protein_id:QFG27719.1	AF491307	Pseudomonas_putida_NCIB_9816_4_plasmid_pDTG1.gb		69263	69844		unknown	transl_table:11 desc:Pseudomonas putida NCIB 9816-4 plasmid pDTG1, complete sequence. inference:non-experimental evidence, no additional details recorded codon_start:1 note:Orf692 protein_id:AAO64325.1	86.54
CP044408	Pseudomonas_umsongensis_strain_GO16_plasmid_pENK22.gb	F6476_00265	42767	43300		NUDIX domain-containing protein	inference:COORDINATES: similar to AA sequence:RefSeq:WP_017337063.1 note:Derived by automated computational analysis using gene prediction method: Protein Homology. protein_id:QFG27754.1 codon_start:1 transl_table:11 desc:Pseudomonas umsongensis strain GO16 plasmid pENK22, complete sequence.	AB237655	Pseudomonas_putida_G7_plasmid_NAH7.gb		25934	26467	orf18	putative nudix hydrolase	protein_id:BAE92151.1 codon_start:1 desc:Pseudomonas putida plasmid NAH7 DNA, complete sequence, strain:G7. transl_table:11 inference:non-experimental evidence, no additional details recorded function:hydrolase	100
CP044408	Pseudomonas_umsongensis_strain_GO16_plasmid_pENK22.gb	F6476_00265	42767	43300		NUDIX domain-containing protein	inference:COORDINATES: similar to AA sequence:RefSeq:WP_017337063.1 note:Derived by automated computational analysis using gene prediction method: Protein Homology. protein_id:QFG27754.1 codon_start:1 transl_table:11 desc:Pseudomonas umsongensis strain GO16 plasmid pENK22, complete sequence.	JN248563	Pseudomonas_sp._MC1_plasmid_KOPRI126573.gb	pYIC_30	25580	26113		hypothetical protein	codon_start:1 protein_id:AEV45871.1 note:orf18 transl_table:11 desc:Pseudomonas sp. MC1 plasmid KOPRI126573, complete sequence.	100
CP044408	Pseudomonas_umsongensis_strain_GO16_plasmid_pENK22.gb	F6476_00270	43448	44425		aldo/keto reductase	note:frameshifted. Derived by automated computational analysis using gene prediction method: Protein Homology. inference:COORDINATES: similar to AA sequence:RefSeq:WP_014368896.1 desc:Pseudomonas umsongensis strain GO16 plasmid pENK22, complete sequence. transl_table:11 pseudo:_no_value codon_start:1	AB237655	Pseudomonas_putida_G7_plasmid_NAH7.gb		26564	27592	orf19	putative aldo/keto reductase protein	function:reductase inference:non-experimental evidence, no additional details recorded desc:Pseudomonas putida plasmid NAH7 DNA, complete sequence, strain:G7. transl_table:11 protein_id:BAE92152.1 codon_start:1	100
CP044408	Pseudomonas_umsongensis_strain_GO16_plasmid_pENK22.gb	F6476_00270	43448	44425		aldo/keto reductase	note:frameshifted. Derived by automated computational analysis using gene prediction method: Protein Homology. inference:COORDINATES: similar to AA sequence:RefSeq:WP_014368896.1 desc:Pseudomonas umsongensis strain GO16 plasmid pENK22, complete sequence. transl_table:11 pseudo:_no_value codon_start:1	JN248563	Pseudomonas_sp._MC1_plasmid_KOPRI126573.gb	pYIC_31	26210	27238		putative aldo/keto reductase protein	note:orf19 codon_start:1 protein_id:AEV45872.1 transl_table:11 desc:Pseudomonas sp. MC1 plasmid KOPRI126573, complete sequence.	100
CP044408	Pseudomonas_umsongensis_strain_GO16_plasmid_pENK22.gb	F6476_00275	44594	45382		SDR family oxidoreductase	protein_id:QFG27755.1 codon_start:1 transl_table:11 desc:Pseudomonas umsongensis strain GO16 plasmid pENK22, complete sequence. inference:COORDINATES: similar to AA sequence:RefSeq:WP_018251271.1 note:Derived by automated computational analysis using gene prediction method: Protein Homology.	JN248563	Pseudomonas_sp._MC1_plasmid_KOPRI126573.gb	pYIC_32	27398	28195		putative dehydrogenase/reductase protein	protein_id:AEV45873.1 note:orf20 codon_start:1 transl_table:11 desc:Pseudomonas sp. MC1 plasmid KOPRI126573, complete sequence.	100
CP044408	Pseudomonas_umsongensis_strain_GO16_plasmid_pENK22.gb	F6476_00275	44594	45382		SDR family oxidoreductase	protein_id:QFG27755.1 codon_start:1 transl_table:11 desc:Pseudomonas umsongensis strain GO16 plasmid pENK22, complete sequence. inference:COORDINATES: similar to AA sequence:RefSeq:WP_018251271.1 note:Derived by automated computational analysis using gene prediction method: Protein Homology.	AB237655	Pseudomonas_putida_G7_plasmid_NAH7.gb		27752	28549	orf20	putative dehydrogenase/reductase protein	protein_id:BAE92153.1 codon_start:1 desc:Pseudomonas putida plasmid NAH7 DNA, complete sequence, strain:G7. transl_table:11 inference:non-experimental evidence, no additional details recorded function:dehydrogenase/reductase	100
CP044408	Pseudomonas_umsongensis_strain_GO16_plasmid_pENK22.gb	F6476_00290	46697	47683		2Fe-2S iron-sulfur cluster binding domain-containing protein	note:Derived by automated computational analysis using gene prediction method: Protein Homology. inference:COORDINATES: similar to AA sequence:RefSeq:WP_014819639.1 codon_start:1 protein_id:QFG27721.1 desc:Pseudomonas umsongensis strain GO16 plasmid pENK22, complete sequence. transl_table:11	AF491307	Pseudomonas_putida_NCIB_9816_4_plasmid_pDTG1.gb		14536	15522	nahAa	naphthalene 1,2-dioxygenase reductase component	codon_start:1 protein_id:AAA25904.1 transl_table:11 experiment:experimental evidence, no additional details recorded desc:Pseudomonas putida NCIB 9816-4 plasmid pDTG1, complete sequence.	84.19
CP044408	Pseudomonas_umsongensis_strain_GO16_plasmid_pENK22.gb	F6476_00290	46697	47683		2Fe-2S iron-sulfur cluster binding domain-containing protein	note:Derived by automated computational analysis using gene prediction method: Protein Homology. inference:COORDINATES: similar to AA sequence:RefSeq:WP_014819639.1 codon_start:1 protein_id:QFG27721.1 desc:Pseudomonas umsongensis strain GO16 plasmid pENK22, complete sequence. transl_table:11	JN248563	Pseudomonas_sp._MC1_plasmid_KOPRI126573.gb	pYIC_33	29510	30496	nahAa	reductase component NahAa of naphthalene dioxygenase	codon_start:1 protein_id:AEV45874.1 desc:Pseudomonas sp. MC1 plasmid KOPRI126573, complete sequence. transl_table:11	100
CP044408	Pseudomonas_umsongensis_strain_GO16_plasmid_pENK22.gb	F6476_00290	46697	47683		2Fe-2S iron-sulfur cluster binding domain-containing protein	note:Derived by automated computational analysis using gene prediction method: Protein Homology. inference:COORDINATES: similar to AA sequence:RefSeq:WP_014819639.1 codon_start:1 protein_id:QFG27721.1 desc:Pseudomonas umsongensis strain GO16 plasmid pENK22, complete sequence. transl_table:11	AB237655	Pseudomonas_putida_G7_plasmid_NAH7.gb		29864	30850	nahAa	reductase component NahAa of naphthalene dioxygenase	protein_id:BAE92154.1 codon_start:1 desc:Pseudomonas putida plasmid NAH7 DNA, complete sequence, strain:G7. experiment:experimental evidence, no additional details recorded transl_table:11 function:naphthalene dioxygenase	100
CP044408	Pseudomonas_umsongensis_strain_GO16_plasmid_pENK22.gb	F6476_00290	46697	47683		2Fe-2S iron-sulfur cluster binding domain-containing protein	note:Derived by automated computational analysis using gene prediction method: Protein Homology. inference:COORDINATES: similar to AA sequence:RefSeq:WP_014819639.1 codon_start:1 protein_id:QFG27721.1 desc:Pseudomonas umsongensis strain GO16 plasmid pENK22, complete sequence. transl_table:11	AY208917	Pseudomonas_putida_ND6_plasmid_pND6_1.gb	ND053	54342	55328	nahAa	naphthalene dioxygenase reductase	desc:Pseudomonas putida ND6 plasmid pND6-1, complete sequence. transl_table:11 codon_start:1 protein_id:AAP44286.1 note:similar to naphthalene 1,2-dioxygenase system ferredoxin--NAD(+) reductase Q52126. InterProScan: IPR001041 Ferredoxin	84.19
CP044408	Pseudomonas_umsongensis_strain_GO16_plasmid_pENK22.gb	F6476_00290	46697	47683		2Fe-2S iron-sulfur cluster binding domain-containing protein	note:Derived by automated computational analysis using gene prediction method: Protein Homology. inference:COORDINATES: similar to AA sequence:RefSeq:WP_014819639.1 codon_start:1 protein_id:QFG27721.1 desc:Pseudomonas umsongensis strain GO16 plasmid pENK22, complete sequence. transl_table:11	AY887963	Pseudomonas_fluorescens_strain_PC20_plasmid_pNAH20.gb		14536	15522	nahAa	naphthalene 1,2-dioxygenase reductase component	desc:Pseudomonas fluorescens strain PC20 plasmid pNAH20, complete sequence. transl_table:11 codon_start:1 protein_id:ACQ63489.1 note:pNAH20p18	84.19
CP044408	Pseudomonas_umsongensis_strain_GO16_plasmid_pENK22.gb	F6476_00295	47827	48150		non-heme iron oxygenase ferredoxin subunit	inference:COORDINATES: similar to AA sequence:RefSeq:WP_003292052.1 note:Derived by automated computational analysis using gene prediction method: Protein Homology. protein_id:QFG27722.1 codon_start:1 transl_table:11 desc:Pseudomonas umsongensis strain GO16 plasmid pENK22, complete sequence.	AY887963	Pseudomonas_fluorescens_strain_PC20_plasmid_pNAH20.gb		15666	15980	nahAb	naphthalene 1,2-dioxygenase ferredoxin component	protein_id:ACQ63490.1 note:pNAH20p19 codon_start:1 desc:Pseudomonas fluorescens strain PC20 plasmid pNAH20, complete sequence. transl_table:11	85.58
CP044408	Pseudomonas_umsongensis_strain_GO16_plasmid_pENK22.gb	F6476_00295	47827	48150		non-heme iron oxygenase ferredoxin subunit	inference:COORDINATES: similar to AA sequence:RefSeq:WP_003292052.1 note:Derived by automated computational analysis using gene prediction method: Protein Homology. protein_id:QFG27722.1 codon_start:1 transl_table:11 desc:Pseudomonas umsongensis strain GO16 plasmid pENK22, complete sequence.	AB237655	Pseudomonas_putida_G7_plasmid_NAH7.gb		30994	31317	nahAb	ferredoxin component NahAb of naphthalene dioxygenase	experiment:experimental evidence, no additional details recorded desc:Pseudomonas putida plasmid NAH7 DNA, complete sequence, strain:G7. transl_table:11 codon_start:1 protein_id:BAE92155.1 function:naphthalene dioxygenase	100
CP044408	Pseudomonas_umsongensis_strain_GO16_plasmid_pENK22.gb	F6476_00295	47827	48150		non-heme iron oxygenase ferredoxin subunit	inference:COORDINATES: similar to AA sequence:RefSeq:WP_003292052.1 note:Derived by automated computational analysis using gene prediction method: Protein Homology. protein_id:QFG27722.1 codon_start:1 transl_table:11 desc:Pseudomonas umsongensis strain GO16 plasmid pENK22, complete sequence.	AF491307	Pseudomonas_putida_NCIB_9816_4_plasmid_pDTG1.gb		15666	15980	nahAb	naphthalene 1,2-dioxygenase ferredoxin component	codon_start:1 protein_id:AAA25905.1 experiment:experimental evidence, no additional details recorded desc:Pseudomonas putida NCIB 9816-4 plasmid pDTG1, complete sequence. transl_table:11	85.58
CP044408	Pseudomonas_umsongensis_strain_GO16_plasmid_pENK22.gb	F6476_00295	47827	48150		non-heme iron oxygenase ferredoxin subunit	inference:COORDINATES: similar to AA sequence:RefSeq:WP_003292052.1 note:Derived by automated computational analysis using gene prediction method: Protein Homology. protein_id:QFG27722.1 codon_start:1 transl_table:11 desc:Pseudomonas umsongensis strain GO16 plasmid pENK22, complete sequence.	AY208917	Pseudomonas_putida_ND6_plasmid_pND6_1.gb	ND054	55472	55786	nahAb	naphthalene dioxygenase ferredoxin	codon_start:1 protein_id:AAP44287.1 transl_table:11 desc:Pseudomonas putida ND6 plasmid pND6-1, complete sequence. note:InterProScan: IPR005806 Rieske [2Fe-2S] domain	85.58
CP044408	Pseudomonas_umsongensis_strain_GO16_plasmid_pENK22.gb	F6476_00295	47827	48150		non-heme iron oxygenase ferredoxin subunit	inference:COORDINATES: similar to AA sequence:RefSeq:WP_003292052.1 note:Derived by automated computational analysis using gene prediction method: Protein Homology. protein_id:QFG27722.1 codon_start:1 transl_table:11 desc:Pseudomonas umsongensis strain GO16 plasmid pENK22, complete sequence.	JN248563	Pseudomonas_sp._MC1_plasmid_KOPRI126573.gb	pYIC_34	30640	30963	nahAb	ferredoxin component NahAb of naphthalene dioxygenase	codon_start:1 protein_id:AEV45875.1 desc:Pseudomonas sp. MC1 plasmid KOPRI126573, complete sequence. transl_table:11	100
CP044408	Pseudomonas_umsongensis_strain_GO16_plasmid_pENK22.gb	F6476_00300	48212	49561		Rieske 2Fe-2S domain-containing protein	protein_id:QFG27723.1 codon_start:1 desc:Pseudomonas umsongensis strain GO16 plasmid pENK22, complete sequence. transl_table:11 note:Derived by automated computational analysis using gene prediction method: Protein Homology. inference:COORDINATES: similar to AA sequence:RefSeq:WP_020307250.1	AF491307	Pseudomonas_putida_NCIB_9816_4_plasmid_pDTG1.gb		16051	17400	nahAc	naphthalene 1,2-dioxygenase iron sulfur protein component large subunit	codon_start:1 protein_id:AAO64274.1 transl_table:11 desc:Pseudomonas putida NCIB 9816-4 plasmid pDTG1, complete sequence.	88
CP044408	Pseudomonas_umsongensis_strain_GO16_plasmid_pENK22.gb	F6476_00300	48212	49561		Rieske 2Fe-2S domain-containing protein	protein_id:QFG27723.1 codon_start:1 desc:Pseudomonas umsongensis strain GO16 plasmid pENK22, complete sequence. transl_table:11 note:Derived by automated computational analysis using gene prediction method: Protein Homology. inference:COORDINATES: similar to AA sequence:RefSeq:WP_020307250.1	AY208917	Pseudomonas_putida_ND6_plasmid_pND6_1.gb	ND055	55857	57206	nahAc	naphthalene dioxygenase Fe-S protein large subunit	note:InterProScan: IPR001663 bacterial ring hydroxylating dioxygenase, alpha subunit protein_id:AAP44288.1 codon_start:1 desc:Pseudomonas putida ND6 plasmid pND6-1, complete sequence. transl_table:11	87.33
CP044408	Pseudomonas_umsongensis_strain_GO16_plasmid_pENK22.gb	F6476_00300	48212	49561		Rieske 2Fe-2S domain-containing protein	protein_id:QFG27723.1 codon_start:1 desc:Pseudomonas umsongensis strain GO16 plasmid pENK22, complete sequence. transl_table:11 note:Derived by automated computational analysis using gene prediction method: Protein Homology. inference:COORDINATES: similar to AA sequence:RefSeq:WP_020307250.1	JN248563	Pseudomonas_sp._MC1_plasmid_KOPRI126573.gb	pYIC_35	31025	32374	nahAc	napthalene dioxygenase iron sulfur protein large subunit	protein_id:AEV45876.1 codon_start:1 transl_table:11 desc:Pseudomonas sp. MC1 plasmid KOPRI126573, complete sequence.	100
CP044408	Pseudomonas_umsongensis_strain_GO16_plasmid_pENK22.gb	F6476_00300	48212	49561		Rieske 2Fe-2S domain-containing protein	protein_id:QFG27723.1 codon_start:1 desc:Pseudomonas umsongensis strain GO16 plasmid pENK22, complete sequence. transl_table:11 note:Derived by automated computational analysis using gene prediction method: Protein Homology. inference:COORDINATES: similar to AA sequence:RefSeq:WP_020307250.1	AB237655	Pseudomonas_putida_G7_plasmid_NAH7.gb		31379	32728	nahAc	iron sulfur protein large subunit NahAc of napthalene dioxygenase	codon_start:1 protein_id:BAE92156.1 experiment:experimental evidence, no additional details recorded desc:Pseudomonas putida plasmid NAH7 DNA, complete sequence, strain:G7. transl_table:11 function:napthalene dioxygenase	100
CP044408	Pseudomonas_umsongensis_strain_GO16_plasmid_pENK22.gb	F6476_00300	48212	49561		Rieske 2Fe-2S domain-containing protein	protein_id:QFG27723.1 codon_start:1 desc:Pseudomonas umsongensis strain GO16 plasmid pENK22, complete sequence. transl_table:11 note:Derived by automated computational analysis using gene prediction method: Protein Homology. inference:COORDINATES: similar to AA sequence:RefSeq:WP_020307250.1	AY887963	Pseudomonas_fluorescens_strain_PC20_plasmid_pNAH20.gb		16051	17400	nahAc	naphthalene 1,2-dioxygenase iron sulfur protein component large subunit	transl_table:11 desc:Pseudomonas fluorescens strain PC20 plasmid pNAH20, complete sequence. protein_id:ACQ63491.1 codon_start:1 note:pNAH20p20	88
CP044408	Pseudomonas_umsongensis_strain_GO16_plasmid_pENK22.gb	F6476_00305	49576	50160		aromatic-ring-hydroxylating dioxygenase subunit beta	inference:COORDINATES: similar to AA sequence:RefSeq:WP_009399904.1 note:Derived by automated computational analysis using gene prediction method: Protein Homology. transl_table:11 desc:Pseudomonas umsongensis strain GO16 plasmid pENK22, complete sequence. codon_start:1 protein_id:QFG27724.1	AB237655	Pseudomonas_putida_G7_plasmid_NAH7.gb		32743	33327	nahAd	iron sulfur protein small subunit NahAd of naphthalene dioxygenase	function:naphthalene dioxygenase codon_start:1 protein_id:BAE92157.1 desc:Pseudomonas putida plasmid NAH7 DNA, complete sequence, strain:G7. experiment:experimental evidence, no additional details recorded transl_table:11	100
CP044408	Pseudomonas_umsongensis_strain_GO16_plasmid_pENK22.gb	F6476_00305	49576	50160		aromatic-ring-hydroxylating dioxygenase subunit beta	inference:COORDINATES: similar to AA sequence:RefSeq:WP_009399904.1 note:Derived by automated computational analysis using gene prediction method: Protein Homology. transl_table:11 desc:Pseudomonas umsongensis strain GO16 plasmid pENK22, complete sequence. codon_start:1 protein_id:QFG27724.1	AY887963	Pseudomonas_fluorescens_strain_PC20_plasmid_pNAH20.gb		17415	17999	nahAd	naphthalene 1,2-dioxygenase iron sulfur protein component small subunit	protein_id:ACQ63492.1 codon_start:1 note:pNAH20p21 desc:Pseudomonas fluorescens strain PC20 plasmid pNAH20, complete sequence. transl_table:11	90.77
CP044408	Pseudomonas_umsongensis_strain_GO16_plasmid_pENK22.gb	F6476_00305	49576	50160		aromatic-ring-hydroxylating dioxygenase subunit beta	inference:COORDINATES: similar to AA sequence:RefSeq:WP_009399904.1 note:Derived by automated computational analysis using gene prediction method: Protein Homology. transl_table:11 desc:Pseudomonas umsongensis strain GO16 plasmid pENK22, complete sequence. codon_start:1 protein_id:QFG27724.1	AY208917	Pseudomonas_putida_ND6_plasmid_pND6_1.gb	ND056	57221	57805	nahAd	naphthalene dioxygenase Fe-S protein small subunit	note:InterProScan: IPR000391 aromatic-ring-hydroxylating dioxygenase, beta subunit desc:Pseudomonas putida ND6 plasmid pND6-1, complete sequence. transl_table:11 codon_start:1 protein_id:AAP44289.1	90.77
CP044408	Pseudomonas_umsongensis_strain_GO16_plasmid_pENK22.gb	F6476_00305	49576	50160		aromatic-ring-hydroxylating dioxygenase subunit beta	inference:COORDINATES: similar to AA sequence:RefSeq:WP_009399904.1 note:Derived by automated computational analysis using gene prediction method: Protein Homology. transl_table:11 desc:Pseudomonas umsongensis strain GO16 plasmid pENK22, complete sequence. codon_start:1 protein_id:QFG27724.1	AF491307	Pseudomonas_putida_NCIB_9816_4_plasmid_pDTG1.gb		17415	17999	nahAd	naphthalene 1,2-dioxygenase iron sulfur protein component small subunit	desc:Pseudomonas putida NCIB 9816-4 plasmid pDTG1, complete sequence. transl_table:11 protein_id:AAO64275.1 codon_start:1	90.77
CP044408	Pseudomonas_umsongensis_strain_GO16_plasmid_pENK22.gb	F6476_00305	49576	50160		aromatic-ring-hydroxylating dioxygenase subunit beta	inference:COORDINATES: similar to AA sequence:RefSeq:WP_009399904.1 note:Derived by automated computational analysis using gene prediction method: Protein Homology. transl_table:11 desc:Pseudomonas umsongensis strain GO16 plasmid pENK22, complete sequence. codon_start:1 protein_id:QFG27724.1	JN248563	Pseudomonas_sp._MC1_plasmid_KOPRI126573.gb	pYIC1_36	32389	32973	nahAd	iron sulfur protein small subunit NahAd of naphthalene dioxygenase	codon_start:1 protein_id:AEV45878.1 desc:Pseudomonas sp. MC1 plasmid KOPRI126573, complete sequence. transl_table:11	100
CP044408	Pseudomonas_umsongensis_strain_GO16_plasmid_pENK22.gb	F6476_00310	50230	51009	hcaB	3-(cis-5,6-dihydroxycyclohexa-1, 3-dien-1-yl)propanoate dehydrogenase	note:Derived by automated computational analysis using gene prediction method: Protein Homology. inference:COORDINATES: similar to AA sequence:RefSeq:WP_014819636.1 codon_start:1 protein_id:QFG27725.1 desc:Pseudomonas umsongensis strain GO16 plasmid pENK22, complete sequence. EC_number:1.3.1.87 transl_table:11	AY887963	Pseudomonas_fluorescens_strain_PC20_plasmid_pNAH20.gb		18068	18847	nahB	2,3-dihydroxy-2,3-dihydrophenylpropionate dehydrogenase	transl_table:11 desc:Pseudomonas fluorescens strain PC20 plasmid pNAH20, complete sequence. note:pNAH20p22 codon_start:1 protein_id:ACQ63493.1	90.77
CP044408	Pseudomonas_umsongensis_strain_GO16_plasmid_pENK22.gb	F6476_00310	50230	51009	hcaB	3-(cis-5,6-dihydroxycyclohexa-1, 3-dien-1-yl)propanoate dehydrogenase	note:Derived by automated computational analysis using gene prediction method: Protein Homology. inference:COORDINATES: similar to AA sequence:RefSeq:WP_014819636.1 codon_start:1 protein_id:QFG27725.1 desc:Pseudomonas umsongensis strain GO16 plasmid pENK22, complete sequence. EC_number:1.3.1.87 transl_table:11	AY208917	Pseudomonas_putida_ND6_plasmid_pND6_1.gb	ND057	57826	58653	nahB	naphthalene cis-dihydrodiol dehydrogenase	desc:Pseudomonas putida ND6 plasmid pND6-1, complete sequence. transl_table:11 codon_start:1 protein_id:AAP44290.1 note:InterProScan: IPR002198 short-chain dehydrogenase/reductase SDR	90.77
CP044408	Pseudomonas_umsongensis_strain_GO16_plasmid_pENK22.gb	F6476_00310	50230	51009	hcaB	3-(cis-5,6-dihydroxycyclohexa-1, 3-dien-1-yl)propanoate dehydrogenase	note:Derived by automated computational analysis using gene prediction method: Protein Homology. inference:COORDINATES: similar to AA sequence:RefSeq:WP_014819636.1 codon_start:1 protein_id:QFG27725.1 desc:Pseudomonas umsongensis strain GO16 plasmid pENK22, complete sequence. EC_number:1.3.1.87 transl_table:11	AF491307	Pseudomonas_putida_NCIB_9816_4_plasmid_pDTG1.gb		18068	18847	nahB	1,2-dihydroxy-1,2-dihydronaphthalene dehydrogenase	transl_table:11 desc:Pseudomonas putida NCIB 9816-4 plasmid pDTG1, complete sequence. codon_start:1 protein_id:AAO64276.1 note:cis-naphthalene dihydrodiol dehydrogenase	90.77
CP044408	Pseudomonas_umsongensis_strain_GO16_plasmid_pENK22.gb	F6476_00310	50230	51009	hcaB	3-(cis-5,6-dihydroxycyclohexa-1, 3-dien-1-yl)propanoate dehydrogenase	note:Derived by automated computational analysis using gene prediction method: Protein Homology. inference:COORDINATES: similar to AA sequence:RefSeq:WP_014819636.1 codon_start:1 protein_id:QFG27725.1 desc:Pseudomonas umsongensis strain GO16 plasmid pENK22, complete sequence. EC_number:1.3.1.87 transl_table:11	AB237655	Pseudomonas_putida_G7_plasmid_NAH7.gb		33397	34176	nahB	cis-1, 2-dihydro-1, 2-dihydroxynaphtalene-1, 2-dehydrogenase NahB	codon_start:1 protein_id:BAE92158.1 experiment:experimental evidence, no additional details recorded desc:Pseudomonas putida plasmid NAH7 DNA, complete sequence, strain:G7. transl_table:11 function:cis-1, 2-dihydro-1, 2-dihydroxynaphtalene-1, 2-dehydrogenase	100
CP044408	Pseudomonas_umsongensis_strain_GO16_plasmid_pENK22.gb	F6476_00310	50230	51009	hcaB	3-(cis-5,6-dihydroxycyclohexa-1, 3-dien-1-yl)propanoate dehydrogenase	note:Derived by automated computational analysis using gene prediction method: Protein Homology. inference:COORDINATES: similar to AA sequence:RefSeq:WP_014819636.1 codon_start:1 protein_id:QFG27725.1 desc:Pseudomonas umsongensis strain GO16 plasmid pENK22, complete sequence. EC_number:1.3.1.87 transl_table:11	JN248563	Pseudomonas_sp._MC1_plasmid_KOPRI126573.gb	pYIC1_37	33043	33822	nahB	2,3-dihydroxy-2,3-dihydrophenylpropionate dehydrogenase	codon_start:1 protein_id:AEV45877.1 transl_table:11 desc:Pseudomonas sp. MC1 plasmid KOPRI126573, complete sequence. note:converts cis-3-(3-carboxyethyl)-3,5-cyclohexadiene-1, 2-diol(PP-dihydrodiol) into 3-(2,3-dihydroxylphenyl)propionate	100
CP044408	Pseudomonas_umsongensis_strain_GO16_plasmid_pENK22.gb	F6476_00315	51055	52506		aldehyde dehydrogenase	inference:COORDINATES: similar to AA sequence:RefSeq:WP_014819635.1 note:Derived by automated computational analysis using gene prediction method: Protein Homology. codon_start:1 protein_id:QFG27726.1 transl_table:11 desc:Pseudomonas umsongensis strain GO16 plasmid pENK22, complete sequence.	AY208917	Pseudomonas_putida_ND6_plasmid_pND6_1.gb	ND058	58700	60151	nahF	salicylaldehyde dehydrogenase	note:InterProScan: IPR002086 aldehyde dehydrogenase protein_id:AAP44291.1 codon_start:1 transl_table:11 desc:Pseudomonas putida ND6 plasmid pND6-1, complete sequence.	87.81
CP044408	Pseudomonas_umsongensis_strain_GO16_plasmid_pENK22.gb	F6476_00315	51055	52506		aldehyde dehydrogenase	inference:COORDINATES: similar to AA sequence:RefSeq:WP_014819635.1 note:Derived by automated computational analysis using gene prediction method: Protein Homology. codon_start:1 protein_id:QFG27726.1 transl_table:11 desc:Pseudomonas umsongensis strain GO16 plasmid pENK22, complete sequence.	AY887963	Pseudomonas_fluorescens_strain_PC20_plasmid_pNAH20.gb		18894	20345	nahF	salicylaldehyde dehydrogenase	transl_table:11 desc:Pseudomonas fluorescens strain PC20 plasmid pNAH20, complete sequence. note:pNAH20p23 codon_start:1 protein_id:ACQ63494.1	87.81
CP044408	Pseudomonas_umsongensis_strain_GO16_plasmid_pENK22.gb	F6476_00315	51055	52506		aldehyde dehydrogenase	inference:COORDINATES: similar to AA sequence:RefSeq:WP_014819635.1 note:Derived by automated computational analysis using gene prediction method: Protein Homology. codon_start:1 protein_id:QFG27726.1 transl_table:11 desc:Pseudomonas umsongensis strain GO16 plasmid pENK22, complete sequence.	AB237655	Pseudomonas_putida_G7_plasmid_NAH7.gb		34222	35673	nahF	salicylaldehyde dehydrogenase NahF	desc:Pseudomonas putida plasmid NAH7 DNA, complete sequence, strain:G7. experiment:experimental evidence, no additional details recorded transl_table:11 protein_id:BAE92159.1 codon_start:1 function:salicylaldehyde dehydrogenase	100
CP044408	Pseudomonas_umsongensis_strain_GO16_plasmid_pENK22.gb	F6476_00315	51055	52506		aldehyde dehydrogenase	inference:COORDINATES: similar to AA sequence:RefSeq:WP_014819635.1 note:Derived by automated computational analysis using gene prediction method: Protein Homology. codon_start:1 protein_id:QFG27726.1 transl_table:11 desc:Pseudomonas umsongensis strain GO16 plasmid pENK22, complete sequence.	AF491307	Pseudomonas_putida_NCIB_9816_4_plasmid_pDTG1.gb		18894	20345	nahF	salicyladehyde dehydrogenase	codon_start:1 protein_id:AAO64277.1 transl_table:11 desc:Pseudomonas putida NCIB 9816-4 plasmid pDTG1, complete sequence.	87.81
CP044408	Pseudomonas_umsongensis_strain_GO16_plasmid_pENK22.gb	F6476_00315	51055	52506		aldehyde dehydrogenase	inference:COORDINATES: similar to AA sequence:RefSeq:WP_014819635.1 note:Derived by automated computational analysis using gene prediction method: Protein Homology. codon_start:1 protein_id:QFG27726.1 transl_table:11 desc:Pseudomonas umsongensis strain GO16 plasmid pENK22, complete sequence.	JN248563	Pseudomonas_sp._MC1_plasmid_KOPRI126573.gb	pYIC1_38	33868	35319	nahF	salicylaldehyde dehydrogenase NahF	codon_start:1 protein_id:AEV45879.1 transl_table:11 desc:Pseudomonas sp. MC1 plasmid KOPRI126573, complete sequence.	100
CP044408	Pseudomonas_umsongensis_strain_GO16_plasmid_pENK22.gb	F6476_00320	52533	53441		1,2-dihydroxynaphthalene dioxygenase	note:Derived by automated computational analysis using gene prediction method: Protein Homology. inference:COORDINATES: similar to AA sequence:RefSeq:WP_014819634.1 desc:Pseudomonas umsongensis strain GO16 plasmid pENK22, complete sequence. transl_table:11 protein_id:QFG27727.1 codon_start:1	AB237655	Pseudomonas_putida_G7_plasmid_NAH7.gb		35700	36608	nahC	1, 2-dihydroxynaphthalene dioxygenase NahC	protein_id:BAE92160.1 codon_start:1 desc:Pseudomonas putida plasmid NAH7 DNA, complete sequence, strain:G7. experiment:experimental evidence, no additional details recorded transl_table:11 function:1, 2-dihydroxynaphthalene dioxygenase	99.67
CP044408	Pseudomonas_umsongensis_strain_GO16_plasmid_pENK22.gb	F6476_00320	52533	53441		1,2-dihydroxynaphthalene dioxygenase	note:Derived by automated computational analysis using gene prediction method: Protein Homology. inference:COORDINATES: similar to AA sequence:RefSeq:WP_014819634.1 desc:Pseudomonas umsongensis strain GO16 plasmid pENK22, complete sequence. transl_table:11 protein_id:QFG27727.1 codon_start:1	AF491307	Pseudomonas_putida_NCIB_9816_4_plasmid_pDTG1.gb		20373	21281	nahC	1,2-dihydroxynaphthalene dioxygenase	transl_table:11 desc:Pseudomonas putida NCIB 9816-4 plasmid pDTG1, complete sequence. codon_start:1 protein_id:AAO64278.1	85.15
CP044408	Pseudomonas_umsongensis_strain_GO16_plasmid_pENK22.gb	F6476_00320	52533	53441		1,2-dihydroxynaphthalene dioxygenase	note:Derived by automated computational analysis using gene prediction method: Protein Homology. inference:COORDINATES: similar to AA sequence:RefSeq:WP_014819634.1 desc:Pseudomonas umsongensis strain GO16 plasmid pENK22, complete sequence. transl_table:11 protein_id:QFG27727.1 codon_start:1	AY208917	Pseudomonas_putida_ND6_plasmid_pND6_1.gb	ND059	60179	61087	nahC	1,2-dihydroxy-naphthalene dioxygenase	desc:Pseudomonas putida ND6 plasmid pND6-1, complete sequence. transl_table:11 protein_id:AAP44292.1 codon_start:1 note:InterProScan: IPR000486 extradiol ring-cleavage dioxygenase	85.15
CP044408	Pseudomonas_umsongensis_strain_GO16_plasmid_pENK22.gb	F6476_00320	52533	53441		1,2-dihydroxynaphthalene dioxygenase	note:Derived by automated computational analysis using gene prediction method: Protein Homology. inference:COORDINATES: similar to AA sequence:RefSeq:WP_014819634.1 desc:Pseudomonas umsongensis strain GO16 plasmid pENK22, complete sequence. transl_table:11 protein_id:QFG27727.1 codon_start:1	AY887963	Pseudomonas_fluorescens_strain_PC20_plasmid_pNAH20.gb		20373	21281	nahC	1,2-dihydroxynaphthalene dioxygenase	transl_table:11 desc:Pseudomonas fluorescens strain PC20 plasmid pNAH20, complete sequence. codon_start:1 note:pNAH20p24 protein_id:ACQ63495.1	85.15
CP044408	Pseudomonas_umsongensis_strain_GO16_plasmid_pENK22.gb	F6476_00320	52533	53441		1,2-dihydroxynaphthalene dioxygenase	note:Derived by automated computational analysis using gene prediction method: Protein Homology. inference:COORDINATES: similar to AA sequence:RefSeq:WP_014819634.1 desc:Pseudomonas umsongensis strain GO16 plasmid pENK22, complete sequence. transl_table:11 protein_id:QFG27727.1 codon_start:1	JN248563	Pseudomonas_sp._MC1_plasmid_KOPRI126573.gb	pYIC_39	35346	36254	nahC	1,2-dihydroxynaphthalene dioxygenase NahC	transl_table:11 desc:Pseudomonas sp. MC1 plasmid KOPRI126573, complete sequence. protein_id:AEV45880.1 codon_start:1	100
CP044408	Pseudomonas_umsongensis_strain_GO16_plasmid_pENK22.gb	F6476_00325	53538	54170		outer membrane beta-barrel protein	codon_start:1 protein_id:QFG27728.1 desc:Pseudomonas umsongensis strain GO16 plasmid pENK22, complete sequence. transl_table:11 note:Derived by automated computational analysis using gene prediction method: Protein Homology. inference:COORDINATES: similar to AA sequence:RefSeq:WP_012727770.1	AF491307	Pseudomonas_putida_NCIB_9816_4_plasmid_pDTG1.gb		21537	22172	nahQ	unknown	transl_table:11 desc:Pseudomonas putida NCIB 9816-4 plasmid pDTG1, complete sequence. inference:non-experimental evidence, no additional details recorded codon_start:1 protein_id:AAO64279.1	88.06
CP044408	Pseudomonas_umsongensis_strain_GO16_plasmid_pENK22.gb	F6476_00325	53538	54170		outer membrane beta-barrel protein	codon_start:1 protein_id:QFG27728.1 desc:Pseudomonas umsongensis strain GO16 plasmid pENK22, complete sequence. transl_table:11 note:Derived by automated computational analysis using gene prediction method: Protein Homology. inference:COORDINATES: similar to AA sequence:RefSeq:WP_012727770.1	JN248563	Pseudomonas_sp._MC1_plasmid_KOPRI126573.gb	pYIC1_40	36351	36983	nahQ	dibenzothiophene oxidation protein	note:may contain signal peptide. IPR005618 OmpW family codon_start:1 protein_id:AEV45881.1 transl_table:11 desc:Pseudomonas sp. MC1 plasmid KOPRI126573, complete sequence.	100
CP044408	Pseudomonas_umsongensis_strain_GO16_plasmid_pENK22.gb	F6476_00325	53538	54170		outer membrane beta-barrel protein	codon_start:1 protein_id:QFG27728.1 desc:Pseudomonas umsongensis strain GO16 plasmid pENK22, complete sequence. transl_table:11 note:Derived by automated computational analysis using gene prediction method: Protein Homology. inference:COORDINATES: similar to AA sequence:RefSeq:WP_012727770.1	AB237655	Pseudomonas_putida_G7_plasmid_NAH7.gb		36705	37337	nahQ	hypothetical protein NahQ	inference:non-experimental evidence, no additional details recorded function:unknown codon_start:1 protein_id:BAE92161.1 desc:Pseudomonas putida plasmid NAH7 DNA, complete sequence, strain:G7. transl_table:11	100
CP044408	Pseudomonas_umsongensis_strain_GO16_plasmid_pENK22.gb	F6476_00325	53538	54170		outer membrane beta-barrel protein	codon_start:1 protein_id:QFG27728.1 desc:Pseudomonas umsongensis strain GO16 plasmid pENK22, complete sequence. transl_table:11 note:Derived by automated computational analysis using gene prediction method: Protein Homology. inference:COORDINATES: similar to AA sequence:RefSeq:WP_012727770.1	AY208917	Pseudomonas_putida_ND6_plasmid_pND6_1.gb	ND060	61331	61978	nahQ	dibenzothiophene oxidation protein	transl_table:11 desc:Pseudomonas putida ND6 plasmid pND6-1, complete sequence. protein_id:AAP44191.1 codon_start:1 note:predicted to contain signal peptide. InterProScan: IPR005618 OmpW family. dibenzothiophene oxidation protein	89.55
CP044408	Pseudomonas_umsongensis_strain_GO16_plasmid_pENK22.gb	F6476_00325	53538	54170		outer membrane beta-barrel protein	codon_start:1 protein_id:QFG27728.1 desc:Pseudomonas umsongensis strain GO16 plasmid pENK22, complete sequence. transl_table:11 note:Derived by automated computational analysis using gene prediction method: Protein Homology. inference:COORDINATES: similar to AA sequence:RefSeq:WP_012727770.1	AY887963	Pseudomonas_fluorescens_strain_PC20_plasmid_pNAH20.gb		21537	22172	nahQ	hypothetical protein	protein_id:ACQ63496.1 codon_start:1 note:pNAH20p25 transl_table:11 desc:Pseudomonas fluorescens strain PC20 plasmid pNAH20, complete sequence.	88.56
CP044408	Pseudomonas_umsongensis_strain_GO16_plasmid_pENK22.gb	F6476_00330	54219	55214		trans-o-hydroxybenzylidenepyruvate hydratase-aldolase	protein_id:QFG27729.1 codon_start:1 transl_table:11 desc:Pseudomonas umsongensis strain GO16 plasmid pENK22, complete sequence. inference:COORDINATES: similar to AA sequence:RefSeq:WP_014819633.1 note:Derived by automated computational analysis using gene prediction method: Protein Homology.	AY208917	Pseudomonas_putida_ND6_plasmid_pND6_1.gb	ND061	62027	63031	nahE	1,2-dihydroxybenzyl pyruvate aldolase	note:InterProScan: IPR002220 Dihydrodipicolinate synthetase protein_id:AAP44192.1 codon_start:1 transl_table:11 desc:Pseudomonas putida ND6 plasmid pND6-1, complete sequence.	86.67
CP044408	Pseudomonas_umsongensis_strain_GO16_plasmid_pENK22.gb	F6476_00330	54219	55214		trans-o-hydroxybenzylidenepyruvate hydratase-aldolase	protein_id:QFG27729.1 codon_start:1 transl_table:11 desc:Pseudomonas umsongensis strain GO16 plasmid pENK22, complete sequence. inference:COORDINATES: similar to AA sequence:RefSeq:WP_014819633.1 note:Derived by automated computational analysis using gene prediction method: Protein Homology.	AY887963	Pseudomonas_fluorescens_strain_PC20_plasmid_pNAH20.gb		22221	23225	nahE	trans-o-hydroxybenzylidenepyruvate hydratase-aldolase	transl_table:11 desc:Pseudomonas fluorescens strain PC20 plasmid pNAH20, complete sequence. protein_id:ACQ63497.1 codon_start:1 note:pNAH20p26	93.03
CP044408	Pseudomonas_umsongensis_strain_GO16_plasmid_pENK22.gb	F6476_00330	54219	55214		trans-o-hydroxybenzylidenepyruvate hydratase-aldolase	protein_id:QFG27729.1 codon_start:1 transl_table:11 desc:Pseudomonas umsongensis strain GO16 plasmid pENK22, complete sequence. inference:COORDINATES: similar to AA sequence:RefSeq:WP_014819633.1 note:Derived by automated computational analysis using gene prediction method: Protein Homology.	JN248563	Pseudomonas_sp._MC1_plasmid_KOPRI126573.gb	pYIC1_41	37032	38027	nahE	trans-o-hydroxybenzylidenepyruvate hydratase-aldolase NahE	desc:Pseudomonas sp. MC1 plasmid KOPRI126573, complete sequence. transl_table:11 protein_id:AEV45882.1 codon_start:1	100
CP044408	Pseudomonas_umsongensis_strain_GO16_plasmid_pENK22.gb	F6476_00330	54219	55214		trans-o-hydroxybenzylidenepyruvate hydratase-aldolase	protein_id:QFG27729.1 codon_start:1 transl_table:11 desc:Pseudomonas umsongensis strain GO16 plasmid pENK22, complete sequence. inference:COORDINATES: similar to AA sequence:RefSeq:WP_014819633.1 note:Derived by automated computational analysis using gene prediction method: Protein Homology.	AB237655	Pseudomonas_putida_G7_plasmid_NAH7.gb		37386	38381	nahE	trans-o-hydroxybenzylidenepyruvate hydratase-aldolase NahE	desc:Pseudomonas putida plasmid NAH7 DNA, complete sequence, strain:G7. experiment:experimental evidence, no additional details recorded transl_table:11 protein_id:BAE92162.1 codon_start:1 function:trans-o-hydroxybenzylidenepyruvate hydratase-aldolase	100
CP044408	Pseudomonas_umsongensis_strain_GO16_plasmid_pENK22.gb	F6476_00330	54219	55214		trans-o-hydroxybenzylidenepyruvate hydratase-aldolase	protein_id:QFG27729.1 codon_start:1 transl_table:11 desc:Pseudomonas umsongensis strain GO16 plasmid pENK22, complete sequence. inference:COORDINATES: similar to AA sequence:RefSeq:WP_014819633.1 note:Derived by automated computational analysis using gene prediction method: Protein Homology.	AF491307	Pseudomonas_putida_NCIB_9816_4_plasmid_pDTG1.gb		22221	23225	nahE	trans-o-hydroxybenzylidenepyruvate hydratase-aldolase	protein_id:AAO64280.1 codon_start:1 transl_table:11 desc:Pseudomonas putida NCIB 9816-4 plasmid pDTG1, complete sequence.	86.67
CP044408	Pseudomonas_umsongensis_strain_GO16_plasmid_pENK22.gb	F6476_00335	55479	56090		2-hydroxychromene-2-carboxylate isomerase	note:Derived by automated computational analysis using gene prediction method: Protein Homology. inference:COORDINATES: similar to AA sequence:RefSeq:WP_011801860.1 codon_start:1 protein_id:QFG27730.1 desc:Pseudomonas umsongensis strain GO16 plasmid pENK22, complete sequence. transl_table:11	AB237655	Pseudomonas_putida_G7_plasmid_NAH7.gb		38646	39257	nahD	2-hydroxychromene-2-carboxylate isomerase NahD	function:2-hydroxychromene-2-carboxylate isomerase desc:Pseudomonas putida plasmid NAH7 DNA, complete sequence, strain:G7. experiment:experimental evidence, no additional details recorded transl_table:11 protein_id:BAE92163.1 codon_start:1	100
CP044408	Pseudomonas_umsongensis_strain_GO16_plasmid_pENK22.gb	F6476_00335	55479	56090		2-hydroxychromene-2-carboxylate isomerase	note:Derived by automated computational analysis using gene prediction method: Protein Homology. inference:COORDINATES: similar to AA sequence:RefSeq:WP_011801860.1 codon_start:1 protein_id:QFG27730.1 desc:Pseudomonas umsongensis strain GO16 plasmid pENK22, complete sequence. transl_table:11	JN248563	Pseudomonas_sp._MC1_plasmid_KOPRI126573.gb	pYIC1_42	38292	38903	nahD	2-hydroxychromene-2-carboxylate isomerase NahD	protein_id:AEV45883.1 codon_start:1 desc:Pseudomonas sp. MC1 plasmid KOPRI126573, complete sequence. transl_table:11	100
CP044408	Pseudomonas_umsongensis_strain_GO16_plasmid_pENK22.gb	F6476_00335	55479	56090		2-hydroxychromene-2-carboxylate isomerase	note:Derived by automated computational analysis using gene prediction method: Protein Homology. inference:COORDINATES: similar to AA sequence:RefSeq:WP_011801860.1 codon_start:1 protein_id:QFG27730.1 desc:Pseudomonas umsongensis strain GO16 plasmid pENK22, complete sequence. transl_table:11	AY208917	Pseudomonas_putida_ND6_plasmid_pND6_1.gb	ND062	63246	63884	nahD	2-hydroxychromene-2-carboxylate dehydrogenase	desc:Pseudomonas putida ND6 plasmid pND6-1, complete sequence. transl_table:11 protein_id:AAP44193.1 codon_start:1 note:InterProScan: IPR001853 DSBA oxidoreductase	90.62
CP044408	Pseudomonas_umsongensis_strain_GO16_plasmid_pENK22.gb	F6476_00335	55479	56090		2-hydroxychromene-2-carboxylate isomerase	note:Derived by automated computational analysis using gene prediction method: Protein Homology. inference:COORDINATES: similar to AA sequence:RefSeq:WP_011801860.1 codon_start:1 protein_id:QFG27730.1 desc:Pseudomonas umsongensis strain GO16 plasmid pENK22, complete sequence. transl_table:11	AY887963	Pseudomonas_fluorescens_strain_PC20_plasmid_pNAH20.gb		23479	24078	nahD	2-hydroxychromene-2-carboxylate isomerase	protein_id:ACQ63498.1 codon_start:1 note:pNAH20p27 desc:Pseudomonas fluorescens strain PC20 plasmid pNAH20, complete sequence. transl_table:11	90.62
CP044408	Pseudomonas_umsongensis_strain_GO16_plasmid_pENK22.gb	F6476_00335	55479	56090		2-hydroxychromene-2-carboxylate isomerase	note:Derived by automated computational analysis using gene prediction method: Protein Homology. inference:COORDINATES: similar to AA sequence:RefSeq:WP_011801860.1 codon_start:1 protein_id:QFG27730.1 desc:Pseudomonas umsongensis strain GO16 plasmid pENK22, complete sequence. transl_table:11	AF491307	Pseudomonas_putida_NCIB_9816_4_plasmid_pDTG1.gb		23479	24078	nahD	2-hydroxychromene-2-carboxylate isomerase	transl_table:11 desc:Pseudomonas putida NCIB 9816-4 plasmid pDTG1, complete sequence. codon_start:1 protein_id:AAO64281.1	90.62
CP044408	Pseudomonas_umsongensis_strain_GO16_plasmid_pENK22.gb	F6476_00355	60274	61176		HTH-type transcriptional activator NahR	protein_id:QFG27731.1 codon_start:1 transl_table:11 desc:Pseudomonas umsongensis strain GO16 plasmid pENK22, complete sequence. inference:COORDINATES: similar to AA sequence:RefSeq:WP_003292087.1 note:Derived by automated computational analysis using gene prediction method: Protein Homology.	AY208917	Pseudomonas_putida_ND6_plasmid_pND6_1.gb	ND098	96348	97250	nahR	regulatory protein	transl_table:11 desc:Pseudomonas putida ND6 plasmid pND6-1, complete sequence. protein_id:AAP44229.1 codon_start:1 note:similar to Pseudomonas putida NahR AF491307. InterProScan: IPR000847 Bacterial regulatory protein LysR, HTH motif. regulatory protein	90.7
CP044408	Pseudomonas_umsongensis_strain_GO16_plasmid_pENK22.gb	F6476_00355	60274	61176		HTH-type transcriptional activator NahR	protein_id:QFG27731.1 codon_start:1 transl_table:11 desc:Pseudomonas umsongensis strain GO16 plasmid pENK22, complete sequence. inference:COORDINATES: similar to AA sequence:RefSeq:WP_003292087.1 note:Derived by automated computational analysis using gene prediction method: Protein Homology.	AF491307	Pseudomonas_putida_NCIB_9816_4_plasmid_pDTG1.gb		52104	53006	nahR	NahR	desc:Pseudomonas putida NCIB 9816-4 plasmid pDTG1, complete sequence. transl_table:11 protein_id:AAM09539.1 codon_start:1 note:naphthalene degradation LysR-family transcriptional activator	90.7
CP044408	Pseudomonas_umsongensis_strain_GO16_plasmid_pENK22.gb	F6476_00355	60274	61176		HTH-type transcriptional activator NahR	protein_id:QFG27731.1 codon_start:1 transl_table:11 desc:Pseudomonas umsongensis strain GO16 plasmid pENK22, complete sequence. inference:COORDINATES: similar to AA sequence:RefSeq:WP_003292087.1 note:Derived by automated computational analysis using gene prediction method: Protein Homology.	AY887963	Pseudomonas_fluorescens_strain_PC20_plasmid_pNAH20.gb		50908	51810	nahR	naphthalene degradation LysR-family transcriptional activator	transl_table:11 desc:Pseudomonas fluorescens strain PC20 plasmid pNAH20, complete sequence. note:pNAH20p56 codon_start:1 protein_id:AAY21678.2	90.7
CP044408	Pseudomonas_umsongensis_strain_GO16_plasmid_pENK22.gb	F6476_00355	60274	61176		HTH-type transcriptional activator NahR	protein_id:QFG27731.1 codon_start:1 transl_table:11 desc:Pseudomonas umsongensis strain GO16 plasmid pENK22, complete sequence. inference:COORDINATES: similar to AA sequence:RefSeq:WP_003292087.1 note:Derived by automated computational analysis using gene prediction method: Protein Homology.	JN248563	Pseudomonas_sp._MC1_plasmid_KOPRI126573.gb	pYIC1_43	43087	43989	nahR	transcriptional activator NahR	desc:Pseudomonas sp. MC1 plasmid KOPRI126573, complete sequence. transl_table:11 protein_id:AEV45884.1 codon_start:1	100
CP044408	Pseudomonas_umsongensis_strain_GO16_plasmid_pENK22.gb	F6476_00355	60274	61176		HTH-type transcriptional activator NahR	protein_id:QFG27731.1 codon_start:1 transl_table:11 desc:Pseudomonas umsongensis strain GO16 plasmid pENK22, complete sequence. inference:COORDINATES: similar to AA sequence:RefSeq:WP_003292087.1 note:Derived by automated computational analysis using gene prediction method: Protein Homology.	AB237655	Pseudomonas_putida_G7_plasmid_NAH7.gb		43220	44344	nahR	transcriptional activator NahR	function:transcriptional activator codon_start:1 protein_id:BAE92164.1 transl_table:11 desc:Pseudomonas putida plasmid NAH7 DNA, complete sequence, strain:G7. experiment:experimental evidence, no additional details recorded	100
CP044408	Pseudomonas_umsongensis_strain_GO16_plasmid_pENK22.gb	F6476_00360	61324	62628	salA	salicylate 1-monooxygenase	transl_table:11 EC_number:1.14.13.1 desc:Pseudomonas umsongensis strain GO16 plasmid pENK22, complete sequence. protein_id:QFG27732.1 codon_start:1 inference:COORDINATES: similar to AA sequence:RefSeq:WP_008155418.1 note:Derived by automated computational analysis using gene prediction method: Protein Homology.	AF491307	Pseudomonas_putida_NCIB_9816_4_plasmid_pDTG1.gb		50648	51964	nahG	salicylate hydroxylase	protein_id:AAM09538.1 codon_start:1 transl_table:11 desc:Pseudomonas putida NCIB 9816-4 plasmid pDTG1, complete sequence.	83.45
CP044408	Pseudomonas_umsongensis_strain_GO16_plasmid_pENK22.gb	F6476_00360	61324	62628	salA	salicylate 1-monooxygenase	transl_table:11 EC_number:1.14.13.1 desc:Pseudomonas umsongensis strain GO16 plasmid pENK22, complete sequence. protein_id:QFG27732.1 codon_start:1 inference:COORDINATES: similar to AA sequence:RefSeq:WP_008155418.1 note:Derived by automated computational analysis using gene prediction method: Protein Homology.	AB237655	Pseudomonas_putida_G7_plasmid_NAH7.gb		44492	45796	nahG	salicylate hydroxylase NahG	transl_table:11 experiment:experimental evidence, no additional details recorded desc:Pseudomonas putida plasmid NAH7 DNA, complete sequence, strain:G7. codon_start:1 protein_id:BAE92165.1 function:salicylate hydroxylase	100
CP044408	Pseudomonas_umsongensis_strain_GO16_plasmid_pENK22.gb	F6476_00360	61324	62628	salA	salicylate 1-monooxygenase	transl_table:11 EC_number:1.14.13.1 desc:Pseudomonas umsongensis strain GO16 plasmid pENK22, complete sequence. protein_id:QFG27732.1 codon_start:1 inference:COORDINATES: similar to AA sequence:RefSeq:WP_008155418.1 note:Derived by automated computational analysis using gene prediction method: Protein Homology.	JN248563	Pseudomonas_sp._MC1_plasmid_KOPRI126573.gb	pYIC1_44	44137	45441	nahG	salicylate hydroxylase NahG	desc:Pseudomonas sp. MC1 plasmid KOPRI126573, complete sequence. transl_table:11 codon_start:1 protein_id:AEV45885.1	100
CP044408	Pseudomonas_umsongensis_strain_GO16_plasmid_pENK22.gb	F6476_00360	61324	62628	salA	salicylate 1-monooxygenase	transl_table:11 EC_number:1.14.13.1 desc:Pseudomonas umsongensis strain GO16 plasmid pENK22, complete sequence. protein_id:QFG27732.1 codon_start:1 inference:COORDINATES: similar to AA sequence:RefSeq:WP_008155418.1 note:Derived by automated computational analysis using gene prediction method: Protein Homology.	AY887963	Pseudomonas_fluorescens_strain_PC20_plasmid_pNAH20.gb		49452	50768	nahG	salicylate hydroxylase	desc:Pseudomonas fluorescens strain PC20 plasmid pNAH20, complete sequence. transl_table:11 protein_id:AAY21679.2 codon_start:1 note:pNAH20p55	83.45
CP044408	Pseudomonas_umsongensis_strain_GO16_plasmid_pENK22.gb	F6476_00360	61324	62628	salA	salicylate 1-monooxygenase	transl_table:11 EC_number:1.14.13.1 desc:Pseudomonas umsongensis strain GO16 plasmid pENK22, complete sequence. protein_id:QFG27732.1 codon_start:1 inference:COORDINATES: similar to AA sequence:RefSeq:WP_008155418.1 note:Derived by automated computational analysis using gene prediction method: Protein Homology.	AY208917	Pseudomonas_putida_ND6_plasmid_pND6_1.gb	ND091	89257	90561	nahG	salicylate hydroxylase	note:similar to Pseudomonas putida NahG AF491307. predicted to contain signal peptide. InterProScan: IPR003042 Aromatic-ring hydroxylase desc:Pseudomonas putida ND6 plasmid pND6-1, complete sequence. transl_table:11 codon_start:1 protein_id:AAP44222.1	83.45
CP044408	Pseudomonas_umsongensis_strain_GO16_plasmid_pENK22.gb	F6476_00370	63125	63451		2Fe-2S iron-sulfur cluster binding domain-containing protein	desc:Pseudomonas umsongensis strain GO16 plasmid pENK22, complete sequence. transl_table:11 protein_id:QFG27734.1 codon_start:1 note:Derived by automated computational analysis using gene prediction method: Protein Homology. inference:COORDINATES: similar to AA sequence:RefSeq:WP_003292091.1	JN248563	Pseudomonas_sp._MC1_plasmid_KOPRI126573.gb	pYIC1_45	45938	46264	nahT	chloroplast-type ferredoxin NahT	desc:Pseudomonas sp. MC1 plasmid KOPRI126573, complete sequence. transl_table:11 codon_start:1 protein_id:AEV45886.1	100
CP044408	Pseudomonas_umsongensis_strain_GO16_plasmid_pENK22.gb	F6476_00370	63125	63451		2Fe-2S iron-sulfur cluster binding domain-containing protein	desc:Pseudomonas umsongensis strain GO16 plasmid pENK22, complete sequence. transl_table:11 protein_id:QFG27734.1 codon_start:1 note:Derived by automated computational analysis using gene prediction method: Protein Homology. inference:COORDINATES: similar to AA sequence:RefSeq:WP_003292091.1	AB237655	Pseudomonas_putida_G7_plasmid_NAH7.gb		46293	46619	nahT	chloroplast-type ferredoxin NahT	function:ferredoxin experiment:experimental evidence, no additional details recorded desc:Pseudomonas putida plasmid NAH7 DNA, complete sequence, strain:G7. transl_table:11 protein_id:BAE92166.1 codon_start:1	100
CP044408	Pseudomonas_umsongensis_strain_GO16_plasmid_pENK22.gb	F6476_00370	63125	63451		2Fe-2S iron-sulfur cluster binding domain-containing protein	desc:Pseudomonas umsongensis strain GO16 plasmid pENK22, complete sequence. transl_table:11 protein_id:QFG27734.1 codon_start:1 note:Derived by automated computational analysis using gene prediction method: Protein Homology. inference:COORDINATES: similar to AA sequence:RefSeq:WP_003292091.1	AY208917	Pseudomonas_putida_ND6_plasmid_pND6_1.gb	ND090	88440	88757	nahT	chloroplast ferredoxin-like protein	transl_table:11 desc:Pseudomonas putida ND6 plasmid pND6-1, complete sequence. codon_start:1 protein_id:AAP44221.1 note:similar to ferredoxin, plant-type P23263. InterProScan: IPR006058 2Fe-2S ferredoxin. chloroplast ferredoxin-like protein	90.48
CP044408	Pseudomonas_umsongensis_strain_GO16_plasmid_pENK22.gb	F6476_00370	63125	63451		2Fe-2S iron-sulfur cluster binding domain-containing protein	desc:Pseudomonas umsongensis strain GO16 plasmid pENK22, complete sequence. transl_table:11 protein_id:QFG27734.1 codon_start:1 note:Derived by automated computational analysis using gene prediction method: Protein Homology. inference:COORDINATES: similar to AA sequence:RefSeq:WP_003292091.1	AY887963	Pseudomonas_fluorescens_strain_PC20_plasmid_pNAH20.gb		48635	48952	nahT	plant-type 2Fe-2S ferredoxin	desc:Pseudomonas fluorescens strain PC20 plasmid pNAH20, complete sequence. transl_table:11 codon_start:1 protein_id:AAY21680.1 note:pNAH20p54	90.48
CP044408	Pseudomonas_umsongensis_strain_GO16_plasmid_pENK22.gb	F6476_00370	63125	63451		2Fe-2S iron-sulfur cluster binding domain-containing protein	desc:Pseudomonas umsongensis strain GO16 plasmid pENK22, complete sequence. transl_table:11 protein_id:QFG27734.1 codon_start:1 note:Derived by automated computational analysis using gene prediction method: Protein Homology. inference:COORDINATES: similar to AA sequence:RefSeq:WP_003292091.1	AF491307	Pseudomonas_putida_NCIB_9816_4_plasmid_pDTG1.gb		48635	48952	nahT	ferredoxin	protein_id:AAO64306.1 codon_start:1 transl_table:11 desc:Pseudomonas putida NCIB 9816-4 plasmid pDTG1, complete sequence.	90.48
CP044408	Pseudomonas_umsongensis_strain_GO16_plasmid_pENK22.gb	F6476_00375	63460	64383		catechol 2,3-dioxygenase	note:Derived by automated computational analysis using gene prediction method: Protein Homology. inference:COORDINATES: similar to AA sequence:RefSeq:WP_011005909.1 desc:Pseudomonas umsongensis strain GO16 plasmid pENK22, complete sequence. EC_number:1.13.11.2 transl_table:11 codon_start:1 protein_id:QFG27735.1	JN248563	Pseudomonas_sp._MC1_plasmid_KOPRI126573.gb	pYIC1_46	46273	47196	nahH	catechol-2,3-dioxygenase NahH	protein_id:AEV45887.1 codon_start:1 desc:Pseudomonas sp. MC1 plasmid KOPRI126573, complete sequence. transl_table:11	100
CP044408	Pseudomonas_umsongensis_strain_GO16_plasmid_pENK22.gb	F6476_00375	63460	64383		catechol 2,3-dioxygenase	note:Derived by automated computational analysis using gene prediction method: Protein Homology. inference:COORDINATES: similar to AA sequence:RefSeq:WP_011005909.1 desc:Pseudomonas umsongensis strain GO16 plasmid pENK22, complete sequence. EC_number:1.13.11.2 transl_table:11 codon_start:1 protein_id:QFG27735.1	AB237655	Pseudomonas_putida_G7_plasmid_NAH7.gb		46628	47551	nahH	catechol-2, 3-dioxygenase NahH	function:catechol-2, 3-dioxygenase transl_table:11 desc:Pseudomonas putida plasmid NAH7 DNA, complete sequence, strain:G7. experiment:experimental evidence, no additional details recorded codon_start:1 protein_id:BAE92167.1	99.68
CP044408	Pseudomonas_umsongensis_strain_GO16_plasmid_pENK22.gb	F6476_00375	63460	64383		catechol 2,3-dioxygenase	note:Derived by automated computational analysis using gene prediction method: Protein Homology. inference:COORDINATES: similar to AA sequence:RefSeq:WP_011005909.1 desc:Pseudomonas umsongensis strain GO16 plasmid pENK22, complete sequence. EC_number:1.13.11.2 transl_table:11 codon_start:1 protein_id:QFG27735.1	AY208917	Pseudomonas_putida_ND6_plasmid_pND6_1.gb	ND089	87496	88419	nahH	catechol 2,3-dioxygenase	desc:Pseudomonas putida ND6 plasmid pND6-1, complete sequence. transl_table:11 protein_id:AAP44220.1 codon_start:1 note:similar to metapyrocatechase P08127. MPC. cato2ase. catechol 2,3-dioxygenase. InterProScan: IPR000486 Extradiol ring-cleavage dioxygenase	92.53
CP044408	Pseudomonas_umsongensis_strain_GO16_plasmid_pENK22.gb	F6476_00375	63460	64383		catechol 2,3-dioxygenase	note:Derived by automated computational analysis using gene prediction method: Protein Homology. inference:COORDINATES: similar to AA sequence:RefSeq:WP_011005909.1 desc:Pseudomonas umsongensis strain GO16 plasmid pENK22, complete sequence. EC_number:1.13.11.2 transl_table:11 codon_start:1 protein_id:QFG27735.1	AF491307	Pseudomonas_putida_NCIB_9816_4_plasmid_pDTG1.gb		47691	48614	nahH	catechol 2,3-dioxygenase	codon_start:1 protein_id:AAO64305.1 desc:Pseudomonas putida NCIB 9816-4 plasmid pDTG1, complete sequence. transl_table:11	92.53
CP044408	Pseudomonas_umsongensis_strain_GO16_plasmid_pENK22.gb	F6476_00375	63460	64383		catechol 2,3-dioxygenase	note:Derived by automated computational analysis using gene prediction method: Protein Homology. inference:COORDINATES: similar to AA sequence:RefSeq:WP_011005909.1 desc:Pseudomonas umsongensis strain GO16 plasmid pENK22, complete sequence. EC_number:1.13.11.2 transl_table:11 codon_start:1 protein_id:QFG27735.1	AY887963	Pseudomonas_fluorescens_strain_PC20_plasmid_pNAH20.gb		47691	48614	nahH	catechol 2,3-dioxygenase	desc:Pseudomonas fluorescens strain PC20 plasmid pNAH20, complete sequence. transl_table:11 note:C23O. pNAH20p53 codon_start:1 protein_id:AAW81680.2	92.53
CP044408	Pseudomonas_umsongensis_strain_GO16_plasmid_pENK22.gb	F6476_00380	64418	65878		2-hydroxymuconic semialdehyde dehydrogenase	protein_id:QFG27736.1 codon_start:1 desc:Pseudomonas umsongensis strain GO16 plasmid pENK22, complete sequence. EC_number:1.2.1.85 transl_table:11 note:Derived by automated computational analysis using gene prediction method: Protein Homology. inference:COORDINATES: similar to AA sequence:RefSeq:WP_012699539.1	AY208917	Pseudomonas_putida_ND6_plasmid_pND6_1.gb	ND088	86001	87461	nahI	hydroxymuconic semialdehyde dehydrogenase	note:similar to Pseudomonas 2-hydroxymuconic semialdehyde dehydrogenase AF525494. InterProScan: IPR002086 Aldehyde dehydrogenase codon_start:1 protein_id:AAP44219.1 desc:Pseudomonas putida ND6 plasmid pND6-1, complete sequence. transl_table:11	95.69
CP044408	Pseudomonas_umsongensis_strain_GO16_plasmid_pENK22.gb	F6476_00380	64418	65878		2-hydroxymuconic semialdehyde dehydrogenase	protein_id:QFG27736.1 codon_start:1 desc:Pseudomonas umsongensis strain GO16 plasmid pENK22, complete sequence. EC_number:1.2.1.85 transl_table:11 note:Derived by automated computational analysis using gene prediction method: Protein Homology. inference:COORDINATES: similar to AA sequence:RefSeq:WP_012699539.1	AB237655	Pseudomonas_putida_G7_plasmid_NAH7.gb		47586	49046	nahI	2-hydroxymuconic semialdehyde dehydrogenase NahI	transl_table:11 desc:Pseudomonas putida plasmid NAH7 DNA, complete sequence, strain:G7. experiment:experimental evidence, no additional details recorded codon_start:1 protein_id:BAE92168.1 function:2-hydroxymuconic semialdehyde dehydrogenase	100
CP044408	Pseudomonas_umsongensis_strain_GO16_plasmid_pENK22.gb	F6476_00380	64418	65878		2-hydroxymuconic semialdehyde dehydrogenase	protein_id:QFG27736.1 codon_start:1 desc:Pseudomonas umsongensis strain GO16 plasmid pENK22, complete sequence. EC_number:1.2.1.85 transl_table:11 note:Derived by automated computational analysis using gene prediction method: Protein Homology. inference:COORDINATES: similar to AA sequence:RefSeq:WP_012699539.1	AY887963	Pseudomonas_fluorescens_strain_PC20_plasmid_pNAH20.gb		46196	47656	nahI	2-hydroxymuconic semialdehyde dehydrogenase	note:pNAH20p52 codon_start:1 protein_id:ACQ63523.1 transl_table:11 desc:Pseudomonas fluorescens strain PC20 plasmid pNAH20, complete sequence.	95.69
CP044408	Pseudomonas_umsongensis_strain_GO16_plasmid_pENK22.gb	F6476_00380	64418	65878		2-hydroxymuconic semialdehyde dehydrogenase	protein_id:QFG27736.1 codon_start:1 desc:Pseudomonas umsongensis strain GO16 plasmid pENK22, complete sequence. EC_number:1.2.1.85 transl_table:11 note:Derived by automated computational analysis using gene prediction method: Protein Homology. inference:COORDINATES: similar to AA sequence:RefSeq:WP_012699539.1	AF491307	Pseudomonas_putida_NCIB_9816_4_plasmid_pDTG1.gb		46196	47656	nahI	2-hydroxymuconic semialdehyde dehydrogenase	transl_table:11 desc:Pseudomonas putida NCIB 9816-4 plasmid pDTG1, complete sequence. protein_id:AAO64304.1 codon_start:1	95.69
CP044408	Pseudomonas_umsongensis_strain_GO16_plasmid_pENK22.gb	F6476_00380	64418	65878		2-hydroxymuconic semialdehyde dehydrogenase	protein_id:QFG27736.1 codon_start:1 desc:Pseudomonas umsongensis strain GO16 plasmid pENK22, complete sequence. EC_number:1.2.1.85 transl_table:11 note:Derived by automated computational analysis using gene prediction method: Protein Homology. inference:COORDINATES: similar to AA sequence:RefSeq:WP_012699539.1	JN248563	Pseudomonas_sp._MC1_plasmid_KOPRI126573.gb	pYIC1_47	47231	48691	nahI	2-hydroxymuconic semialdehyde dehydrogenase NahI	transl_table:11 desc:Pseudomonas sp. MC1 plasmid KOPRI126573, complete sequence. protein_id:AEV45888.1 codon_start:1	100
CP044408	Pseudomonas_umsongensis_strain_GO16_plasmid_pENK22.gb	F6476_00385	65886	66767		alpha/beta fold hydrolase	note:Derived by automated computational analysis using gene prediction method: Protein Homology. inference:COORDINATES: similar to AA sequence:RefSeq:WP_011117429.1 desc:Pseudomonas umsongensis strain GO16 plasmid pENK22, complete sequence. transl_table:11 protein_id:QFG27737.1 codon_start:1	AY208917	Pseudomonas_putida_ND6_plasmid_pND6_1.gb	ND087	85112	85993	nahN	hydroxymuconic semialdehyde hydrolase	transl_table:11 desc:Pseudomonas putida ND6 plasmid pND6-1, complete sequence. codon_start:1 protein_id:AAP44218.1 note:similar to Pseudomonas 2-hydroxymuconic semialdehyde hydrolase AF525494. InterProScan: IPR000073 Alpha/beta hydrolase fold	82.65
CP044408	Pseudomonas_umsongensis_strain_GO16_plasmid_pENK22.gb	F6476_00385	65886	66767		alpha/beta fold hydrolase	note:Derived by automated computational analysis using gene prediction method: Protein Homology. inference:COORDINATES: similar to AA sequence:RefSeq:WP_011117429.1 desc:Pseudomonas umsongensis strain GO16 plasmid pENK22, complete sequence. transl_table:11 protein_id:QFG27737.1 codon_start:1	AY887963	Pseudomonas_fluorescens_strain_PC20_plasmid_pNAH20.gb		45307	46188	nahN	2-hydroxymuconic semialdehyde hydrolase	codon_start:1 protein_id:ACQ63522.1 note:pNAH20p51 desc:Pseudomonas fluorescens strain PC20 plasmid pNAH20, complete sequence. transl_table:11	82.65
CP044408	Pseudomonas_umsongensis_strain_GO16_plasmid_pENK22.gb	F6476_00385	65886	66767		alpha/beta fold hydrolase	note:Derived by automated computational analysis using gene prediction method: Protein Homology. inference:COORDINATES: similar to AA sequence:RefSeq:WP_011117429.1 desc:Pseudomonas umsongensis strain GO16 plasmid pENK22, complete sequence. transl_table:11 protein_id:QFG27737.1 codon_start:1	JN248563	Pseudomonas_sp._MC1_plasmid_KOPRI126573.gb	pYIC1_48	48699	49580	nahN	2-hydroxymuconic semialdehyde hydrolase NahN	transl_table:11 desc:Pseudomonas sp. MC1 plasmid KOPRI126573, complete sequence. protein_id:AEV45889.1 codon_start:1	100
CP044408	Pseudomonas_umsongensis_strain_GO16_plasmid_pENK22.gb	F6476_00385	65886	66767		alpha/beta fold hydrolase	note:Derived by automated computational analysis using gene prediction method: Protein Homology. inference:COORDINATES: similar to AA sequence:RefSeq:WP_011117429.1 desc:Pseudomonas umsongensis strain GO16 plasmid pENK22, complete sequence. transl_table:11 protein_id:QFG27737.1 codon_start:1	AB237655	Pseudomonas_putida_G7_plasmid_NAH7.gb		49054	49935	nahN	2-hydroxymuconic semialdehyde hydrolase NahN	function:2-hydroxymuconic semialdehyde hydrolase transl_table:11 desc:Pseudomonas putida plasmid NAH7 DNA, complete sequence, strain:G7. experiment:experimental evidence, no additional details recorded protein_id:BAE92169.1 codon_start:1	100
CP044408	Pseudomonas_umsongensis_strain_GO16_plasmid_pENK22.gb	F6476_00385	65886	66767		alpha/beta fold hydrolase	note:Derived by automated computational analysis using gene prediction method: Protein Homology. inference:COORDINATES: similar to AA sequence:RefSeq:WP_011117429.1 desc:Pseudomonas umsongensis strain GO16 plasmid pENK22, complete sequence. transl_table:11 protein_id:QFG27737.1 codon_start:1	AF491307	Pseudomonas_putida_NCIB_9816_4_plasmid_pDTG1.gb		45307	46188	nahN	2-hydroxymuconic semialdehyde hydrolase	codon_start:1 protein_id:AAO64303.1 desc:Pseudomonas putida NCIB 9816-4 plasmid pDTG1, complete sequence. transl_table:11	82.65
CP044408	Pseudomonas_umsongensis_strain_GO16_plasmid_pENK22.gb	F6476_00390	66782	67567	dmpE	2-oxopent-4-enoate hydratase	inference:COORDINATES: similar to AA sequence:RefSeq:WP_011117428.1 note:Derived by automated computational analysis using gene prediction method: Protein Homology. protein_id:QFG27738.1 codon_start:1 transl_table:11 EC_number:4.2.1.80 desc:Pseudomonas umsongensis strain GO16 plasmid pENK22, complete sequence.	AB237655	Pseudomonas_putida_G7_plasmid_NAH7.gb		49950	50735	nahL	2-oxypent-4-enoate hydratase NahL	function:2-oxypent-4-enoate hydratase codon_start:1 protein_id:BAE92170.1 experiment:experimental evidence, no additional details recorded desc:Pseudomonas putida plasmid NAH7 DNA, complete sequence, strain:G7. transl_table:11	100
CP044408	Pseudomonas_umsongensis_strain_GO16_plasmid_pENK22.gb	F6476_00390	66782	67567	dmpE	2-oxopent-4-enoate hydratase	inference:COORDINATES: similar to AA sequence:RefSeq:WP_011117428.1 note:Derived by automated computational analysis using gene prediction method: Protein Homology. protein_id:QFG27738.1 codon_start:1 transl_table:11 EC_number:4.2.1.80 desc:Pseudomonas umsongensis strain GO16 plasmid pENK22, complete sequence.	AY887963	Pseudomonas_fluorescens_strain_PC20_plasmid_pNAH20.gb		44510	45295	nahL	2-oxypent-4-pentenoate hydratase	protein_id:ACQ63521.1 note:pNAH20p50 codon_start:1 transl_table:11 desc:Pseudomonas fluorescens strain PC20 plasmid pNAH20, complete sequence.	81.3
CP044408	Pseudomonas_umsongensis_strain_GO16_plasmid_pENK22.gb	F6476_00390	66782	67567	dmpE	2-oxopent-4-enoate hydratase	inference:COORDINATES: similar to AA sequence:RefSeq:WP_011117428.1 note:Derived by automated computational analysis using gene prediction method: Protein Homology. protein_id:QFG27738.1 codon_start:1 transl_table:11 EC_number:4.2.1.80 desc:Pseudomonas umsongensis strain GO16 plasmid pENK22, complete sequence.	AF491307	Pseudomonas_putida_NCIB_9816_4_plasmid_pDTG1.gb		44510	45295	nahL	2-oxypent-4-pentenoate hydratase	codon_start:1 protein_id:AAO64302.1 transl_table:11 desc:Pseudomonas putida NCIB 9816-4 plasmid pDTG1, complete sequence.	81.3
CP044408	Pseudomonas_umsongensis_strain_GO16_plasmid_pENK22.gb	F6476_00390	66782	67567	dmpE	2-oxopent-4-enoate hydratase	inference:COORDINATES: similar to AA sequence:RefSeq:WP_011117428.1 note:Derived by automated computational analysis using gene prediction method: Protein Homology. protein_id:QFG27738.1 codon_start:1 transl_table:11 EC_number:4.2.1.80 desc:Pseudomonas umsongensis strain GO16 plasmid pENK22, complete sequence.	JN248563	Pseudomonas_sp._MC1_plasmid_KOPRI126573.gb	pYIC1_49	49595	50380	nahL	2-oxypent-4-enoate hydratase NahL	codon_start:1 protein_id:AEV45890.1 transl_table:11 desc:Pseudomonas sp. MC1 plasmid KOPRI126573, complete sequence.	100
CP044408	Pseudomonas_umsongensis_strain_GO16_plasmid_pENK22.gb	F6476_00390	66782	67567	dmpE	2-oxopent-4-enoate hydratase	inference:COORDINATES: similar to AA sequence:RefSeq:WP_011117428.1 note:Derived by automated computational analysis using gene prediction method: Protein Homology. protein_id:QFG27738.1 codon_start:1 transl_table:11 EC_number:4.2.1.80 desc:Pseudomonas umsongensis strain GO16 plasmid pENK22, complete sequence.	AY208917	Pseudomonas_putida_ND6_plasmid_pND6_1.gb	ND086	84315	85100	nahL	2-oxopent-4-enoate hydratase	codon_start:1 protein_id:AAP44217.1 desc:Pseudomonas putida ND6 plasmid pND6-1, complete sequence. transl_table:11 note:similar to Pseudomonas fluorescens 2-oxypent-4-enoate hydratase AF525494. InterProScan: IPR002607 Hydratase/decarboxylase. 2-oxopent-4-enoate hydratase	81.3
CP044408	Pseudomonas_umsongensis_strain_GO16_plasmid_pENK22.gb	F6476_00395	67587	68510		acetaldehyde dehydrogenase (acetylating)	note:Derived by automated computational analysis using gene prediction method: Protein Homology. inference:COORDINATES: similar to AA sequence:RefSeq:WP_003292099.1 protein_id:QFG27739.1 codon_start:1 EC_number:1.2.1.10 desc:Pseudomonas umsongensis strain GO16 plasmid pENK22, complete sequence. transl_table:11	JN248563	Pseudomonas_sp._MC1_plasmid_KOPRI126573.gb	pYIC1_50	50400	51323	nahO	acetaldehyde dehydrogenase	transl_table:11 desc:Pseudomonas sp. MC1 plasmid KOPRI126573, complete sequence. codon_start:1 protein_id:AEV45891.1 note:catalyzes the formation of acetyl-CoA from acetalaldehyde	100
CP044408	Pseudomonas_umsongensis_strain_GO16_plasmid_pENK22.gb	F6476_00395	67587	68510		acetaldehyde dehydrogenase (acetylating)	note:Derived by automated computational analysis using gene prediction method: Protein Homology. inference:COORDINATES: similar to AA sequence:RefSeq:WP_003292099.1 protein_id:QFG27739.1 codon_start:1 EC_number:1.2.1.10 desc:Pseudomonas umsongensis strain GO16 plasmid pENK22, complete sequence. transl_table:11	AB237655	Pseudomonas_putida_G7_plasmid_NAH7.gb		50755	51678	nahO	acetaldehyde dehydrogenase NahO	protein_id:BAE92171.1 codon_start:1 transl_table:11 experiment:experimental evidence, no additional details recorded desc:Pseudomonas putida plasmid NAH7 DNA, complete sequence, strain:G7. function:acetaldehyde dehydrogenase	100
CP044408	Pseudomonas_umsongensis_strain_GO16_plasmid_pENK22.gb	F6476_00395	67587	68510		acetaldehyde dehydrogenase (acetylating)	note:Derived by automated computational analysis using gene prediction method: Protein Homology. inference:COORDINATES: similar to AA sequence:RefSeq:WP_003292099.1 protein_id:QFG27739.1 codon_start:1 EC_number:1.2.1.10 desc:Pseudomonas umsongensis strain GO16 plasmid pENK22, complete sequence. transl_table:11	AF491307	Pseudomonas_putida_NCIB_9816_4_plasmid_pDTG1.gb		43567	44490	nahO	acetaldehyde dehydrogenase	protein_id:AAO64301.1 codon_start:1 note:acylating transl_table:11 desc:Pseudomonas putida NCIB 9816-4 plasmid pDTG1, complete sequence.	84.74
CP044408	Pseudomonas_umsongensis_strain_GO16_plasmid_pENK22.gb	F6476_00395	67587	68510		acetaldehyde dehydrogenase (acetylating)	note:Derived by automated computational analysis using gene prediction method: Protein Homology. inference:COORDINATES: similar to AA sequence:RefSeq:WP_003292099.1 protein_id:QFG27739.1 codon_start:1 EC_number:1.2.1.10 desc:Pseudomonas umsongensis strain GO16 plasmid pENK22, complete sequence. transl_table:11	AY887963	Pseudomonas_fluorescens_strain_PC20_plasmid_pNAH20.gb		43567	44490	nahO	acetaldehyde dehydrogenase	desc:Pseudomonas fluorescens strain PC20 plasmid pNAH20, complete sequence. transl_table:11 codon_start:1 note:pNAH20p49 protein_id:ACQ63520.1	84.74
CP044408	Pseudomonas_umsongensis_strain_GO16_plasmid_pENK22.gb	F6476_00395	67587	68510		acetaldehyde dehydrogenase (acetylating)	note:Derived by automated computational analysis using gene prediction method: Protein Homology. inference:COORDINATES: similar to AA sequence:RefSeq:WP_003292099.1 protein_id:QFG27739.1 codon_start:1 EC_number:1.2.1.10 desc:Pseudomonas umsongensis strain GO16 plasmid pENK22, complete sequence. transl_table:11	AY208917	Pseudomonas_putida_ND6_plasmid_pND6_1.gb	ND085	83372	84295	nahO	acetaldehyde dehydrogenase	note:similar to Pseudomonas acetaldehyde dehydrogenase (acylating) U13232. InterProScan: IPR003361 Acetaldehyde dehydrogenase codon_start:1 protein_id:AAP44216.1 transl_table:11 desc:Pseudomonas putida ND6 plasmid pND6-1, complete sequence.	84.74
CP044408	Pseudomonas_umsongensis_strain_GO16_plasmid_pENK22.gb	F6476_00400	68522	69562	dmpG	4-hydroxy-2-oxovalerate aldolase	codon_start:1 protein_id:QFG27740.1 transl_table:11 desc:Pseudomonas umsongensis strain GO16 plasmid pENK22, complete sequence. EC_number:4.1.3.39 inference:COORDINATES: similar to AA sequence:RefSeq:WP_003450283.1 note:Derived by automated computational analysis using gene prediction method: Protein Homology.	AB237655	Pseudomonas_putida_G7_plasmid_NAH7.gb		51690	52730	nahM	4-hydroxy-2-oxovalerate aldolase NahM	function:4-hydroxy-2-oxovalerate aldolase transl_table:11 experiment:experimental evidence, no additional details recorded desc:Pseudomonas putida plasmid NAH7 DNA, complete sequence, strain:G7. codon_start:1 protein_id:BAE92172.1	100
CP044408	Pseudomonas_umsongensis_strain_GO16_plasmid_pENK22.gb	F6476_00400	68522	69562	dmpG	4-hydroxy-2-oxovalerate aldolase	codon_start:1 protein_id:QFG27740.1 transl_table:11 desc:Pseudomonas umsongensis strain GO16 plasmid pENK22, complete sequence. EC_number:4.1.3.39 inference:COORDINATES: similar to AA sequence:RefSeq:WP_003450283.1 note:Derived by automated computational analysis using gene prediction method: Protein Homology.	JN248563	Pseudomonas_sp._MC1_plasmid_KOPRI126573.gb	pYIC1_51	51335	52375	nahM	4-hydroxy-2-ketovalerate aldolase	protein_id:AEV45892.1 codon_start:1 desc:Pseudomonas sp. MC1 plasmid KOPRI126573, complete sequence. transl_table:11 note:catalyzes the formation of pyruvate and acetaldehyde from 4-hydroxy-2-ketovaleric acid. involved in the degradation of phenylpropionate	100
CP044408	Pseudomonas_umsongensis_strain_GO16_plasmid_pENK22.gb	F6476_00400	68522	69562	dmpG	4-hydroxy-2-oxovalerate aldolase	codon_start:1 protein_id:QFG27740.1 transl_table:11 desc:Pseudomonas umsongensis strain GO16 plasmid pENK22, complete sequence. EC_number:4.1.3.39 inference:COORDINATES: similar to AA sequence:RefSeq:WP_003450283.1 note:Derived by automated computational analysis using gene prediction method: Protein Homology.	AY208917	Pseudomonas_putida_ND6_plasmid_pND6_1.gb	ND084	82320	83360	nahM	2-oxo-4-hydroxypentanoate aldolase	note:InterProScan: IPR000891 HMG-CoA lyase-like. 2-oxo-4-hydroxypentanoate aldolase protein_id:AAP44215.1 codon_start:1 transl_table:11 desc:Pseudomonas putida ND6 plasmid pND6-1, complete sequence.	82.13
CP044408	Pseudomonas_umsongensis_strain_GO16_plasmid_pENK22.gb	F6476_00400	68522	69562	dmpG	4-hydroxy-2-oxovalerate aldolase	codon_start:1 protein_id:QFG27740.1 transl_table:11 desc:Pseudomonas umsongensis strain GO16 plasmid pENK22, complete sequence. EC_number:4.1.3.39 inference:COORDINATES: similar to AA sequence:RefSeq:WP_003450283.1 note:Derived by automated computational analysis using gene prediction method: Protein Homology.	AY887963	Pseudomonas_fluorescens_strain_PC20_plasmid_pNAH20.gb		42515	43555	nahM	4-hydroxy-2-ketovalerate aldolase	transl_table:11 desc:Pseudomonas fluorescens strain PC20 plasmid pNAH20, complete sequence. protein_id:ACQ63519.1 codon_start:1 note:pNAH20p48	82.13
CP044408	Pseudomonas_umsongensis_strain_GO16_plasmid_pENK22.gb	F6476_00400	68522	69562	dmpG	4-hydroxy-2-oxovalerate aldolase	codon_start:1 protein_id:QFG27740.1 transl_table:11 desc:Pseudomonas umsongensis strain GO16 plasmid pENK22, complete sequence. EC_number:4.1.3.39 inference:COORDINATES: similar to AA sequence:RefSeq:WP_003450283.1 note:Derived by automated computational analysis using gene prediction method: Protein Homology.	AF491307	Pseudomonas_putida_NCIB_9816_4_plasmid_pDTG1.gb		42515	43555	nahM	4-hydroxy-2-oxovalerate aldolase	desc:Pseudomonas putida NCIB 9816-4 plasmid pDTG1, complete sequence. transl_table:11 codon_start:1 protein_id:AAO64300.1	82.13
CP044408	Pseudomonas_umsongensis_strain_GO16_plasmid_pENK22.gb	F6476_00405	69559	70353	dmpH	2-oxo-3-hexenedioate decarboxylase	codon_start:1 protein_id:QFG27741.1 transl_table:11 EC_number:4.1.1.77 desc:Pseudomonas umsongensis strain GO16 plasmid pENK22, complete sequence. inference:COORDINATES: similar to AA sequence:RefSeq:WP_004574814.1 note:Derived by automated computational analysis using gene prediction method: Protein Homology.	AY887963	Pseudomonas_fluorescens_strain_PC20_plasmid_pNAH20.gb		41724	42518	nahK	4-oxalocrotonate decarboxylase	transl_table:11 desc:Pseudomonas fluorescens strain PC20 plasmid pNAH20, complete sequence. codon_start:1 protein_id:ACQ63518.1 note:pNAH20p47	83.4
CP044408	Pseudomonas_umsongensis_strain_GO16_plasmid_pENK22.gb	F6476_00405	69559	70353	dmpH	2-oxo-3-hexenedioate decarboxylase	codon_start:1 protein_id:QFG27741.1 transl_table:11 EC_number:4.1.1.77 desc:Pseudomonas umsongensis strain GO16 plasmid pENK22, complete sequence. inference:COORDINATES: similar to AA sequence:RefSeq:WP_004574814.1 note:Derived by automated computational analysis using gene prediction method: Protein Homology.	JN248563	Pseudomonas_sp._MC1_plasmid_KOPRI126573.gb	pYIC1_52	52372	53166	nahK	4-oxalocrotonate decarboxylase NahK	codon_start:1 protein_id:AEV45893.1 desc:Pseudomonas sp. MC1 plasmid KOPRI126573, complete sequence. transl_table:11	100
CP044408	Pseudomonas_umsongensis_strain_GO16_plasmid_pENK22.gb	F6476_00405	69559	70353	dmpH	2-oxo-3-hexenedioate decarboxylase	codon_start:1 protein_id:QFG27741.1 transl_table:11 EC_number:4.1.1.77 desc:Pseudomonas umsongensis strain GO16 plasmid pENK22, complete sequence. inference:COORDINATES: similar to AA sequence:RefSeq:WP_004574814.1 note:Derived by automated computational analysis using gene prediction method: Protein Homology.	AF491307	Pseudomonas_putida_NCIB_9816_4_plasmid_pDTG1.gb		41724	42518	nahK	4-oxalocrotonate decarboxylase	codon_start:1 protein_id:AAO64299.1 transl_table:11 desc:Pseudomonas putida NCIB 9816-4 plasmid pDTG1, complete sequence.	83.4
CP044408	Pseudomonas_umsongensis_strain_GO16_plasmid_pENK22.gb	F6476_00405	69559	70353	dmpH	2-oxo-3-hexenedioate decarboxylase	codon_start:1 protein_id:QFG27741.1 transl_table:11 EC_number:4.1.1.77 desc:Pseudomonas umsongensis strain GO16 plasmid pENK22, complete sequence. inference:COORDINATES: similar to AA sequence:RefSeq:WP_004574814.1 note:Derived by automated computational analysis using gene prediction method: Protein Homology.	AB237655	Pseudomonas_putida_G7_plasmid_NAH7.gb		52727	53521	nahK	4-oxalocrotonate decarboxylase NahK	transl_table:11 desc:Pseudomonas putida plasmid NAH7 DNA, complete sequence, strain:G7. experiment:experimental evidence, no additional details recorded codon_start:1 protein_id:BAE92173.1 function:4-oxalocrotonate decarboxylase	100
CP044408	Pseudomonas_umsongensis_strain_GO16_plasmid_pENK22.gb	F6476_00405	69559	70353	dmpH	2-oxo-3-hexenedioate decarboxylase	codon_start:1 protein_id:QFG27741.1 transl_table:11 EC_number:4.1.1.77 desc:Pseudomonas umsongensis strain GO16 plasmid pENK22, complete sequence. inference:COORDINATES: similar to AA sequence:RefSeq:WP_004574814.1 note:Derived by automated computational analysis using gene prediction method: Protein Homology.	AY208917	Pseudomonas_putida_ND6_plasmid_pND6_1.gb	ND083	81529	82323	nahK	4-oxalcrotonate decarboxylase	transl_table:11 desc:Pseudomonas putida ND6 plasmid pND6-1, complete sequence. protein_id:AAP44214.1 codon_start:1 note:similar to Pseudomonas fluorescens 4-oxalcrotonate decarboxylase AF525494. InterProScan: IPR002607 Hydratase/decarboxylase	83.4
CP044408	Pseudomonas_umsongensis_strain_GO16_plasmid_pENK22.gb	F6476_00415	70607	71029		heme-binding protein	codon_start:1 protein_id:QFG27743.1 transl_table:11 desc:Pseudomonas umsongensis strain GO16 plasmid pENK22, complete sequence. inference:COORDINATES: similar to AA sequence:RefSeq:WP_002932116.1 note:Derived by automated computational analysis using gene prediction method: Protein Homology.	JN248563	Pseudomonas_sp._MC1_plasmid_KOPRI126573.gb	pYIC1_54	53420	53842	nahX	NahX	codon_start:1 protein_id:AEV45895.1 desc:Pseudomonas sp. MC1 plasmid KOPRI126573, complete sequence. transl_table:11	100
CP044408	Pseudomonas_umsongensis_strain_GO16_plasmid_pENK22.gb	F6476_00415	70607	71029		heme-binding protein	codon_start:1 protein_id:QFG27743.1 transl_table:11 desc:Pseudomonas umsongensis strain GO16 plasmid pENK22, complete sequence. inference:COORDINATES: similar to AA sequence:RefSeq:WP_002932116.1 note:Derived by automated computational analysis using gene prediction method: Protein Homology.	AB237655	Pseudomonas_putida_G7_plasmid_NAH7.gb		53775	54197	nahX	Hypothetical protein NahX	inference:non-experimental evidence, no additional details recorded function:unknown codon_start:1 protein_id:BAE92175.1 transl_table:11 desc:Pseudomonas putida plasmid NAH7 DNA, complete sequence, strain:G7.	100
CP044408	Pseudomonas_umsongensis_strain_GO16_plasmid_pENK22.gb	F6476_00420	71116	72732		methyl-accepting chemotaxis protein	inference:COORDINATES: similar to AA sequence:RefSeq:WP_003300865.1 note:Derived by automated computational analysis using gene prediction method: Protein Homology. codon_start:1 protein_id:QFG27744.1 transl_table:11 desc:Pseudomonas umsongensis strain GO16 plasmid pENK22, complete sequence.	AB237655	Pseudomonas_putida_G7_plasmid_NAH7.gb		54319	55935	nahY	methyl-accepting chemotaxis protein NahY	desc:Pseudomonas putida plasmid NAH7 DNA, complete sequence, strain:G7. experiment:experimental evidence, no additional details recorded transl_table:11 protein_id:BAE92176.1 codon_start:1 function:methyl-accepting chemotaxis protein	100
CP044408	Pseudomonas_umsongensis_strain_GO16_plasmid_pENK22.gb	F6476_00420	71116	72732		methyl-accepting chemotaxis protein	inference:COORDINATES: similar to AA sequence:RefSeq:WP_003300865.1 note:Derived by automated computational analysis using gene prediction method: Protein Homology. codon_start:1 protein_id:QFG27744.1 transl_table:11 desc:Pseudomonas umsongensis strain GO16 plasmid pENK22, complete sequence.	AY208917	Pseudomonas_putida_ND6_plasmid_pND6_1.gb	ND081	79430	81046	nahY	naphthalene chemotaxis protein	note:similar to Pseudomonas putida methyl-accepting chemotaxis protein AF100302. naphthalene chemotaxis protein codon_start:1 protein_id:AAP44212.1 desc:Pseudomonas putida ND6 plasmid pND6-1, complete sequence. transl_table:11	94.99
CP044408	Pseudomonas_umsongensis_strain_GO16_plasmid_pENK22.gb	F6476_00420	71116	72732		methyl-accepting chemotaxis protein	inference:COORDINATES: similar to AA sequence:RefSeq:WP_003300865.1 note:Derived by automated computational analysis using gene prediction method: Protein Homology. codon_start:1 protein_id:QFG27744.1 transl_table:11 desc:Pseudomonas umsongensis strain GO16 plasmid pENK22, complete sequence.	AY887963	Pseudomonas_fluorescens_strain_PC20_plasmid_pNAH20.gb		39625	41241	nahY	methyl-accepting chemotaxis protein	codon_start:1 protein_id:ACQ63516.1 note:pNAH20p45 transl_table:11 desc:Pseudomonas fluorescens strain PC20 plasmid pNAH20, complete sequence.	94.99
CP044408	Pseudomonas_umsongensis_strain_GO16_plasmid_pENK22.gb	F6476_00420	71116	72732		methyl-accepting chemotaxis protein	inference:COORDINATES: similar to AA sequence:RefSeq:WP_003300865.1 note:Derived by automated computational analysis using gene prediction method: Protein Homology. codon_start:1 protein_id:QFG27744.1 transl_table:11 desc:Pseudomonas umsongensis strain GO16 plasmid pENK22, complete sequence.	JN248563	Pseudomonas_sp._MC1_plasmid_KOPRI126573.gb	pYIC1_55	53964	55580	nahY	methyl-accepting chemotaxis protein NahY	protein_id:AEV45896.1 codon_start:1 transl_table:11 desc:Pseudomonas sp. MC1 plasmid KOPRI126573, complete sequence.	100
CP044408	Pseudomonas_umsongensis_strain_GO16_plasmid_pENK22.gb	F6476_00420	71116	72732		methyl-accepting chemotaxis protein	inference:COORDINATES: similar to AA sequence:RefSeq:WP_003300865.1 note:Derived by automated computational analysis using gene prediction method: Protein Homology. codon_start:1 protein_id:QFG27744.1 transl_table:11 desc:Pseudomonas umsongensis strain GO16 plasmid pENK22, complete sequence.	AF491307	Pseudomonas_putida_NCIB_9816_4_plasmid_pDTG1.gb		39625	41241	nahY	methyl-accepting chemotaxis protein	transl_table:11 desc:Pseudomonas putida NCIB 9816-4 plasmid pDTG1, complete sequence. protein_id:AAO64297.1 codon_start:1	94.99
CP044408	Pseudomonas_umsongensis_strain_GO16_plasmid_pENK22.gb	F6476_00425	73005	73403		cupin	note:incomplete. partial on complete genome. missing N-terminus. Derived by automated computational analysis using gene prediction method: Protein Homology. inference:COORDINATES: similar to AA sequence:RefSeq:WP_004574802.1 desc:Pseudomonas umsongensis strain GO16 plasmid pENK22, complete sequence. pseudo:_no_value transl_table:11 codon_start:1	JN248563	Pseudomonas_sp._MC1_plasmid_KOPRI126573.gb	pYIC1_56	55847	56251		putative trasncriptional regulator protein	desc:Pseudomonas sp. MC1 plasmid KOPRI126573, complete sequence. transl_table:11 protein_id:AEV45897.1 note:orf21 codon_start:1	98.5
CP044408	Pseudomonas_umsongensis_strain_GO16_plasmid_pENK22.gb	F6476_00425	73005	73403		cupin	note:incomplete. partial on complete genome. missing N-terminus. Derived by automated computational analysis using gene prediction method: Protein Homology. inference:COORDINATES: similar to AA sequence:RefSeq:WP_004574802.1 desc:Pseudomonas umsongensis strain GO16 plasmid pENK22, complete sequence. pseudo:_no_value transl_table:11 codon_start:1	JN248563	Pseudomonas_sp._MC1_plasmid_KOPRI126573.gb	pYIC1_63	64386	65066		putative transcriptional regulator protein	codon_start:1 note:orf27 protein_id:AEV45904.1 desc:Pseudomonas sp. MC1 plasmid KOPRI126573, complete sequence. transl_table:11	90.91
CP044408	Pseudomonas_umsongensis_strain_GO16_plasmid_pENK22.gb	F6476_00425	73005	73403		cupin	note:incomplete. partial on complete genome. missing N-terminus. Derived by automated computational analysis using gene prediction method: Protein Homology. inference:COORDINATES: similar to AA sequence:RefSeq:WP_004574802.1 desc:Pseudomonas umsongensis strain GO16 plasmid pENK22, complete sequence. pseudo:_no_value transl_table:11 codon_start:1	AB237655	Pseudomonas_putida_G7_plasmid_NAH7.gb		64739	65419	orf27	hypothetical protein	desc:Pseudomonas putida plasmid NAH7 DNA, complete sequence, strain:G7. transl_table:11 codon_start:1 protein_id:BAE92184.1 note:similar to orf21, ORF41 of pWW0	90.91
CP044408	Pseudomonas_umsongensis_strain_GO16_plasmid_pENK22.gb	F6476_00425	73005	73403		cupin	note:incomplete. partial on complete genome. missing N-terminus. Derived by automated computational analysis using gene prediction method: Protein Homology. inference:COORDINATES: similar to AA sequence:RefSeq:WP_004574802.1 desc:Pseudomonas umsongensis strain GO16 plasmid pENK22, complete sequence. pseudo:_no_value transl_table:11 codon_start:1	AB237655	Pseudomonas_putida_G7_plasmid_NAH7.gb		56202	56606	orf21	hypothetical protein	inference:non-experimental evidence, no additional details recorded note:similar to orf27, truncated ORF41 of pWW0 function:unknown codon_start:1 protein_id:BAE92177.1 transl_table:11 desc:Pseudomonas putida plasmid NAH7 DNA, complete sequence, strain:G7.	98.5
CP044408	Pseudomonas_umsongensis_strain_GO16_plasmid_pENK22.gb	F6476_00430	73400	73984		TetR/AcrR family transcriptional regulator	protein_id:QFG27745.1 codon_start:1 transl_table:11 desc:Pseudomonas umsongensis strain GO16 plasmid pENK22, complete sequence. inference:COORDINATES: similar to AA sequence:RefSeq:WP_020192365.1 note:Derived by automated computational analysis using gene prediction method: Protein Homology.	AB237655	Pseudomonas_putida_G7_plasmid_NAH7.gb		56603	57187	orf22	putative transcriptional regulator protein	desc:Pseudomonas putida plasmid NAH7 DNA, complete sequence, strain:G7. transl_table:11 protein_id:BAE92178.1 codon_start:1 function:regulation note:similar to orf26, ORF43 of pWW0 inference:non-experimental evidence, no additional details recorded	96.92
CP044408	Pseudomonas_umsongensis_strain_GO16_plasmid_pENK22.gb	F6476_00430	73400	73984		TetR/AcrR family transcriptional regulator	protein_id:QFG27745.1 codon_start:1 transl_table:11 desc:Pseudomonas umsongensis strain GO16 plasmid pENK22, complete sequence. inference:COORDINATES: similar to AA sequence:RefSeq:WP_020192365.1 note:Derived by automated computational analysis using gene prediction method: Protein Homology.	AB237655	Pseudomonas_putida_G7_plasmid_NAH7.gb		64158	64742	orf26	putative transcriptional regulator protein	transl_table:11 desc:Pseudomonas putida plasmid NAH7 DNA, complete sequence, strain:G7. codon_start:1 protein_id:BAE92183.1 function:regulation inference:non-experimental evidence, no additional details recorded note:similar to orf22, ORF43 of pWW0	100
CP044408	Pseudomonas_umsongensis_strain_GO16_plasmid_pENK22.gb	F6476_00430	73400	73984		TetR/AcrR family transcriptional regulator	protein_id:QFG27745.1 codon_start:1 transl_table:11 desc:Pseudomonas umsongensis strain GO16 plasmid pENK22, complete sequence. inference:COORDINATES: similar to AA sequence:RefSeq:WP_020192365.1 note:Derived by automated computational analysis using gene prediction method: Protein Homology.	JN248563	Pseudomonas_sp._MC1_plasmid_KOPRI126573.gb	pYIC1_57	56248	56832		putative transcriptional regulator protein	codon_start:1 protein_id:AEV45898.1 note:similar to orf26, ORF43 of pWW0. orf22 desc:Pseudomonas sp. MC1 plasmid KOPRI126573, complete sequence. transl_table:11	96.92
CP044408	Pseudomonas_umsongensis_strain_GO16_plasmid_pENK22.gb	F6476_00430	73400	73984		TetR/AcrR family transcriptional regulator	protein_id:QFG27745.1 codon_start:1 transl_table:11 desc:Pseudomonas umsongensis strain GO16 plasmid pENK22, complete sequence. inference:COORDINATES: similar to AA sequence:RefSeq:WP_020192365.1 note:Derived by automated computational analysis using gene prediction method: Protein Homology.	JN248563	Pseudomonas_sp._MC1_plasmid_KOPRI126573.gb	pYIC1_62	63805	64389		putative transcriptional regulator protein	codon_start:1 note:similar to orf22, ORF43 of pWW0. orf26 protein_id:AEV45903.1 transl_table:11 desc:Pseudomonas sp. MC1 plasmid KOPRI126573, complete sequence.	100
CP044408	Pseudomonas_umsongensis_strain_GO16_plasmid_pENK22.gb	F6476_00435	74045	74821		SDR family oxidoreductase	codon_start:1 protein_id:QFG27746.1 transl_table:11 desc:Pseudomonas umsongensis strain GO16 plasmid pENK22, complete sequence. inference:COORDINATES: similar to AA sequence:RefSeq:WP_004574804.1 note:Derived by automated computational analysis using gene prediction method: Protein Homology.	JN248563	Pseudomonas_sp._MC1_plasmid_KOPRI126573.gb	pYIC1_61	62968	63744		putative reductase protein	codon_start:1 protein_id:AEV45902.1 note:ORF44 of pWW0. orf25 transl_table:11 desc:Pseudomonas sp. MC1 plasmid KOPRI126573, complete sequence.	100
CP044408	Pseudomonas_umsongensis_strain_GO16_plasmid_pENK22.gb	F6476_00435	74045	74821		SDR family oxidoreductase	codon_start:1 protein_id:QFG27746.1 transl_table:11 desc:Pseudomonas umsongensis strain GO16 plasmid pENK22, complete sequence. inference:COORDINATES: similar to AA sequence:RefSeq:WP_004574804.1 note:Derived by automated computational analysis using gene prediction method: Protein Homology.	AB237655	Pseudomonas_putida_G7_plasmid_NAH7.gb		63321	64097	orf25	putative reductase protein	desc:Pseudomonas putida plasmid NAH7 DNA, complete sequence, strain:G7. transl_table:11 protein_id:BAE92182.1 codon_start:1 function:reductase note:ORF44 of pWW0 inference:non-experimental evidence, no additional details recorded	100
CP044408	Pseudomonas_umsongensis_strain_GO16_plasmid_pENK22.gb	F6476_00455	76108	77379		hypothetical protein	inference:COORDINATES: similar to AA sequence:RefSeq:WP_011077926.1 note:frameshifted. Derived by automated computational analysis using gene prediction method: Protein Homology. codon_start:1 transl_table:11 pseudo:_no_value desc:Pseudomonas umsongensis strain GO16 plasmid pENK22, complete sequence.	AY887963	Pseudomonas_fluorescens_strain_PC20_plasmid_pNAH20.gb		12518	12934		hypothetical protein	codon_start:1 protein_id:ACQ63487.1 note:pNAH20p16. orf16 transl_table:11 desc:Pseudomonas fluorescens strain PC20 plasmid pNAH20, complete sequence.	85.61
CP044408	Pseudomonas_umsongensis_strain_GO16_plasmid_pENK22.gb	F6476_00455	76108	77379		hypothetical protein	inference:COORDINATES: similar to AA sequence:RefSeq:WP_011077926.1 note:frameshifted. Derived by automated computational analysis using gene prediction method: Protein Homology. codon_start:1 transl_table:11 pseudo:_no_value desc:Pseudomonas umsongensis strain GO16 plasmid pENK22, complete sequence.	AF491307	Pseudomonas_putida_NCIB_9816_4_plasmid_pDTG1.gb		12518	12934		unknown	codon_start:1 note:Orf125 protein_id:AAO64272.1 inference:non-experimental evidence, no additional details recorded desc:Pseudomonas putida NCIB 9816-4 plasmid pDTG1, complete sequence. transl_table:11	85.61
CP044408	Pseudomonas_umsongensis_strain_GO16_plasmid_pENK22.gb	F6476_00455	76108	77379		hypothetical protein	inference:COORDINATES: similar to AA sequence:RefSeq:WP_011077926.1 note:frameshifted. Derived by automated computational analysis using gene prediction method: Protein Homology. codon_start:1 transl_table:11 pseudo:_no_value desc:Pseudomonas umsongensis strain GO16 plasmid pENK22, complete sequence.	AY208917	Pseudomonas_putida_ND6_plasmid_pND6_1.gb	ND051	52273	52818		hypothetical protein	desc:Pseudomonas putida ND6 plasmid pND6-1, complete sequence. transl_table:11 protein_id:AAP44284.1 codon_start:1 inference:non-experimental evidence, no additional details recorded	85.61
CP044408	Pseudomonas_umsongensis_strain_GO16_plasmid_pENK22.gb	F6476_00460	77481	78728		DUF4102 domain-containing protein	desc:Pseudomonas umsongensis strain GO16 plasmid pENK22, complete sequence. transl_table:11 codon_start:1 protein_id:QFG27747.1 note:Derived by automated computational analysis using gene prediction method: Protein Homology. inference:COORDINATES: similar to AA sequence:RefSeq:WP_011077927.1	AY208917	Pseudomonas_putida_ND6_plasmid_pND6_1.gb	ND099	97878	98834		AGR-L-2007p integrase	protein_id:AAP44230.1 note:InterProScan: IPR002104 Phage integrase codon_start:1 transl_table:11 desc:Pseudomonas putida ND6 plasmid pND6-1, complete sequence.	90.32
CP044408	Pseudomonas_umsongensis_strain_GO16_plasmid_pENK22.gb	F6476_00460	77481	78728		DUF4102 domain-containing protein	desc:Pseudomonas umsongensis strain GO16 plasmid pENK22, complete sequence. transl_table:11 codon_start:1 protein_id:QFG27747.1 note:Derived by automated computational analysis using gene prediction method: Protein Homology. inference:COORDINATES: similar to AA sequence:RefSeq:WP_011077927.1	AY208917	Pseudomonas_putida_ND6_plasmid_pND6_1.gb	ND050	50964	52223	intA	AGR-L-2007p integrase	codon_start:1 protein_id:AAP44283.1 desc:Pseudomonas putida ND6 plasmid pND6-1, complete sequence. transl_table:11 note:InterProScan: IPR002104 phage integrase. AGR-L-2007p integrase	88.45
CP044408	Pseudomonas_umsongensis_strain_GO16_plasmid_pENK22.gb	F6476_00460	77481	78728		DUF4102 domain-containing protein	desc:Pseudomonas umsongensis strain GO16 plasmid pENK22, complete sequence. transl_table:11 codon_start:1 protein_id:QFG27747.1 note:Derived by automated computational analysis using gene prediction method: Protein Homology. inference:COORDINATES: similar to AA sequence:RefSeq:WP_011077927.1	AB237655	Pseudomonas_putida_G7_plasmid_NAH7.gb		59414	60661	tnpI	integrase TnpI	function:site-specific recombination codon_start:1 protein_id:BAE92181.1 experiment:experimental evidence, no additional details recorded desc:Pseudomonas putida plasmid NAH7 DNA, complete sequence, strain:G7. transl_table:11	100
CP044408	Pseudomonas_umsongensis_strain_GO16_plasmid_pENK22.gb	F6476_00460	77481	78728		DUF4102 domain-containing protein	desc:Pseudomonas umsongensis strain GO16 plasmid pENK22, complete sequence. transl_table:11 codon_start:1 protein_id:QFG27747.1 note:Derived by automated computational analysis using gene prediction method: Protein Homology. inference:COORDINATES: similar to AA sequence:RefSeq:WP_011077927.1	JN248563	Pseudomonas_sp._MC1_plasmid_KOPRI126573.gb	pYIC1_60	59061	60308	tnpI	integrase TnpI	transl_table:11 desc:Pseudomonas sp. MC1 plasmid KOPRI126573, complete sequence. protein_id:AEV45901.1 codon_start:1	100
CP044408	Pseudomonas_umsongensis_strain_GO16_plasmid_pENK22.gb	F6476_00460	77481	78728		DUF4102 domain-containing protein	desc:Pseudomonas umsongensis strain GO16 plasmid pENK22, complete sequence. transl_table:11 codon_start:1 protein_id:QFG27747.1 note:Derived by automated computational analysis using gene prediction method: Protein Homology. inference:COORDINATES: similar to AA sequence:RefSeq:WP_011077927.1	AY887963	Pseudomonas_fluorescens_strain_PC20_plasmid_pNAH20.gb		11158	12417	intA	putative phage integrase	note:pNAH20p15 codon_start:1 protein_id:ACQ63486.1 transl_table:11 desc:Pseudomonas fluorescens strain PC20 plasmid pNAH20, complete sequence.	88.45
CP044408	Pseudomonas_umsongensis_strain_GO16_plasmid_pENK22.gb	F6476_00460	77481	78728		DUF4102 domain-containing protein	desc:Pseudomonas umsongensis strain GO16 plasmid pENK22, complete sequence. transl_table:11 codon_start:1 protein_id:QFG27747.1 note:Derived by automated computational analysis using gene prediction method: Protein Homology. inference:COORDINATES: similar to AA sequence:RefSeq:WP_011077927.1	AF491307	Pseudomonas_putida_NCIB_9816_4_plasmid_pDTG1.gb		11158	12417	intA	putative integrase	transl_table:11 desc:Pseudomonas putida NCIB 9816-4 plasmid pDTG1, complete sequence. protein_id:AAO64271.1 codon_start:1	88.45
CP044408	Pseudomonas_umsongensis_strain_GO16_plasmid_pENK22.gb	F6476_00465	78725	79132		hypothetical protein	note:Derived by automated computational analysis using gene prediction method: Protein Homology. inference:COORDINATES: similar to AA sequence:RefSeq:WP_011077928.1 codon_start:1 protein_id:QFG27748.1 desc:Pseudomonas umsongensis strain GO16 plasmid pENK22, complete sequence. transl_table:11	JN248563	Pseudomonas_sp._MC1_plasmid_KOPRI126573.gb	pYIC1_59	58657	59064		hypothetical protein	desc:Pseudomonas sp. MC1 plasmid KOPRI126573, complete sequence. transl_table:11 note:orf24 codon_start:1 protein_id:AEV45900.1	100
CP044408	Pseudomonas_umsongensis_strain_GO16_plasmid_pENK22.gb	F6476_00465	78725	79132		hypothetical protein	note:Derived by automated computational analysis using gene prediction method: Protein Homology. inference:COORDINATES: similar to AA sequence:RefSeq:WP_011077928.1 codon_start:1 protein_id:QFG27748.1 desc:Pseudomonas umsongensis strain GO16 plasmid pENK22, complete sequence. transl_table:11	AF491307	Pseudomonas_putida_NCIB_9816_4_plasmid_pDTG1.gb		10754	11161		unknown	note:Orf107 codon_start:1 protein_id:AAO64270.1 inference:non-experimental evidence, no additional details recorded desc:Pseudomonas putida NCIB 9816-4 plasmid pDTG1, complete sequence. transl_table:11	89.71
CP044408	Pseudomonas_umsongensis_strain_GO16_plasmid_pENK22.gb	F6476_00465	78725	79132		hypothetical protein	note:Derived by automated computational analysis using gene prediction method: Protein Homology. inference:COORDINATES: similar to AA sequence:RefSeq:WP_011077928.1 codon_start:1 protein_id:QFG27748.1 desc:Pseudomonas umsongensis strain GO16 plasmid pENK22, complete sequence. transl_table:11	AY887963	Pseudomonas_fluorescens_strain_PC20_plasmid_pNAH20.gb		10754	11161		hypothetical protein	desc:Pseudomonas fluorescens strain PC20 plasmid pNAH20, complete sequence. transl_table:11 codon_start:1 note:pNAH20p14. orf14 protein_id:ACQ63485.1	89.71
CP044408	Pseudomonas_umsongensis_strain_GO16_plasmid_pENK22.gb	F6476_00465	78725	79132		hypothetical protein	note:Derived by automated computational analysis using gene prediction method: Protein Homology. inference:COORDINATES: similar to AA sequence:RefSeq:WP_011077928.1 codon_start:1 protein_id:QFG27748.1 desc:Pseudomonas umsongensis strain GO16 plasmid pENK22, complete sequence. transl_table:11	AB237655	Pseudomonas_putida_G7_plasmid_NAH7.gb		59010	59417	orf24	hypothetical protein	function:unknown inference:non-experimental evidence, no additional details recorded transl_table:11 desc:Pseudomonas putida plasmid NAH7 DNA, complete sequence, strain:G7. protein_id:BAE92180.1 codon_start:1	100
CP044408	Pseudomonas_umsongensis_strain_GO16_plasmid_pENK22.gb	F6476_00470	79448	80245		serine/threonine protein phosphatase	note:Derived by automated computational analysis using gene prediction method: Protein Homology. inference:COORDINATES: similar to AA sequence:RefSeq:WP_016502328.1 protein_id:QFG27749.1 codon_start:1 desc:Pseudomonas umsongensis strain GO16 plasmid pENK22, complete sequence. transl_table:11	AB237655	Pseudomonas_putida_G7_plasmid_NAH7.gb		57999	58694	orf23	putative serine/theronine protein phosphatase	inference:non-experimental evidence, no additional details recorded function:phosphatase codon_start:1 protein_id:BAE92179.1 desc:Pseudomonas putida plasmid NAH7 DNA, complete sequence, strain:G7. transl_table:11	99.04
CP044408	Pseudomonas_umsongensis_strain_GO16_plasmid_pENK22.gb	F6476_00470	79448	80245		serine/threonine protein phosphatase	note:Derived by automated computational analysis using gene prediction method: Protein Homology. inference:COORDINATES: similar to AA sequence:RefSeq:WP_016502328.1 protein_id:QFG27749.1 codon_start:1 desc:Pseudomonas umsongensis strain GO16 plasmid pENK22, complete sequence. transl_table:11	JN248563	Pseudomonas_sp._MC1_plasmid_KOPRI126573.gb	pYIC1_58	57553	58341		serine/theronine protein phosphatase	note:orf23 codon_start:1 protein_id:AEV45899.1 desc:Pseudomonas sp. MC1 plasmid KOPRI126573, complete sequence. transl_table:11	100
CP044408	Pseudomonas_umsongensis_strain_GO16_plasmid_pENK22.gb	F6476_00485	80958	81542		TetR/AcrR family transcriptional regulator	protein_id:QFG27757.1 codon_start:1 desc:Pseudomonas umsongensis strain GO16 plasmid pENK22, complete sequence. transl_table:11 note:Derived by automated computational analysis using gene prediction method: Protein Homology. inference:COORDINATES: similar to AA sequence:RefSeq:WP_020192365.1	JN248563	Pseudomonas_sp._MC1_plasmid_KOPRI126573.gb	pYIC1_57	56248	56832		putative transcriptional regulator protein	codon_start:1 protein_id:AEV45898.1 note:similar to orf26, ORF43 of pWW0. orf22 transl_table:11 desc:Pseudomonas sp. MC1 plasmid KOPRI126573, complete sequence.	96.92
CP044408	Pseudomonas_umsongensis_strain_GO16_plasmid_pENK22.gb	F6476_00485	80958	81542		TetR/AcrR family transcriptional regulator	protein_id:QFG27757.1 codon_start:1 desc:Pseudomonas umsongensis strain GO16 plasmid pENK22, complete sequence. transl_table:11 note:Derived by automated computational analysis using gene prediction method: Protein Homology. inference:COORDINATES: similar to AA sequence:RefSeq:WP_020192365.1	JN248563	Pseudomonas_sp._MC1_plasmid_KOPRI126573.gb	pYIC1_62	63805	64389		putative transcriptional regulator protein	desc:Pseudomonas sp. MC1 plasmid KOPRI126573, complete sequence. transl_table:11 note:similar to orf22, ORF43 of pWW0. orf26 codon_start:1 protein_id:AEV45903.1	100
CP044408	Pseudomonas_umsongensis_strain_GO16_plasmid_pENK22.gb	F6476_00485	80958	81542		TetR/AcrR family transcriptional regulator	protein_id:QFG27757.1 codon_start:1 desc:Pseudomonas umsongensis strain GO16 plasmid pENK22, complete sequence. transl_table:11 note:Derived by automated computational analysis using gene prediction method: Protein Homology. inference:COORDINATES: similar to AA sequence:RefSeq:WP_020192365.1	AB237655	Pseudomonas_putida_G7_plasmid_NAH7.gb		56603	57187	orf22	putative transcriptional regulator protein	function:regulation note:similar to orf26, ORF43 of pWW0 inference:non-experimental evidence, no additional details recorded desc:Pseudomonas putida plasmid NAH7 DNA, complete sequence, strain:G7. transl_table:11 protein_id:BAE92178.1 codon_start:1	96.92
CP044408	Pseudomonas_umsongensis_strain_GO16_plasmid_pENK22.gb	F6476_00485	80958	81542		TetR/AcrR family transcriptional regulator	protein_id:QFG27757.1 codon_start:1 desc:Pseudomonas umsongensis strain GO16 plasmid pENK22, complete sequence. transl_table:11 note:Derived by automated computational analysis using gene prediction method: Protein Homology. inference:COORDINATES: similar to AA sequence:RefSeq:WP_020192365.1	AB237655	Pseudomonas_putida_G7_plasmid_NAH7.gb		64158	64742	orf26	putative transcriptional regulator protein	function:regulation inference:non-experimental evidence, no additional details recorded note:similar to orf22, ORF43 of pWW0 transl_table:11 desc:Pseudomonas putida plasmid NAH7 DNA, complete sequence, strain:G7. protein_id:BAE92183.1 codon_start:1	100
