# Supplementary material for: Genome analysis of the metabolically versatile Pseudomonas umsongensis GO16: the genetic basis for PET monomer upcycling into polyhydroxyalkanoates
Source: Microb Biotechnol. 2021 Jan 6;14(6):2463–80. doi: 10.1111/1751-7915.13712 (PMC8601165; doi:10.1111/1751-7915.13712)
Supplement: Supplementary file 3 — Table S3. Blast comparison of P. umsongensis GO16 putative genes belonging to the central metabolism. The analysis was conducted using the tblastx feature of the blast suite at NCBI (see the experimental procedures section for details on the computational analysis). [file MBT2-14-2463-s001.xlsx]

## Sheet: Hoja1
Number	Query	KO Kegg	Description	Predicted name	eggNOG Ogs	COG cat	EggNog HMM description	Hit File	Hit Locus	Hit Gene	Hit Product	Percent Identity
1	F6476_25110	K00117	gcd; quinoprotein glucose dehydrogenase [EC:1.1.5.2]	GCD	05DZG@bactNOG,0QIBX@gproNOG,16RK0@proNOG,COG4993@NOG	G	Glucose dehydrogenase	Pseudomonas_aeruginosa_PAO1.gb	PA2290	gcd	glucose dehydrogenase	71.49
2	F6476_03645	K00845	glk; glucokinase [EC:2.7.1.2]	GLK	05CHC@bactNOG,0QIV7@gproNOG,16T16@proNOG,COG0837@NOG	G	glucokinase (EC 2.7.1.2)	Pseudomonas_umsongensis_BS3657.gb	BLU31_RS02535	0	glucokinase	99.05
3	F6476_26060	K01810	GPI, pgi; glucose-6-phosphate isomerase [EC:5.3.1.9]	PGI	07QP8@bactNOG,0QJFB@gproNOG,16PXM@proNOG,COG0166@NOG	G	Phosphohexose isomerase	Pseudomonas_syringae.gb	Psyr_0826	pgi	glucose-6-phosphate isomerase	89.73
4	F6476_07755	K00615	E2.2.1.1, tktA, tktB; transketolase [EC:2.2.1.1]	ENC_39130	08IUS@bactNOG,0RAUJ@gproNOG,172ZC@proNOG,COG3958@NOG	G	Transketolase	Pseudomonas_umsongensis_BS3657.gb	BLU31_RS06245	0	transketolase	100
4	F6476_07760	K00615	E2.2.1.1, tktA, tktB; transketolase [EC:2.2.1.1]	BMUL_4990	05DF8@bactNOG,0QIF5@gproNOG,16QTI@proNOG,COG3959@NOG	G	Transketolase	Pseudomonas_umsongensis_BS3657.gb	BLU31_RS06250	0	transketolase	98.59
4	F6476_28745	K00615	E2.2.1.1, tktA, tktB; transketolase [EC:2.2.1.1]	TKTA	05CV1@bactNOG,0QHXA@gproNOG,16PHV@proNOG,COG0021@NOG	G	transketolase (EC 2.2.1.1)	Pseudomonas_oleovorans_subsp._oleovorans_NBRC_13583_=_DSM_1045.gb	POL01S_RS11010	tkt	transketolase	88.98
5	F6476_07050	K00616	E2.2.1.2, talA, talB; transaldolase [EC:2.2.1.2]	TAL	05CW3@bactNOG,0QIJB@gproNOG,16QDJ@proNOG,COG0176@NOG	G	Transaldolase is important for the balance of metabolites in the pentose-phosphate pathway (By similarity)	Pseudomonas_fluorescens.gb	PSF113_RS50465	tal	transaldolase	91.59
6	F6476_28720	K01624	FBA, fbaA; fructose-bisphosphate aldolase, class II [EC:4.1.2.13]	FBA	05D2N@bactNOG,0QIJ3@gproNOG,16QJU@proNOG,COG0191@NOG	G	fructose-bisphosphate aldolase	Pseudomonas_oleovorans_subsp._oleovorans_NBRC_13583_=_DSM_1045.gb	POL01S_RS11035	fba	fructose-bisphosphate aldolase class II	93.52
7	F6476_32175	K03841	FBP, fbp; fructose-1,6-bisphosphatase I [EC:3.1.3.11]	FBP	05CZI@bactNOG,0QI71@gproNOG,16PFJ@proNOG,COG0158@NOG	G	D-fructose-1,6-bisphosphate 1-phosphohydrolase class 1	Pseudomonas_aeruginosa_PAO1.gb	PA5110	fbp	fructose-1;6-bisphosphatase	86.05
8	F6476_00835	K01803	TPI, tpiA; triosephosphate isomerase (TIM) [EC:5.3.1.1]	TPIA	05CP7@bactNOG,0QIQZ@gproNOG,16SW3@proNOG,COG0149@NOG	G	Triose-phosphate isomerase	Pseudomonas_putida_KT2440_ASM756v2_genomic.gb	PP_4715	tpiA	triose phosphate isomerase	82.14
8	F6476_28735	K01803	TPI, tpiA; triosephosphate isomerase (TIM) [EC:5.3.1.1]	PGK	05BZA@bactNOG,0QI5S@gproNOG,16PB3@proNOG,COG0126@NOG	G	phosphoglycerate kinase	Pseudomonas_fluorescens.gb	PSF113_RS58245	pgk	phosphoglycerate kinase	97.42
9	F6476_11355	K00874	kdgK; 2-dehydro-3-deoxygluconokinase [EC:2.7.1.45]	KDGK	07SS6@bactNOG,0QI6C@gproNOG,16SCD@proNOG,COG0524@NOG	G	2-dehydro-3-deoxygluconokinase	Pseudomonas_umsongensis_BS3657.gb	BLU31_RS13860	0	sugar kinase	99.68
9	F6476_11795	K00874	kdgK; 2-dehydro-3-deoxygluconokinase [EC:2.7.1.45]	KDGK	05EE9@bactNOG,0QN89@gproNOG,16SCS@proNOG,COG0524@NOG	G	domain-containing protein	Pseudomonas_putida_KT2440_ASM756v2_genomic.gb	PP_3378	kguK	putative 2-ketogluconokinase	71.01
10	F6476_11975	K00033	PGD, gnd, gntZ; 6-phosphogluconate dehydrogenase [EC:1.1.1.44 1.1.1.343]	GND	08J5G@bactNOG,0RAXB@gproNOG,1735H@proNOG,COG1023@NOG	G	6-phosphogluconate dehydrogenase	Pseudomonas_putida_KT2440_ASM756v2_genomic.gb	PP_4043	gntZ	putative 6-phosphogluconate dehydrogenase; decarboxylating	72.52
10	F6476_01835	K00032	E1.1.1.43; phosphogluconate 2-dehydrogenase [EC:1.1.1.43]	GHRB	05C5I@bactNOG,0QKMV@gproNOG,16QAR@proNOG,COG1052@NOG	C	Catalyzes the NADPH-dependent reduction of glyoxylate and hydroxypyruvate into glycolate and glycerate, respectively (By similarity)	Pseudomonas_putida_KT2440_ASM756v2_genomic.gb	PP_1261	ghrB	2-ketoaldonate reductase / hydroxypyruvate/glyoxylate reductase	83.08
10	F6476_11785	K00032	E1.1.1.43; phosphogluconate 2-dehydrogenase [EC:1.1.1.43]	GHRB	05C5I@bactNOG,0QKMV@gproNOG,16QAR@proNOG,COG1052@NOG	C	Catalyzes the NADPH-dependent reduction of glyoxylate and hydroxypyruvate into glycolate and glycerate, respectively (By similarity)	Pseudomonas_putida_KT2440_ASM756v2_genomic.gb	PP_3376	ptxD	putative phosphonate dehydrogenase	73.98
11	F6476_11980	K00036	G6PD, zwf; glucose-6-phosphate 1-dehydrogenase [EC:1.1.1.49 1.1.1.363]	ZWF	05D8W@bactNOG,0QHY0@gproNOG,16PFK@proNOG,COG0364@NOG	G	glucose-6-phosphate 1-dehydrogenase	Pseudomonas_putida_KT2440_ASM756v2_genomic.gb	PP_4042	zwfB	glucose-6-phosphate 1-dehydrogenase	78.01
11	F6476_03705	K00036	G6PD, zwf; glucose-6-phosphate 1-dehydrogenase [EC:1.1.1.49 1.1.1.363]	ZWF	05D8W@bactNOG,0QHY0@gproNOG,16PFK@proNOG,COG0364@NOG	G	glucose-6-phosphate 1-dehydrogenase	Pseudomonas_putida_KT2440_ASM756v2_genomic.gb	PP_1022	zwfA	glucose 6-phosphate-1-dehydrogenase	85.71
12	F6476_29345	K00851	E2.7.1.12, gntK, idnK; gluconokinase [EC:2.7.1.12]	RPIA	05E66@bactNOG,0QI2P@gproNOG,16QKR@proNOG,COG0120@NOG	G	phosphoriboisomerase A	Pseudomonas_putida_KT2440_ASM756v2_genomic.gb	PP_5150	rpiA	Ribose-5-phosphate isomerase A	92
12	F6476_03495	K00851	E2.7.1.12, gntK, idnK; gluconokinase [EC:2.7.1.12]	GNTK	08Z67@bactNOG,0QST8@gproNOG,17CAV@proNOG,COG3265@NOG	G	carbohydrate kinase, thermoresistant glucokinase family	Pseudomonas_umsongensis_BS3657.gb	BLU31_RS02385	0	gluconokinase	100
13	F6476_03640	K01690	edd; phosphogluconate dehydratase [EC:4.2.1.12]	EDD	05C01@bactNOG,0QJP3@gproNOG,16PQJ@proNOG,COG0129@NOG	G	Phosphogluconate dehydratase	Pseudomonas_putida_KT2440_ASM756v2_genomic.gb	PP_1010	edd	phosphogluconate dehydratase	85.06
14	F6476_03715	K01625	eda; 2-dehydro-3-deoxyphosphogluconate aldolase / (4S)-4-hydroxy-2-oxoglutarate aldolase [EC:4.1.2.14 4.1.3.42]	EDA	08UHU@bactNOG,0QIZU@gproNOG,179N2@proNOG,COG0800@NOG	G	Aldolase	Pseudomonas_putida_KT2440_ASM756v2_genomic.gb	PP_1024	eda	KHG/KDPG aldolase	76.92
15	F6476_03635	K00134	GAPDH, gapA; glyceraldehyde 3-phosphate dehydrogenase [EC:1.2.1.12]	GAP	05C17@bactNOG,0QIP7@gproNOG,16PMS@proNOG,COG0057@NOG	G	Catalyzes the NAD-dependent conversion of D-erythrose 4- phosphate to 4-phosphoerythronate (By similarity)	Pseudomonas_oleovorans_subsp._oleovorans_NBRC_13583_=_DSM_1045.gb	POL01S_RS16385	gap	type I glyceraldehyde-3-phosphate dehydrogenase	82.98
15	F6476_06920	K00134	GAPDH, gapA; glyceraldehyde 3-phosphate dehydrogenase [EC:1.2.1.12]	GAP	05C17@bactNOG,0QI8G@gproNOG,16PMS@proNOG,COG0057@NOG	G	Glyceraldehyde-3-phosphate dehydrogenase	Pseudomonas_oleovorans_subsp._oleovorans_NBRC_13583_=_DSM_1045.gb	POL01S_RS05710	gap	glyceraldehyde-3-phosphate dehydrogenase	90.31
15	F6476_08115	K00134	GAPDH, gapA; glyceraldehyde 3-phosphate dehydrogenase [EC:1.2.1.12]	GAP	05C17@bactNOG,0QIP7@gproNOG,16PMS@proNOG,COG0057@NOG	G	Catalyzes the NAD-dependent conversion of D-erythrose 4- phosphate to 4-phosphoerythronate (By similarity)	Pseudomonas_fluorescens.gb	PSF113_RS40775	gap	type I glyceraldehyde-3-phosphate dehydrogenase	94.93
15	F6476_26880	K00134	GAPDH, gapA; glyceraldehyde 3-phosphate dehydrogenase [EC:1.2.1.12]	GAP	05C17@bactNOG,0QIP7@gproNOG,16PMS@proNOG,COG0057@NOG	G	Catalyzes the NAD-dependent conversion of D-erythrose 4- phosphate to 4-phosphoerythronate (By similarity)	Pseudomonas_fluorescens.gb	PSF113_RS40775	gap	type I glyceraldehyde-3-phosphate dehydrogenase	92.19
15	F6476_28735	K00927	PGK, pgk; phosphoglycerate kinase [EC:2.7.2.3]	PGK	05BZA@bactNOG,0QI5S@gproNOG,16PB3@proNOG,COG0126@NOG	G	phosphoglycerate kinase	Pseudomonas_fluorescens.gb	PSF113_RS58245	pgk	phosphoglycerate kinase	97.42
16	F6476_32080	K15633	gpmI; 2,3-bisphosphoglycerate-independent phosphoglycerate mutase [EC:5.4.2.12]	GPMI	05CJI@bactNOG,0QK8I@gproNOG,16R60@proNOG,COG0696@NOG	G	Catalyzes the interconversion of 2-phosphoglycerate and 3-phosphoglycerate (By similarity)	Pseudomonas_putida_KT2440_ASM756v2_genomic.gb	PP_5056	gpmI	2;3-bisphosphoglycerate-independent phosphoglycerate mutase	86.05
16	F6476_03150	K01689	ENO, eno; enolase [EC:4.2.1.11]	ENO	05C70@bactNOG,0QIR5@gproNOG,16PJE@proNOG,COG0148@NOG	G	Catalyzes the reversible conversion of 2- phosphoglycerate into phosphoenolpyruvate. It is essential for the degradation of carbohydrates via glycolysis (By similarity)	Pseudomonas_putida_KT2440_ASM756v2_genomic.gb	PP_1612	eno	Enolase	92.56
17	F6476_01200	K00873	PK, pyk; pyruvate kinase [EC:2.7.1.40]	PYKF	05CA9@bactNOG,0QHQ5@gproNOG,16PEB@proNOG,COG0469@NOG	G	Pyruvate kinase	Pseudomonas_angulliseptica.gb	BLW24_RS20890	pyk	pyruvate kinase	82.13
17	F6476_05810	K00873	PK, pyk; pyruvate kinase [EC:2.7.1.40]	PYKF	05CA9@bactNOG,0QHQ5@gproNOG,16PEB@proNOG,COG0469@NOG	G	Pyruvate kinase	Pseudomonas_fluorescens.gb	PSF113_RS52040	pyk	pyruvate kinase	93.86
17	F6476_24550	K00873	PK, pyk; pyruvate kinase [EC:2.7.1.40]	PYKA	05CA9@bactNOG,0QHQ5@gproNOG,16PEB@proNOG,COG0469@NOG	G	Pyruvate kinase	Pseudomonas_angulliseptica.gb	BLW24_RS01815	pyk	pyruvate kinase	88.84
18	F6476_32745	K00163	aceE; pyruvate dehydrogenase E1 component [EC:1.2.4.1]	ACEE	05DAQ@bactNOG,0QIJ9@gproNOG,16PVJ@proNOG,COG2609@NOG	C	Component of the pyruvate dehydrogenase (PDH) complex, that catalyzes the overall conversion of pyruvate to acetyl-CoA and CO(2) (By similarity)	Pseudomonas_fluorescens.gb	PSF113_RS32845	aceE	pyruvate dehydrogenase (acetyl-transferring); homodimeric type	85.71
18	F6476_12960	K00161	PDHA, pdhA; pyruvate dehydrogenase E1 component alpha subunit [EC:1.2.4.1]	PDHA	07R0V@bactNOG,0B7VV@bproNOG,16QFH@proNOG,COG1071@NOG	C	Pyruvate dehydrogenase	Pseudomonas_umsongensis_BS3657.gb	BLU31_RS12330	0	pyruvate dehydrogenase (acetyl-transferring) E1 component subunit alpha	100
19	F6476_05910	K01647	CS, gltA; citrate synthase [EC:2.3.3.1]	GLTA	05BZN@bactNOG,0QJ1A@gproNOG,16PRY@proNOG,COG0372@NOG	C	citrate synthase	Pseudomonas_fluorescens.gb	PSF113_RS51970	gltA	citrate (Si)-synthase	85.58
19	F6476_22090	K01647	CS, gltA; citrate synthase [EC:2.3.3.1]	PRPC	05BZN@bactNOG,0QJKU@gproNOG,16PRY@proNOG,COG0372@NOG	C	citrate synthase	Pseudomonas_putida_KT2440_ASM756v2_genomic.gb	PP_2335	prpC	methylcitrate synthase	87.5
20	F6476_11470	K01682	acnB; aconitate hydratase 2 / 2-methylisocitrate dehydratase [EC:4.2.1.3 4.2.1.99]	ACNB	07QIJ@bactNOG,0QJ3X@gproNOG,16PK3@proNOG,COG1049@NOG	C	Aconitate hydratase 2	Pseudomonas_oleovorans_subsp._oleovorans_NBRC_13583_=_DSM_1045.gb	POL01S_RS17815	acnB	bifunctional aconitate hydratase 2/2-methylisocitrate dehydratase	88.12
20	F6476_15210	K01682	acnB; aconitate hydratase 2 / 2-methylisocitrate dehydratase [EC:4.2.1.3 4.2.1.99]	ACNB	07QIJ@bactNOG,0QJ3X@gproNOG,16PK3@proNOG,COG1049@NOG	C	Aconitate hydratase 2	Pseudomonas_aeruginosa_PAO1.gb	PA1787	acnB	aconitate hydratase B	91.08
20	F6476_06775	K01681	ACO, acnA; aconitate hydratase [EC:4.2.1.3]	ACNA	07QM5@bactNOG,16QN3@proNOG,COG1048@NOG	C	aconitate hydratase	Pseudomonas_syringae.gb	Psyr_3404	acnA	aconitate hydratase	90.31
20	F6476_22080	K01681	ACO, acnA; aconitate hydratase [EC:4.2.1.3]	ACNA	08I0Z@bactNOG,0RAK9@gproNOG,172GV@proNOG,COG1048@NOG	C	aconitate hydratase	Pseudomonas_putida_KT2440_ASM756v2_genomic.gb	PP_2336	acnA-II	aconitate hydratase 1	90.8
21	F6476_22655	K00030	IDH3; isocitrate dehydrogenase (NAD+) [EC:1.1.1.41]	YEAU	05C0C@bactNOG,0QIA1@gproNOG,16PC5@proNOG,COG0473@NOG	C	Tartrate dehydrogenase	Pseudomonas_fluorescens.gb	PSF113_RS41740	0	tartrate dehydrogenase	93.33
22	F6476_05935	K00164	OGDH, sucA; 2-oxoglutarate dehydrogenase E1 component [EC:1.2.4.2]	SUCA	05C7P@bactNOG,0QHRE@gproNOG,16PJV@proNOG,COG0567@NOG	C	2-oxoglutarate dehydrogenase e1 component	Pseudomonas_aeruginosa_PAO1.gb	PA1585	sucA	2-oxoglutarate dehydrogenase subunit E1	87.61
22	F6476_05940	K00658	DLST, sucB; 2-oxoglutarate dehydrogenase E2 component (dihydrolipoamide succinyltransferase) [EC:2.3.1.61]	SUCB	05C7S@bactNOG,0QI4F@gproNOG,16PK1@proNOG,COG0508@NOG	C	dihydrolipoamide succinyltransferase	Pseudomonas_putida_KT2440_ASM756v2_genomic.gb	PP_4188	sucB	2-oxoglutarate dehydrogenase dihydrolipoyltranssuccinylase subunit	89.51
22	F6476_15410	K00658	DLST, sucB; 2-oxoglutarate dehydrogenase E2 component (dihydrolipoamide succinyltransferase) [EC:2.3.1.61]	BKDB	07QSN@bactNOG,0QKQG@gproNOG,16QNZ@proNOG,COG0508@NOG	I	catalytic domain of components of various dehydrogenase complexes	Pseudomonas_putida_KT2440_ASM756v2_genomic.gb	PP_4403	bkdB	Lipoamide acyltransferase component of branched-chain alpha-keto acid dehydrogenase complex	77.93
22	F6476_05950	K01903	sucC; succinyl-CoA synthetase beta subunit [EC:6.2.1.5]	SUCC	05CMV@bactNOG,0QI1V@gproNOG,16PX3@proNOG,COG0045@NOG	C	succinyl-CoA synthetase subunit beta	Pseudomonas_aeruginosa_PAO1.gb	PA1588	sucC	succinyl-CoA ligase subunit beta	92.29
22	F6476_05955	K01902	sucD; succinyl-CoA synthetase alpha subunit [EC:6.2.1.5]	SUCD	05CH8@bactNOG,0QIIJ@gproNOG,16PUA@proNOG,COG0074@NOG	C	Succinyl-CoA ligase ADP-forming subunit alpha	Pseudomonas_aeruginosa_PAO1.gb	PA1589	sucD	succinyl-CoA ligase subunit alpha	86.69
23	F6476_05930	K00240	sdhB, frdB; succinate dehydrogenase / fumarate reductase, iron-sulfur subunit [EC:1.3.5.1 1.3.5.4]	SDHB	05E33@bactNOG,0QIV4@gproNOG,16R1C@proNOG,COG0479@NOG	C	succinate dehydrogenase	Pseudomonas_umsongensis_BS3657.gb	BLU31_RS04530	sdhB	succinate dehydrogenase iron-sulfur subunit	93.19
23	F6476_05925	K00239	sdhA, frdA; succinate dehydrogenase / fumarate reductase, flavoprotein subunit [EC:1.3.5.1 1.3.5.4]	SDHA	05C00@bactNOG,0QIMQ@gproNOG,16QPK@proNOG,COG1053@NOG	C	succinate dehydrogenase, flavoprotein subunit	Pseudomonas_syringae.gb	Psyr_2007	sdhA	succinate dehydrogenase flavoprotein subunit	91.54
23	F6476_05930	K00239	sdhA, frdA; succinate dehydrogenase / fumarate reductase, flavoprotein subunit [EC:1.3.5.1 1.3.5.4]	SDHB	05E33@bactNOG,0QIV4@gproNOG,16R1C@proNOG,COG0479@NOG	C	succinate dehydrogenase	Pseudomonas_umsongensis_BS3657.gb	BLU31_RS04530	sdhB	succinate dehydrogenase iron-sulfur subunit	93.19
24	F6476_24565	K01676	E4.2.1.2A, fumA, fumB; fumarate hydratase, class I [EC:4.2.1.2]	FUMA	07GFK@bactNOG,0QID8@gproNOG,16RDX@proNOG,COG1838@NOG,COG1951@NOG	C	fumarate hydratase class I	Pseudomonas_umsongensis_BS3657.gb	BLU31_RS21600	0	fumarate hydratase	100
24	F6476_23170	K01679	E4.2.1.2B, fumC, FH; fumarate hydratase, class II [EC:4.2.1.2]	FUMC	05C9Q@bactNOG,0QHQ4@gproNOG,16PGI@proNOG,COG0114@NOG	C	fumarate hydratase Class II	Pseudomonas_aeruginosa_PAO1.gb	PA0854	fumC2	fumarate hydratase	84.09
25	F6476_17925	K00116	mqo; malate dehydrogenase (quinone) [EC:1.1.5.4]	MQO	05DWT@bactNOG,0QIA8@gproNOG,16T2W@proNOG,COG0579@NOG	C	malate dehydrogenase (quinone)	Pseudomonas_putida_KT2440_ASM756v2_genomic.gb	PP_1251	mqo-II	malate:quinone oxidoreductase	74.36
25	F6476_25650	K00116	mqo; malate dehydrogenase (quinone) [EC:1.1.5.4]	MQO	05DWT@bactNOG,0QIA8@gproNOG,16T2W@proNOG,COG0579@NOG	C	malate dehydrogenase (quinone)	Pseudomonas_angulliseptica.gb	BLW24_RS01790	mqo	malate dehydrogenase (quinone)	78.27
25	F6476_04585	K01959	pycA; pyruvate carboxylase subunit A [EC:6.4.1.1]	UAHA	05CER@bactNOG,16PUC@proNOG,COG0439@NOG,COG1984@NOG,COG2049@NOG	I	acetyl-CoA carboxylase biotin carboxylase	Pseudomonas_fluorescens.gb	PSF113_RS37375	uca	urea carboxylase	86.93
26	F6476_31750	K01610	E4.1.1.49, pckA; phosphoenolpyruvate carboxykinase (ATP) [EC:4.1.1.49]	PCKA	05DJ1@bactNOG,0QHX5@gproNOG,16QZ7@proNOG,COG1866@NOG	C	phosphoenolpyruvate carboxylase	Pseudomonas_aeruginosa_PAO1.gb	PA5192	pckA	phosphoenolpyruvate carboxykinase	88.91
27	F6476_03130	K01962	accA; acetyl-CoA carboxylase carboxyl transferase subunit alpha [EC:6.4.1.2 2.1.3.15]	ACCA	07QM9@bactNOG,0QI0Q@gproNOG,16PH9@proNOG,COG0825@NOG	I	Component of the acetyl coenzyme A carboxylase (ACC) complex. First, biotin carboxylase catalyzes the carboxylation of biotin on its carrier protein (BCCP) and then the CO(2) group is transferred by the carboxyltransferase to acetyl-CoA to form malonyl-CoA (By similarity)	Pseudomonas_putida_KT2440_ASM756v2_genomic.gb	PP_1607	accA	acetyl-coenzyme A carboxylase carboxyl transferase subunit alpha	89.87
27	F6476_03130	K01963	accD; acetyl-CoA carboxylase carboxyl transferase subunit beta [EC:6.4.1.2 2.1.3.15]	ACCA	07QM9@bactNOG,0QI0Q@gproNOG,16PH9@proNOG,COG0825@NOG	I	Component of the acetyl coenzyme A carboxylase (ACC) complex. First, biotin carboxylase catalyzes the carboxylation of biotin on its carrier protein (BCCP) and then the CO(2) group is transferred by the carboxyltransferase to acetyl-CoA to form malonyl-CoA (By similarity)	Pseudomonas_putida_KT2440_ASM756v2_genomic.gb	PP_1607	accA	acetyl-coenzyme A carboxylase carboxyl transferase subunit alpha	89.87
27	F6476_04585	K01961	accC; acetyl-CoA carboxylase, biotin carboxylase subunit [EC:6.4.1.2 6.3.4.14]	UAHA	05CER@bactNOG,16PUC@proNOG,COG0439@NOG,COG1984@NOG,COG2049@NOG	I	acetyl-CoA carboxylase biotin carboxylase	Pseudomonas_fluorescens.gb	PSF113_RS37375	uca	urea carboxylase	86.93
27	F6476_18965	K01961	accC; acetyl-CoA carboxylase, biotin carboxylase subunit [EC:6.4.1.2 6.3.4.14]	ACCC	05CER@bactNOG,16PUC@proNOG,COG0439@NOG	I	acetyl-CoA carboxylase biotin carboxylase	Pseudomonas_umsongensis_BS3657.gb	BLU31_RS16055	0	acetyl-CoA carboxylase biotin carboxylase subunit	99.34
27	F6476_20385	K01961	accC; acetyl-CoA carboxylase, biotin carboxylase subunit [EC:6.4.1.2 6.3.4.14]	PYCA	05CER@bactNOG,16PUC@proNOG,COG0439@NOG	I	acetyl-CoA carboxylase biotin carboxylase	Pseudomonas_putida_KT2440_ASM756v2_genomic.gb	PP_5347	pycA	pyruvate carboxylase subunit A	96.82
27	F6476_20775	K01962	accA; acetyl-CoA carboxylase carboxyl transferase subunit alpha [EC:6.4.1.2 2.1.3.15]	ACCD	07QTG@bactNOG,0QIB6@gproNOG,16QSI@proNOG,COG0777@NOG	I	Component of the acetyl coenzyme A carboxylase (ACC) complex. Biotin carboxylase (BC) catalyzes the carboxylation of biotin on its carrier protein (BCCP) and then the CO(2) group is transferred by the transcarboxylase to acetyl-CoA to form malonyl- CoA (By similarity)	Pseudomonas_putida_KT2440_ASM756v2_genomic.gb	PP_1996	accD	acetyl-coenzyme A carboxylase carboxyl transferase subunit beta	95.14
27	F6476_20775	K01963	accD; acetyl-CoA carboxylase carboxyl transferase subunit beta [EC:6.4.1.2 2.1.3.15]	ACCD	07QTG@bactNOG,0QIB6@gproNOG,16QSI@proNOG,COG0777@NOG	I	Component of the acetyl coenzyme A carboxylase (ACC) complex. Biotin carboxylase (BC) catalyzes the carboxylation of biotin on its carrier protein (BCCP) and then the CO(2) group is transferred by the transcarboxylase to acetyl-CoA to form malonyl- CoA (By similarity)	Pseudomonas_putida_KT2440_ASM756v2_genomic.gb	PP_1996	accD	acetyl-coenzyme A carboxylase carboxyl transferase subunit beta	95.14
27	F6476_33710	K01961	accC; acetyl-CoA carboxylase, biotin carboxylase subunit [EC:6.4.1.2 6.3.4.14]	ACCC	05CER@bactNOG,0QHQI@gproNOG,16PUC@proNOG,COG0439@NOG	I	acetyl-CoA carboxylase biotin carboxylase	Pseudomonas_putida_KT2440_ASM756v2_genomic.gb	PP_0558	accC	acetyl-CoA carboxylase - biotin carboxylase subunit	91.13
28	F6476_23490	K00645	fabD, MCAT, MCT1; [acyl-carrier-protein] S-malonyltransferase [EC:2.3.1.39]	FABD	05CJF@bactNOG,0QHUK@gproNOG,16PZF@proNOG,COG0331@NOG	I	malonyl CoA-acyl carrier protein transacylase	Pseudomonas_fluorescens.gb	PSF113_RS51485	fabD	[acyl-carrier-protein] S-malonyltransferase	95.53
28	F6476_28900	K00645	fabD, MCAT, MCT1; [acyl-carrier-protein] S-malonyltransferase [EC:2.3.1.39]	FABD	05CJF@bactNOG,0QJHA@gproNOG,16QHY@proNOG,COG0331@NOG	I	malonyl CoA-acyl carrier protein transacylase	Pseudomonas_fluorescens.gb	PSF113_RS58395	mdcH	malonate decarboxylase subunit epsilon	74.68
29	F6476_23765	K00647	fabB; 3-oxoacyl-[acyl-carrier-protein] synthase I [EC:2.3.1.41]	FABB	05C0Q@bactNOG,0QJ8V@gproNOG,16PUQ@proNOG,COG0304@NOG	I	Catalyzes the condensation reaction of fatty acid synthesis by the addition to an acyl acceptor of two carbons from malonyl-ACP (By similarity)	Pseudomonas_putida_KT2440_ASM756v2_genomic.gb	PP_4175	fabB	3-oxoacyl-[acyl-carrier-protein] synthase 1	92.63
29	F6476_32580	K00647	fabB; 3-oxoacyl-[acyl-carrier-protein] synthase I [EC:2.3.1.41]	FABF	05F6T@bactNOG,0QI00@gproNOG,16RTG@proNOG,COG0304@NOG	I	synthase	Pseudomonas_umsongensis_BS3657.gb	BLU31_RS29135	0	beta-ketoacyl-[acyl-carrier-protein] synthase II	100
30	F6476_07500	K00059	fabG, OAR1; 3-oxoacyl-[acyl-carrier protein] reductase [EC:1.1.1.100]	0	08KEZ@bactNOG,0QIJF@gproNOG,0XRY7@NOG,16QG5@proNOG	S	Dehydrogenase	Pseudomonas_umsongensis_BS3657.gb	BLU31_RS05980	0	3-oxoacyl-ACP reductase	99.6
30	F6476_11535	K00059	fabG, OAR1; 3-oxoacyl-[acyl-carrier protein] reductase [EC:1.1.1.100]	0	07RNK@bactNOG,16VA4@proNOG,COG1028@NOG	I, Q	KR domain	Pseudomonas_umsongensis_BS3657.gb	BLU31_RS13680	0	SDR family NAD(P)-dependent oxidoreductase	100
30	F6476_11545	K00059	fabG, OAR1; 3-oxoacyl-[acyl-carrier protein] reductase [EC:1.1.1.100]	0	07HY1@bactNOG,0XSIT@NOG,173U4@proNOG	S	Dehydrogenase	Pseudomonas_umsongensis_BS3657.gb	BLU31_RS13670	0	SDR family NAD(P)-dependent oxidoreductase	100
30	F6476_12850	K00059	fabG, OAR1; 3-oxoacyl-[acyl-carrier protein] reductase [EC:1.1.1.100]	0	05RGH@bactNOG,0B8ZX@bproNOG,16VNB@proNOG,COG1028@NOG	I	Short-chain dehydrogenase reductase sdr	Pseudomonas_umsongensis_BS3657.gb	BLU31_RS12440	0	3-oxoacyl-ACP reductase	100
30	F6476_14035	K00059	fabG, OAR1; 3-oxoacyl-[acyl-carrier protein] reductase [EC:1.1.1.100]	FABG	05EK9@bactNOG,0BJNB@bproNOG,0XNNW@NOG,16PP5@proNOG	S	KR domain	Pseudomonas_umsongensis_BS3657.gb	BLU31_RS11790	0	KR domain-containing protein	99.6
30	F6476_14150	K00059	fabG, OAR1; 3-oxoacyl-[acyl-carrier protein] reductase [EC:1.1.1.100]	0	08I12@bactNOG,0BAYU@bproNOG,0XQ5S@NOG,175P7@proNOG	I	Short-chain dehydrogenase reductase sdr	Pseudomonas_umsongensis_BS3657.gb	BLU31_RS11675	0	KR domain-containing protein	100
30	F6476_15245	K00059	fabG, OAR1; 3-oxoacyl-[acyl-carrier protein] reductase [EC:1.1.1.100]	TRN2	07ZQV@bactNOG,0QKIS@gproNOG,0XPR5@NOG,16RIR@proNOG	S	short-chain dehydrogenase reductase	Pseudomonas_umsongensis_BS3657.gb	BLU31_RS10645	0	short-chain dehydrogenase	100
30	F6476_15780	K00059	fabG, OAR1; 3-oxoacyl-[acyl-carrier protein] reductase [EC:1.1.1.100]	0	05CHR@bactNOG,0QHR2@gproNOG,0XNW1@NOG,16Q0I@proNOG	S	2-deoxy-d-gluconate 3-dehydrogenase	Pseudomonas_umsongensis_BS3657.gb	BLU31_RS10105	0	SDR family NAD(P)-dependent oxidoreductase	100
30	F6476_16925	K00059	fabG, OAR1; 3-oxoacyl-[acyl-carrier protein] reductase [EC:1.1.1.100]	DITI	05CHR@bactNOG,0XNW1@NOG,16THU@proNOG	S	Dehydrogenase	Pseudomonas_umsongensis_BS3657.gb	BLU31_RS08960	0	SDR family oxidoreductase	100
30	F6476_16950	K00059	fabG, OAR1; 3-oxoacyl-[acyl-carrier protein] reductase [EC:1.1.1.100]	OCAR_6318	08NM4@bactNOG,0QUND@gproNOG,0XSYY@NOG,175X2@proNOG	S	reductase	Pseudomonas_umsongensis_BS3657.gb	BLU31_RS08935	0	KR domain-containing protein	100
30	F6476_17025	K00059	fabG, OAR1; 3-oxoacyl-[acyl-carrier protein] reductase [EC:1.1.1.100]	0	00BQD@actNOG,05CYX@bactNOG,0XNUN@NOG	S	Short-chain dehydrogenase reductase SDR	Pseudomonas_umsongensis_BS3657.gb	BLU31_RS08860	0	KR domain-containing protein	89.73
30	F6476_17050	K00059	fabG, OAR1; 3-oxoacyl-[acyl-carrier protein] reductase [EC:1.1.1.100]	0	07HY1@bactNOG,0XSIT@NOG,173U4@proNOG	S	Dehydrogenase	Pseudomonas_umsongensis_BS3657.gb	BLU31_RS08835	0	KR domain-containing protein	100
30	F6476_17085	K00059	fabG, OAR1; 3-oxoacyl-[acyl-carrier protein] reductase [EC:1.1.1.100]	OCAR_7097	08NAU@bactNOG,0ZKQH@NOG,17CHQ@proNOG	I, Q	Short-chain dehydrogenase reductase SDR	Pseudomonas_umsongensis_BS3657.gb	BLU31_RS08800	0	KR domain-containing protein	100
30	F6476_17160	K00059	fabG, OAR1; 3-oxoacyl-[acyl-carrier protein] reductase [EC:1.1.1.100]	0	07HY1@bactNOG,0QTQS@gproNOG,0XSIT@NOG,173U4@proNOG	S	Dehydrogenase	Pseudomonas_umsongensis_BS3657.gb	BLU31_RS08730	0	SDR family NAD(P)-dependent oxidoreductase	100
30	F6476_17200	K00059	fabG, OAR1; 3-oxoacyl-[acyl-carrier protein] reductase [EC:1.1.1.100]	0	08MWB@bactNOG,0BHXE@bproNOG,10E5M@NOG,176ZD@proNOG	I	with different specificities (Related to short-chain alcohol	Pseudomonas_umsongensis_BS3657.gb	BLU31_RS08690	0	NAD(P)-dependent oxidoreductase	98.78
30	F6476_17215	K00059	fabG, OAR1; 3-oxoacyl-[acyl-carrier protein] reductase [EC:1.1.1.100]	0	05RGH@bactNOG,16VNB@proNOG,COG1028@NOG	I	Short-chain dehydrogenase reductase sdr	Pseudomonas_umsongensis_BS3657.gb	BLU31_RS08675	0	3-oxoacyl-ACP reductase	88.85
30	F6476_18130	K00059	fabG, OAR1; 3-oxoacyl-[acyl-carrier protein] reductase [EC:1.1.1.100]	0	08PEW@bactNOG,COG1028@NOG	I	Short-chain dehydrogenase reductase Sdr	Pseudomonas_umsongensis_BS3657.gb	BLU31_RS15215	0	KR domain-containing protein	99.6
30	F6476_18695	K00059	fabG, OAR1; 3-oxoacyl-[acyl-carrier protein] reductase [EC:1.1.1.100]	BL02426	05EWI@bactNOG,0XRQC@NOG	S	Short-chain dehydrogenase reductase Sdr	Pseudomonas_umsongensis_BS3657.gb	BLU31_RS15785	0	KR domain-containing protein	100
30	F6476_19805	K00059	fabG, OAR1; 3-oxoacyl-[acyl-carrier protein] reductase [EC:1.1.1.100]	MT3664	06RKS@bactNOG,0YCVW@NOG,174PV@proNOG	I	Short chain dehydrogenase	Pseudomonas_umsongensis_BS3657.gb	BLU31_RS16890	0	short chain dehydrogenase	100
30	F6476_19870	K00059	fabG, OAR1; 3-oxoacyl-[acyl-carrier protein] reductase [EC:1.1.1.100]	0	07MZ5@bactNOG,174WA@proNOG,COG1028@NOG	I, Q	short-chain dehydrogenase reductase	Pseudomonas_umsongensis_BS3657.gb	BLU31_RS16960	0	SDR family NAD(P)-dependent oxidoreductase	100
30	F6476_19875	K00059	fabG, OAR1; 3-oxoacyl-[acyl-carrier protein] reductase [EC:1.1.1.100]	0	07ZQV@bactNOG,0QKIS@gproNOG,0XPR5@NOG,16RIR@proNOG	S	short-chain dehydrogenase reductase	Pseudomonas_umsongensis_BS3657.gb	BLU31_RS16965	0	3-oxoacyl-ACP reductase FabG	99.18
30	F6476_20115	K00059	fabG, OAR1; 3-oxoacyl-[acyl-carrier protein] reductase [EC:1.1.1.100]	YKUF	05K6S@bactNOG,0QPF8@gproNOG,1757D@proNOG,COG1028@NOG	I, Q	Short chain dehydrogenase	Pseudomonas_umsongensis_BS3657.gb	BLU31_RS17205	0	short chain dehydrogenase	98.85
30	F6476_20745	K00059	fabG, OAR1; 3-oxoacyl-[acyl-carrier protein] reductase [EC:1.1.1.100]	BL01442	07EXU@bactNOG,0QPJA@gproNOG,176Y1@proNOG,COG1028@NOG	S	dehydrogenase reductase	Pseudomonas_umsongensis_BS3657.gb	BLU31_RS18170	0	KR domain-containing protein	100
30	F6476_22155	K00059	fabG, OAR1; 3-oxoacyl-[acyl-carrier protein] reductase [EC:1.1.1.100]	YJGI	05F6U@bactNOG,0QMCU@gproNOG,16SWV@proNOG,COG1028@NOG	I, Q	short-chain dehydrogenase reductase	Pseudomonas_syringae.gb	Psyr_1892	fabG	3-ketoacyl-ACP reductase	77.87
30	F6476_22220	K00059	fabG, OAR1; 3-oxoacyl-[acyl-carrier protein] reductase [EC:1.1.1.100]	PHBB	05CHR@bactNOG,0QPVX@gproNOG,0XNW1@NOG,16PMA@proNOG	C	Acetoacetyl-CoA reductase	Pseudomonas_umsongensis_BS3657.gb	BLU31_RS19620	0	3-oxoacyl-ACP reductase	93.98
30	F6476_23405	K00059	fabG, OAR1; 3-oxoacyl-[acyl-carrier protein] reductase [EC:1.1.1.100]	0	05DTD@bactNOG,0QMV2@gproNOG,0XPTP@NOG,16RDN@proNOG	C	Dehydrogenase	Pseudomonas_umsongensis_BS3657.gb	BLU31_RS20455	0	short-chain dehydrogenase	100
30	F6476_23485	K00059	fabG, OAR1; 3-oxoacyl-[acyl-carrier protein] reductase [EC:1.1.1.100]	FABG	05CHR@bactNOG,0QIDV@gproNOG,0XNW1@NOG,16QA8@proNOG	I	reductase	Pseudomonas_umsongensis_BS3657.gb	BLU31_RS20525	fabG	3-oxoacyl-ACP reductase FabG	100
30	F6476_23675	K00059	fabG, OAR1; 3-oxoacyl-[acyl-carrier protein] reductase [EC:1.1.1.100]	GDH	061TZ@bactNOG,0QRE5@gproNOG,16RJW@proNOG,COG1028@NOG	S	Short-chain dehydrogenase reductase Sdr	Pseudomonas_umsongensis_BS3657.gb	BLU31_RS20725	0	short chain dehydrogenase	99.61
30	F6476_25210	K00059	fabG, OAR1; 3-oxoacyl-[acyl-carrier protein] reductase [EC:1.1.1.100]	FABG	05EK9@bactNOG,0QJHW@gproNOG,0XNNW@NOG,16PP5@proNOG	I	reductase	Pseudomonas_umsongensis_BS3657.gb	BLU31_RS22215	fabG	KR domain-containing protein	100
30	F6476_27995	K00059	fabG, OAR1; 3-oxoacyl-[acyl-carrier protein] reductase [EC:1.1.1.100]	DLTE	08IXY@bactNOG,0RAV8@gproNOG,1730V@proNOG,COG0300@NOG	S	Dehydrogenase	Pseudomonas_umsongensis_BS3657.gb	BLU31_RS24565	0	NAD(P)-dependent oxidoreductase	100
30	F6476_31665	K00059	fabG, OAR1; 3-oxoacyl-[acyl-carrier protein] reductase [EC:1.1.1.100]	0	05DGJ@bactNOG,0XS4Q@NOG,16RZU@proNOG	I	Short-chain dehydrogenase reductase Sdr	Pseudomonas_umsongensis_BS3657.gb	BLU31_RS28240	0	KR domain-containing protein	100
30	F6476_32570	K00059	fabG, OAR1; 3-oxoacyl-[acyl-carrier protein] reductase [EC:1.1.1.100]	FABG	05C2D@bactNOG,0QHVI@gproNOG,16PE4@proNOG,COG1028@NOG	I	reductase	Pseudomonas_syringae.gb	Psyr_0423	fabG	3-ketoacyl-ACP reductase	88.48
30	F6476_33910	K00059	fabG, OAR1; 3-oxoacyl-[acyl-carrier protein] reductase [EC:1.1.1.100]	FABG	05RN6@bactNOG,0QKU9@gproNOG,16SBS@proNOG,COG1028@NOG	I	reductase	Pseudomonas_syringae.gb	Psyr_0644	fabG	3-ketoacyl-ACP reductase	70.44
31	F6476_25370	K16363	lpxC-fabZ; UDP-3-O-[3-hydroxymyristoyl] N-acetylglucosamine deacetylase / 3-hydroxyacyl-[acyl-carrier-protein] dehydratase [EC:3.5.1.108 4.2.1.59]	LPXC	05C7C@bactNOG,0QIDI@gproNOG,16PBE@proNOG,COG0774@NOG	M	Involved in the biosynthesis of lipid A, a phosphorylated glycolipid that anchors the lipopolysaccharide to the outer membrane of the cell (By similarity)	Pseudomonas_syringae.gb	Psyr_4096	lpxC	UDP-3-O-[3-hydroxymyristoyl] N-acetylglucosamine deacetylase	96.05
31	F6476_03105	K02372	fabZ; 3-hydroxyacyl-[acyl-carrier-protein] dehydratase [EC:4.2.1.59]	FABZ	08YXN@bactNOG,0QN5A@gproNOG,17CMX@proNOG,COG0764@NOG	I	Involved in unsaturated fatty acids biosynthesis. Catalyzes the dehydration of short chain beta-hydroxyacyl-ACPs and long chain saturated and unsaturated beta-hydroxyacyl-ACPs (By similarity)	Pseudomonas_aeruginosa_PAO1.gb	PA3645	fabZ	3-hydroxyacyl-[acyl-carrier-protein] dehydratase FabZ	92.52
31	F6476_23760	K01716	fabA; 3-hydroxyacyl-[acyl-carrier protein] dehydratase / trans-2-decenoyl-[acyl-carrier protein] isomerase [EC:4.2.1.59 5.3.3.14]	FABA	08RKI@bactNOG,0QKF4@gproNOG,177RS@proNOG,COG0764@NOG	I	Necessary for the introduction of cis unsaturation into fatty acids. Catalyzes the dehydration of (3R)-3-hydroxydecanoyl- ACP to E-(2)-decenoyl-ACP and then its isomerization to Z-(3)- decenoyl-ACP. Can catalyze the dehydratase reaction for beta- hydroxyacyl-ACPs with saturated chain lengths up to 16 0, being most active on intermediate chain length (By similarity)	Pseudomonas_angulliseptica.gb	BLW24_RS19685	fabA	3-hydroxyacyl-[acyl-carrier-protein] dehydratase FabA	88.37
32	F6476_15070	K00208	fabI; enoyl-[acyl-carrier protein] reductase I [EC:1.3.1.9 1.3.1.10]	FABI	05CSJ@bactNOG,0QI42@gproNOG,16PM1@proNOG,COG0623@NOG	I	Enoyl- acyl-carrier-protein reductase NADH	Pseudomonas_aeruginosa_PAO1.gb	PA1806	fabI	NADH-dependent enoyl-ACP reductase	89.77
32	F6476_11635	K02371	fabK; enoyl-[acyl-carrier protein] reductase II [EC:1.3.1.9]	0	07QWG@bactNOG,0QI16@gproNOG,172MV@proNOG,COG2070@NOG	S	2-nitropropane dioxygenase	Pseudomonas_putida_KT2440_ASM756v2_genomic.gb	PP_3827	yrpB	2-nitropropane dioxygenase	76.42
32	F6476_19840	K02371	fabK; enoyl-[acyl-carrier protein] reductase II [EC:1.3.1.9]	FABK	05EA8@bactNOG,0QMTK@gproNOG,16SR3@proNOG,COG2070@NOG	S	2-nitropropane dioxygenase	Pseudomonas_umsongensis_BS3657.gb	BLU31_RS16925	0	nitronate monooxygenase	100
32	F6476_16925	K10780	fabL; enoyl-[acyl-carrier protein] reductase III [EC:1.3.1.104]	DITI	05CHR@bactNOG,0XNW1@NOG,16THU@proNOG	S	Dehydrogenase	Pseudomonas_umsongensis_BS3657.gb	BLU31_RS08960	0	SDR family oxidoreductase	100
32	F6476_19875	K10780	fabL; enoyl-[acyl-carrier protein] reductase III [EC:1.3.1.104]	0	07ZQV@bactNOG,0QKIS@gproNOG,0XPR5@NOG,16RIR@proNOG	S	short-chain dehydrogenase reductase	Pseudomonas_umsongensis_BS3657.gb	BLU31_RS16965	0	3-oxoacyl-ACP reductase FabG	99.18
32	F6476_22155	K10780	fabL; enoyl-[acyl-carrier protein] reductase III [EC:1.3.1.104]	YJGI	05F6U@bactNOG,0QMCU@gproNOG,16SWV@proNOG,COG1028@NOG	I, Q	short-chain dehydrogenase reductase	Pseudomonas_syringae.gb	Psyr_1892	fabG	3-ketoacyl-ACP reductase	77.87
33	F6476_06555	K09458	fabF, OXSM, CEM1; 3-oxoacyl-[acyl-carrier-protein] synthase II [EC:2.3.1.179]	FABF	05C0Q@bactNOG,0QNQJ@gproNOG,16PUQ@proNOG,COG0304@NOG	I	Catalyzes the condensation reaction of fatty acid synthesis by the addition to an acyl acceptor of two carbons from malonyl-ACP (By similarity)	Pseudomonas_fluorescens.gb	PSF113_RS44220	fabF	beta-ketoacyl-[acyl-carrier-protein] synthase II	72.79
33	F6476_23475	K09458	fabF, OXSM, CEM1; 3-oxoacyl-[acyl-carrier-protein] synthase II [EC:2.3.1.179]	FABF	05C0Q@bactNOG,0QJ8V@gproNOG,16PUQ@proNOG,COG0304@NOG	I	Catalyzes the condensation reaction of fatty acid synthesis by the addition to an acyl acceptor of two carbons from malonyl-ACP (By similarity)	Pseudomonas_putida_KT2440_ASM756v2_genomic.gb	PP_1916	fabF	beta-ketoacyl-ACP synthase II / 3-oxo-cis-vaccenoyl-[acp] synthase / FabF / KASII / acetoacetyl-[acp] synthase	91.81
33	F6476_32565	K09458	fabF, OXSM, CEM1; 3-oxoacyl-[acyl-carrier-protein] synthase II [EC:2.3.1.179]	FABF2	05C0Q@bactNOG,0QICX@gproNOG,16PUQ@proNOG,COG0304@NOG	I	synthase	Pseudomonas_umsongensis_BS3657.gb	BLU31_RS29120	0	beta-ketoacyl-ACP synthase II	100
33	F6476_32580	K09458	fabF, OXSM, CEM1; 3-oxoacyl-[acyl-carrier-protein] synthase II [EC:2.3.1.179]	FABF	05F6T@bactNOG,0QI00@gproNOG,16RTG@proNOG,COG0304@NOG	I	synthase	Pseudomonas_umsongensis_BS3657.gb	BLU31_RS29135	0	beta-ketoacyl-[acyl-carrier-protein] synthase II	100
34	F6476_04015	K00626	E2.3.1.9, atoB; acetyl-CoA C-acetyltransferase [EC:2.3.1.9]	PCAF	05CHU@bactNOG,0QHVV@gproNOG,16PGG@proNOG,COG0183@NOG	I	Catalyzes the final step of fatty acid oxidation in which acetyl-CoA is released and the CoA ester of a fatty acid two carbons shorter is formed (By similarity)	Pseudomonas_fluorescens.gb	PSF113_RS37105	pcaF	3-oxoadipyl-CoA thiolase	94.76
34	F6476_10690	K00626	E2.3.1.9, atoB; acetyl-CoA C-acetyltransferase [EC:2.3.1.9]	PHBA	05CHU@bactNOG,0QHVV@gproNOG,16PGG@proNOG,COG0183@NOG	I	Catalyzes the final step of fatty acid oxidation in which acetyl-CoA is released and the CoA ester of a fatty acid two carbons shorter is formed (By similarity)	Pseudomonas_aeruginosa_PAO1.gb	PA2001	atoB	acetyl-CoA acetyltransferase	84.44
34	F6476_12370	K00626	E2.3.1.9, atoB; acetyl-CoA C-acetyltransferase [EC:2.3.1.9]	ATOB	05CHU@bactNOG,0QHVV@gproNOG,16PGG@proNOG,COG0183@NOG	I	Catalyzes the final step of fatty acid oxidation in which acetyl-CoA is released and the CoA ester of a fatty acid two carbons shorter is formed (By similarity)	Pseudomonas_umsongensis_BS3657.gb	BLU31_RS12870	0	acetyl-CoA C-acyltransferase	99.5
34	F6476_13935	K00626	E2.3.1.9, atoB; acetyl-CoA C-acetyltransferase [EC:2.3.1.9]	0	05MX0@bactNOG,0B7Q9@bproNOG,16QVD@proNOG,COG0183@NOG	I	lipid-transfer protein	Pseudomonas_umsongensis_BS3657.gb	BLU31_RS11895	0	acetyl-CoA acetyltransferase	100
34	F6476_13960	K00626	E2.3.1.9, atoB; acetyl-CoA C-acetyltransferase [EC:2.3.1.9]	0	05MX0@bactNOG,0BB7Y@bproNOG,16ZZI@proNOG,COG0183@NOG	I	Beta-ketoacyl synthase, N-terminal domain	Pseudomonas_umsongensis_BS3657.gb	BLU31_RS11870	0	thiolase family protein	99.76
34	F6476_14045	K00626	E2.3.1.9, atoB; acetyl-CoA C-acetyltransferase [EC:2.3.1.9]	FADA	05CHU@bactNOG,0QHVV@gproNOG,16PGG@proNOG,COG0183@NOG	I	Catalyzes the final step of fatty acid oxidation in which acetyl-CoA is released and the CoA ester of a fatty acid two carbons shorter is formed (By similarity)	Pseudomonas_putida_KT2440_ASM756v2_genomic.gb	PP_2051	fadA	3-ketoacyl-CoA thiolase (thiolase I)	83.54
34	F6476_14165	K00626	E2.3.1.9, atoB; acetyl-CoA C-acetyltransferase [EC:2.3.1.9]	0	05MX0@bactNOG,0B7Q9@bproNOG,16QVD@proNOG,COG0183@NOG	I	lipid-transfer protein	Pseudomonas_umsongensis_BS3657.gb	BLU31_RS11660	0	lipid-transfer protein	99.75
34	F6476_14185	K00626	E2.3.1.9, atoB; acetyl-CoA C-acetyltransferase [EC:2.3.1.9]	0	05MX0@bactNOG,16QVD@proNOG,COG0183@NOG	I	lipid-transfer protein	Pseudomonas_umsongensis_BS3657.gb	BLU31_RS11640	0	hypothetical protein	100
34	F6476_16895	K00626	E2.3.1.9, atoB; acetyl-CoA C-acetyltransferase [EC:2.3.1.9]	0	05CHU@bactNOG,0QIRY@gproNOG,16RUU@proNOG,COG0183@NOG	I	Acetyl-CoA acetyltransferase	Pseudomonas_umsongensis_BS3657.gb	BLU31_RS08990	0	acetyl-CoA C-acyltransferase	100
34	F6476_19795	K00626	E2.3.1.9, atoB; acetyl-CoA C-acetyltransferase [EC:2.3.1.9]	PIMB	05CHU@bactNOG,COG0183@NOG	I	acetyl-coa acetyltransferase	Pseudomonas_putida_KT2440_ASM756v2_genomic.gb	PP_2051	fadA	3-ketoacyl-CoA thiolase (thiolase I)	71.97
34	F6476_19820	K00626	E2.3.1.9, atoB; acetyl-CoA C-acetyltransferase [EC:2.3.1.9]	FADA6_1	05CHU@bactNOG,0B8RP@bproNOG,16RUU@proNOG,COG0183@NOG	I	acetyl-coa acetyltransferase	Pseudomonas_umsongensis_BS3657.gb	BLU31_RS16905	0	acetyl-CoA C-acyltransferase	100
34	F6476_19970	K00626	E2.3.1.9, atoB; acetyl-CoA C-acetyltransferase [EC:2.3.1.9]	LTP1	05MX0@bactNOG,0QSTU@gproNOG,16RXZ@proNOG,COG0183@NOG	Q	lipid-transfer protein	Pseudomonas_umsongensis_BS3657.gb	BLU31_RS17060	0	thiolase family protein	100
34	F6476_21125	K00626	E2.3.1.9, atoB; acetyl-CoA C-acetyltransferase [EC:2.3.1.9]	PCAF	05CHU@bactNOG,0QHVV@gproNOG,16PGG@proNOG,COG0183@NOG	I	Catalyzes the final step of fatty acid oxidation in which acetyl-CoA is released and the CoA ester of a fatty acid two carbons shorter is formed (By similarity)	Pseudomonas_putida_KT2440_ASM756v2_genomic.gb	PP_3280	paaJ	3-oxoadipyl-CoA/3-oxo-5;6-dehydrosuberyl-CoA thiolase	84.96
34	F6476_21195	K00626	E2.3.1.9, atoB; acetyl-CoA C-acetyltransferase [EC:2.3.1.9]	BKTB	05CHU@bactNOG,0QHVV@gproNOG,16PGG@proNOG,COG0183@NOG	I	Catalyzes the final step of fatty acid oxidation in which acetyl-CoA is released and the CoA ester of a fatty acid two carbons shorter is formed (By similarity)	Pseudomonas_putida_KT2440_ASM756v2_genomic.gb	PP_3754	bktB	Beta-ketothiolase BktB	77.98
34	F6476_22225	K00626	E2.3.1.9, atoB; acetyl-CoA C-acetyltransferase [EC:2.3.1.9]	PHBA	05CHU@bactNOG,0QHVV@gproNOG,16PGG@proNOG,COG0183@NOG	I	Catalyzes the final step of fatty acid oxidation in which acetyl-CoA is released and the CoA ester of a fatty acid two carbons shorter is formed (By similarity)	Pseudomonas_aeruginosa_PAO1.gb	PA2001	atoB	acetyl-CoA acetyltransferase	80.87
34	F6476_22300	K00626	E2.3.1.9, atoB; acetyl-CoA C-acetyltransferase [EC:2.3.1.9]	0	COG0183@NOG	I	acetyl-coa acetyltransferase	Pseudomonas_umsongensis_BS3657.gb	BLU31_RS19670	0	acetyl-CoA acetyltransferase	99.75
34	F6476_33915	K00626	E2.3.1.9, atoB; acetyl-CoA C-acetyltransferase [EC:2.3.1.9]	FADA2	05CHU@bactNOG,0QHZJ@gproNOG,16PGG@proNOG,COG0183@NOG	I	Catalyzes the final step of fatty acid oxidation in which acetyl-CoA is released and the CoA ester of a fatty acid two carbons shorter is formed (By similarity)	Pseudomonas_umsongensis_BS3657.gb	BLU31_RS30275	0	acetyl-CoA C-acyltransferase	98.83
34	F6476_32385	K03821	phbC, phaC; polyhydroxyalkanoate synthase subunit PhaC [EC:2.3.1.-]	PHAC1	05D1N@bactNOG,0QKNH@gproNOG,16QB6@proNOG,COG3243@NOG	I	acid synthase	Pseudomonas_putida_KT2440_ASM756v2_genomic.gb	PP_5003	phaA	poly(3-hydroxyalkanoate) polymerase 1	81.79
35	F6476_06850	K01782	fadJ; 3-hydroxyacyl-CoA dehydrogenase / enoyl-CoA hydratase / 3-hydroxybutyryl-CoA epimerase [EC:1.1.1.35 4.2.1.17 5.1.2.3]	FADB	05DYT@bactNOG,0QIEA@gproNOG,16PTX@proNOG,COG1250@NOG	I	Catalyzes the formation of a hydroxyacyl-CoA by addition of water on enoyl-CoA. Also exhibits 3-hydroxyacyl-CoA epimerase and 3-hydroxyacyl-CoA dehydrogenase activities (By similarity)	Pseudomonas_putida_KT2440_ASM756v2_genomic.gb	PP_2136	fadB	enoyl-CoA hydratase/3-hydroxyacyl-CoA dehydrogenase	90.5
35	F6476_06850	K01825	fadB; 3-hydroxyacyl-CoA dehydrogenase / enoyl-CoA hydratase / 3-hydroxybutyryl-CoA epimerase / enoyl-CoA isomerase [EC:1.1.1.35 4.2.1.17 5.1.2.3 5.3.3.8]	FADB	05DYT@bactNOG,0QIEA@gproNOG,16PTX@proNOG,COG1250@NOG	I	Catalyzes the formation of a hydroxyacyl-CoA by addition of water on enoyl-CoA. Also exhibits 3-hydroxyacyl-CoA epimerase and 3-hydroxyacyl-CoA dehydrogenase activities (By similarity)	Pseudomonas_putida_KT2440_ASM756v2_genomic.gb	PP_2136	fadB	enoyl-CoA hydratase/3-hydroxyacyl-CoA dehydrogenase	90.5
35	F6476_15775	K01782	fadJ; 3-hydroxyacyl-CoA dehydrogenase / enoyl-CoA hydratase / 3-hydroxybutyryl-CoA epimerase [EC:1.1.1.35 4.2.1.17 5.1.2.3]	0	05DYT@bactNOG,16PTX@proNOG,COG1250@NOG	I	3-hydroxyacyl-CoA dehydrogenase	Pseudomonas_umsongensis_BS3657.gb	BLU31_RS10110	0	3-hydroxyacyl-CoA dehydrogenase	100
35	F6476_15775	K01825	fadB; 3-hydroxyacyl-CoA dehydrogenase / enoyl-CoA hydratase / 3-hydroxybutyryl-CoA epimerase / enoyl-CoA isomerase [EC:1.1.1.35 4.2.1.17 5.1.2.3 5.3.3.8]	0	05DYT@bactNOG,16PTX@proNOG,COG1250@NOG	I	3-hydroxyacyl-CoA dehydrogenase	Pseudomonas_umsongensis_BS3657.gb	BLU31_RS10110	0	3-hydroxyacyl-CoA dehydrogenase	100
35	F6476_22295	K01782	fadJ; 3-hydroxyacyl-CoA dehydrogenase / enoyl-CoA hydratase / 3-hydroxybutyryl-CoA epimerase [EC:1.1.1.35 4.2.1.17 5.1.2.3]	FADJ	05DYT@bactNOG,16PTX@proNOG,COG1024@NOG,COG1250@NOG	I	3-hydroxyacyl-CoA dehydrogenase	Pseudomonas_umsongensis_BS3657.gb	BLU31_RS19665	0	3-hydroxyacyl-CoA dehydrogenase	99.72
35	F6476_22295	K01825	fadB; 3-hydroxyacyl-CoA dehydrogenase / enoyl-CoA hydratase / 3-hydroxybutyryl-CoA epimerase / enoyl-CoA isomerase [EC:1.1.1.35 4.2.1.17 5.1.2.3 5.3.3.8]	FADJ	05DYT@bactNOG,16PTX@proNOG,COG1024@NOG,COG1250@NOG	I	3-hydroxyacyl-CoA dehydrogenase	Pseudomonas_umsongensis_BS3657.gb	BLU31_RS19665	0	3-hydroxyacyl-CoA dehydrogenase	99.72
35	F6476_06850	K07516	fadN; 3-hydroxyacyl-CoA dehydrogenase [EC:1.1.1.35]	FADB	05DYT@bactNOG,0QIEA@gproNOG,16PTX@proNOG,COG1250@NOG	I	Catalyzes the formation of a hydroxyacyl-CoA by addition of water on enoyl-CoA. Also exhibits 3-hydroxyacyl-CoA epimerase and 3-hydroxyacyl-CoA dehydrogenase activities (By similarity)	Pseudomonas_putida_KT2440_ASM756v2_genomic.gb	PP_2136	fadB	enoyl-CoA hydratase/3-hydroxyacyl-CoA dehydrogenase	90.5
35	F6476_15775	K07516	fadN; 3-hydroxyacyl-CoA dehydrogenase [EC:1.1.1.35]	0	05DYT@bactNOG,16PTX@proNOG,COG1250@NOG	I	3-hydroxyacyl-CoA dehydrogenase	Pseudomonas_umsongensis_BS3657.gb	BLU31_RS10110	0	3-hydroxyacyl-CoA dehydrogenase	100
35	F6476_22295	K07516	fadN; 3-hydroxyacyl-CoA dehydrogenase [EC:1.1.1.35]	FADJ	05DYT@bactNOG,16PTX@proNOG,COG1024@NOG,COG1250@NOG	I	3-hydroxyacyl-CoA dehydrogenase	Pseudomonas_umsongensis_BS3657.gb	BLU31_RS19665	0	3-hydroxyacyl-CoA dehydrogenase	99.72
35	F6476_31775	K07516	fadN; 3-hydroxyacyl-CoA dehydrogenase [EC:1.1.1.35]	0	COG1250@NOG	I	Dehydrogenase	Pseudomonas_umsongensis_BS3657.gb	BLU31_RS28350	0	3-hydroxyacyl-CoA dehydrogenase	98.04
36	F6476_32375	K03821	phbC, phaC; polyhydroxyalkanoate synthase subunit PhaC [EC:2.3.1.-]	PHAC2	05D1N@bactNOG,0QKNH@gproNOG,16QB6@proNOG,COG3243@NOG	I	acid synthase	Pseudomonas_aeruginosa_PAO1.gb	PA5058	phaC2	poly(3-hydroxyalkanoic acid) synthase	72.73
37	F6476_32380			PHAZ	08SJH@bactNOG,0QTBW@gproNOG,11GB2@NOG,178ZB@proNOG	S	poly(3-hydroxyalkanoate) depolymerase	Pseudomonas_putida_KT2440_ASM756v2_genomic.gb	PP_5004	phaB	Poly(3-hydroxyalkanoate) depolymerase	91.17
38	F6476_11380	K00019	E1.1.1.30, bdh; 3-hydroxybutyrate dehydrogenase [EC:1.1.1.30]	BDHA	05DTD@bactNOG,0QMV2@gproNOG,0XPTP@NOG,16RDN@proNOG	C	Dehydrogenase	Pseudomonas_aeruginosa_PAO1.gb	PA2003	bdhA	3-hydroxybutyrate dehydrogenase	75.78
38	F6476_23405	K00019	E1.1.1.30, bdh; 3-hydroxybutyrate dehydrogenase [EC:1.1.1.30]	0	05DTD@bactNOG,0QMV2@gproNOG,0XPTP@NOG,16RDN@proNOG	C	Dehydrogenase	Pseudomonas_umsongensis_BS3657.gb	BLU31_RS20455	0	short-chain dehydrogenase	100
39	F6476_11375	K01907	AACS, acsA; acetoacetyl-CoA synthetase [EC:6.2.1.16]	ACSA1	08IQF@bactNOG,0RATA@gproNOG,172WV@proNOG,COG0365@NOG	Q	acetoacetyl-CoA synthetase	Pseudomonas_putida_KT2440_ASM756v2_genomic.gb	PP_3071	aacs	acetoacetyl-coenzyme A synthetase	74.27
39	F6476_10695	K01029	E2.8.3.5B, scoB; 3-oxoacid CoA-transferase subunit B [EC:2.8.3.5]	SCOB	07QNJ@bactNOG,0QIAM@gproNOG,16QJY@proNOG,COG2057@NOG	I	CoA-transferase subunit B	Pseudomonas_putida_KT2440_ASM756v2_genomic.gb	PP_3123	atoB	acetoacetyl CoA-transferase (subunit B)	87.16
39	F6476_10700	K01028	E2.8.3.5A, scoA; 3-oxoacid CoA-transferase subunit A [EC:2.8.3.5]	SCOA	07QP7@bactNOG,COG1788@NOG	I	CoA-transferase subunit A	Pseudomonas_putida_KT2440_ASM756v2_genomic.gb	PP_3122	atoA	acetoacetyl CoA-transferase (subunit A)	83.55
40	F6476_04555	K18100	rhlA; rhamnosyltransferase subunit A [EC:2.4.1.-]	PHAG	08YI3@bactNOG,0QS0K@gproNOG,17AFV@proNOG,COG0596@NOG	S	3-hydroxyacyl-CoA-acyl carrier protein transferase	Pseudomonas_umsongensis_BS3657.gb	BLU31_RS03185	0	alpha/beta hydrolase	100
41	F6476_03765	K00666	K00666; fatty-acyl-CoA synthase [EC:6.2.1.-]	ACS2	05CEY@bactNOG,0QIVG@gproNOG,16PEQ@proNOG,COG0318@NOG	I	Long-chain-fatty-acid-CoA ligase	Pseudomonas_aeruginosa_PAO1.gb	PA3300	fadD2	long-chain-fatty-acid--CoA ligase	77.98
41	F6476_03770	K00666	K00666; fatty-acyl-CoA synthase [EC:6.2.1.-]	ACS1	05CEY@bactNOG,0QIVG@gproNOG,16PEQ@proNOG,COG0318@NOG	I	Long-chain-fatty-acid-CoA ligase	Pseudomonas_aeruginosa_PAO1.gb	PA3299	fadD1	long-chain-fatty-acid--CoA ligase	76.51
41	F6476_08295	K00666	K00666; fatty-acyl-CoA synthase [EC:6.2.1.-]	ALKK	05CEY@bactNOG,0QI5D@gproNOG,16QPI@proNOG,COG0318@NOG	Q	acyl-CoA synthetase	Pseudomonas_umsongensis_BS3657.gb	BLU31_RS06740	0	acyl-CoA synthetase (AMP-forming)/AMP-acid ligase II	99.08
41	F6476_08700	K00666	K00666; fatty-acyl-CoA synthase [EC:6.2.1.-]	0	05J5T@bactNOG,0QMHY@gproNOG,16TG9@proNOG,COG0318@NOG	I, Q	synthetase	Pseudomonas_umsongensis_BS3657.gb	BLU31_RS07195	0	long-chain-acyl-CoA synthetase	99.35
41	F6476_08815	K00666	K00666; fatty-acyl-CoA synthase [EC:6.2.1.-]	FADD35	05CEY@bactNOG,0QKD0@gproNOG,16PEQ@proNOG,COG0318@NOG	I	Amp-dependent synthetase and ligase	Pseudomonas_putida_KT2440_ASM756v2_genomic.gb	PP_3458	acs	Butyrate--CoA ligase	77.44
41	F6476_09795	K00666	K00666; fatty-acyl-CoA synthase [EC:6.2.1.-]	0	05CEY@bactNOG,16PEQ@proNOG,COG0318@NOG	I	Amp-dependent synthetase and ligase	Pseudomonas_umsongensis_BS3657.gb	BLU31_RS05955	0	long-chain fatty acid--CoA ligase	95.91
41	F6476_09880	K00666	K00666; fatty-acyl-CoA synthase [EC:6.2.1.-]	0	05CEY@bactNOG,0B8C7@bproNOG,16QPI@proNOG,COG0318@NOG	Q	amp-dependent synthetase and ligase	Pseudomonas_umsongensis_BS3657.gb	BLU31_RS07680	0	acyl-CoA synthetase	99.82
41	F6476_15805	K00666	K00666; fatty-acyl-CoA synthase [EC:6.2.1.-]	0	07RCI@bactNOG,0R8E9@gproNOG,16UVR@proNOG,COG0318@NOG	I, Q	synthetase	Pseudomonas_umsongensis_BS3657.gb	BLU31_RS10080	0	acyl-CoA synthetase	98.97
41	F6476_16370	K00666	K00666; fatty-acyl-CoA synthase [EC:6.2.1.-]	ALKK	05CEY@bactNOG,0QJBB@gproNOG,16QPI@proNOG,COG0318@NOG	Q	Amp-dependent synthetase and ligase	Pseudomonas_umsongensis_BS3657.gb	BLU31_RS09500	0	fatty acid--CoA ligase	99.64
41	F6476_19895	K00666	K00666; fatty-acyl-CoA synthase [EC:6.2.1.-]	FADD3	05CEY@bactNOG,0QJ9J@gproNOG,16PEQ@proNOG,COG0318@NOG	I, Q	Could catalyze the transfer of CoA to carnitine, generating the initial carnitinyl-CoA needed for the CaiB reaction cycle	Pseudomonas_umsongensis_BS3657.gb	BLU31_RS16985	0	fatty acid--CoA ligase family protein	100
41	F6476_19985	K00666	K00666; fatty-acyl-CoA synthase [EC:6.2.1.-]	FADD6	05J5T@bactNOG,0QMHY@gproNOG,16TG9@proNOG,COG0318@NOG	I, Q	synthetase	Pseudomonas_umsongensis_BS3657.gb	BLU31_RS17075	0	long-chain-acyl-CoA synthetase	99.35
41	F6476_20070	K00666	K00666; fatty-acyl-CoA synthase [EC:6.2.1.-]	0	05CEY@bactNOG,0BIAV@bproNOG,16PEQ@proNOG,COG0318@NOG	I	AMP-binding enzyme	Pseudomonas_umsongensis_BS3657.gb	BLU31_RS17165	0	long-chain fatty acid--CoA ligase	99.47
41	F6476_25585	K00666	K00666; fatty-acyl-CoA synthase [EC:6.2.1.-]	ALKK	05CEY@bactNOG,0QJBB@gproNOG,16QPI@proNOG,COG0318@NOG	Q	Amp-dependent synthetase and ligase	Pseudomonas_umsongensis_BS3657.gb	BLU31_RS22580	0	fatty acid--CoA ligase	99.82
42	F6476_12560	K06445	fadE; acyl-CoA dehydrogenase [EC:1.3.99.-]	ACDA	05C1G@bactNOG,16PBA@proNOG,COG1960@NOG	I	acyl-CoA dehydrogenase	Pseudomonas_umsongensis_BS3657.gb	BLU31_RS12715	0	acyl-CoA dehydrogenase	100
42	F6476_23630	K06445	fadE; acyl-CoA dehydrogenase [EC:1.3.99.-]	FADE	07QPN@bactNOG,0QHUI@gproNOG,16QXT@proNOG,COG1960@NOG	I	acyl-CoA dehydrogenase	Pseudomonas_umsongensis_BS3657.gb	BLU31_RS20665	fadE	acyl-CoA dehydrogenase	99.75
43	F6476_12365			FADB2X	05EK9@bactNOG,0QN31@gproNOG,0XNNW@NOG,16PP5@proNOG	S	Dehydrogenase	Pseudomonas_putida_KT2440_ASM756v2_genomic.gb	PP_2214	fadBA	3-hydroxyacyl-CoA dehydrogenase type-2	82.35
44	F6476_06850	K01825	fadB; 3-hydroxyacyl-CoA dehydrogenase / enoyl-CoA hydratase / 3-hydroxybutyryl-CoA epimerase / enoyl-CoA isomerase [EC:1.1.1.35 4.2.1.17 5.1.2.3 5.3.3.8]	FADB	05DYT@bactNOG,0QIEA@gproNOG,16PTX@proNOG,COG1250@NOG	I	Catalyzes the formation of a hydroxyacyl-CoA by addition of water on enoyl-CoA. Also exhibits 3-hydroxyacyl-CoA epimerase and 3-hydroxyacyl-CoA dehydrogenase activities (By similarity)	Pseudomonas_putida_KT2440_ASM756v2_genomic.gb	PP_2136	fadB	enoyl-CoA hydratase/3-hydroxyacyl-CoA dehydrogenase	90.5
44	F6476_15775	K01825	fadB; 3-hydroxyacyl-CoA dehydrogenase / enoyl-CoA hydratase / 3-hydroxybutyryl-CoA epimerase / enoyl-CoA isomerase [EC:1.1.1.35 4.2.1.17 5.1.2.3 5.3.3.8]	0	05DYT@bactNOG,16PTX@proNOG,COG1250@NOG	I	3-hydroxyacyl-CoA dehydrogenase	Pseudomonas_umsongensis_BS3657.gb	BLU31_RS10110	0	3-hydroxyacyl-CoA dehydrogenase	100
44	F6476_22295	K01825	fadB; 3-hydroxyacyl-CoA dehydrogenase / enoyl-CoA hydratase / 3-hydroxybutyryl-CoA epimerase / enoyl-CoA isomerase [EC:1.1.1.35 4.2.1.17 5.1.2.3 5.3.3.8]	FADJ	05DYT@bactNOG,16PTX@proNOG,COG1024@NOG,COG1250@NOG	I	3-hydroxyacyl-CoA dehydrogenase	Pseudomonas_umsongensis_BS3657.gb	BLU31_RS19665	0	3-hydroxyacyl-CoA dehydrogenase	99.72
45	F6476_06855	K00632	fadA, fadI; acetyl-CoA acyltransferase [EC:2.3.1.16]	FADA	05CHU@bactNOG,0QHVV@gproNOG,16PGG@proNOG,COG0183@NOG	I	Catalyzes the final step of fatty acid oxidation in which acetyl-CoA is released and the CoA ester of a fatty acid two carbons shorter is formed (By similarity)	Pseudomonas_syringae.gb	Psyr_3289	fadA	3-ketoacyl-CoA thiolase	95.41
45	F6476_13935	K00632	fadA, fadI; acetyl-CoA acyltransferase [EC:2.3.1.16]	0	05MX0@bactNOG,0B7Q9@bproNOG,16QVD@proNOG,COG0183@NOG	I	lipid-transfer protein	Pseudomonas_umsongensis_BS3657.gb	BLU31_RS11895	0	acetyl-CoA acetyltransferase	100
45	F6476_13960	K00632	fadA, fadI; acetyl-CoA acyltransferase [EC:2.3.1.16]	0	05MX0@bactNOG,0BB7Y@bproNOG,16ZZI@proNOG,COG0183@NOG	I	Beta-ketoacyl synthase, N-terminal domain	Pseudomonas_umsongensis_BS3657.gb	BLU31_RS11870	0	thiolase family protein	99.76
45	F6476_14045	K00632	fadA, fadI; acetyl-CoA acyltransferase [EC:2.3.1.16]	FADA	05CHU@bactNOG,0QHVV@gproNOG,16PGG@proNOG,COG0183@NOG	I	Catalyzes the final step of fatty acid oxidation in which acetyl-CoA is released and the CoA ester of a fatty acid two carbons shorter is formed (By similarity)	Pseudomonas_putida_KT2440_ASM756v2_genomic.gb	PP_2051	fadA	3-ketoacyl-CoA thiolase (thiolase I)	83.54
45	F6476_14165	K00632	fadA, fadI; acetyl-CoA acyltransferase [EC:2.3.1.16]	0	05MX0@bactNOG,0B7Q9@bproNOG,16QVD@proNOG,COG0183@NOG	I	lipid-transfer protein	Pseudomonas_umsongensis_BS3657.gb	BLU31_RS11660	0	lipid-transfer protein	99.75
45	F6476_14185	K00632	fadA, fadI; acetyl-CoA acyltransferase [EC:2.3.1.16]	0	05MX0@bactNOG,16QVD@proNOG,COG0183@NOG	I	lipid-transfer protein	Pseudomonas_umsongensis_BS3657.gb	BLU31_RS11640	0	hypothetical protein	100
45	F6476_16895	K00632	fadA, fadI; acetyl-CoA acyltransferase [EC:2.3.1.16]	0	05CHU@bactNOG,0QIRY@gproNOG,16RUU@proNOG,COG0183@NOG	I	Acetyl-CoA acetyltransferase	Pseudomonas_umsongensis_BS3657.gb	BLU31_RS08990	0	acetyl-CoA C-acyltransferase	100
45	F6476_19795	K00632	fadA, fadI; acetyl-CoA acyltransferase [EC:2.3.1.16]	PIMB	05CHU@bactNOG,COG0183@NOG	I	acetyl-coa acetyltransferase	Pseudomonas_putida_KT2440_ASM756v2_genomic.gb	PP_2051	fadA	3-ketoacyl-CoA thiolase (thiolase I)	71.97
45	F6476_19820	K00632	fadA, fadI; acetyl-CoA acyltransferase [EC:2.3.1.16]	FADA6_1	05CHU@bactNOG,0B8RP@bproNOG,16RUU@proNOG,COG0183@NOG	I	acetyl-coa acetyltransferase	Pseudomonas_umsongensis_BS3657.gb	BLU31_RS16905	0	acetyl-CoA C-acyltransferase	100
45	F6476_19970	K00632	fadA, fadI; acetyl-CoA acyltransferase [EC:2.3.1.16]	LTP1	05MX0@bactNOG,0QSTU@gproNOG,16RXZ@proNOG,COG0183@NOG	Q	lipid-transfer protein	Pseudomonas_umsongensis_BS3657.gb	BLU31_RS17060	0	thiolase family protein	100
45	F6476_21125	K00632	fadA, fadI; acetyl-CoA acyltransferase [EC:2.3.1.16]	PCAF	05CHU@bactNOG,0QHVV@gproNOG,16PGG@proNOG,COG0183@NOG	I	Catalyzes the final step of fatty acid oxidation in which acetyl-CoA is released and the CoA ester of a fatty acid two carbons shorter is formed (By similarity)	Pseudomonas_putida_KT2440_ASM756v2_genomic.gb	PP_3280	paaJ	3-oxoadipyl-CoA/3-oxo-5;6-dehydrosuberyl-CoA thiolase	84.96
45	F6476_22300	K00632	fadA, fadI; acetyl-CoA acyltransferase [EC:2.3.1.16]	0	COG0183@NOG	I	acetyl-coa acetyltransferase	Pseudomonas_umsongensis_BS3657.gb	BLU31_RS19670	0	acetyl-CoA acetyltransferase	99.75
45	F6476_23180	K00632	fadA, fadI; acetyl-CoA acyltransferase [EC:2.3.1.16]	0	05CHU@bactNOG,COG0183@NOG	I	acetyl-coa acetyltransferase	Pseudomonas_umsongensis_BS3657.gb	BLU31_RS20245	0	acetyl-CoA C-acyltransferase	100
45	F6476_33915	K00632	fadA, fadI; acetyl-CoA acyltransferase [EC:2.3.1.16]	FADA2	05CHU@bactNOG,0QHZJ@gproNOG,16PGG@proNOG,COG0183@NOG	I	Catalyzes the final step of fatty acid oxidation in which acetyl-CoA is released and the CoA ester of a fatty acid two carbons shorter is formed (By similarity)	Pseudomonas_umsongensis_BS3657.gb	BLU31_RS30275	0	acetyl-CoA C-acyltransferase	98.83
46	F6476_27340			PHAJ4	08ZPG@bactNOG,0QT3D@gproNOG,17C6P@proNOG,COG2030@NOG	I	Dehydratase	Pseudomonas_umsongensis_BS3657.gb	BLU31_RS23940	0	MaoC family dehydratase	100
46	F6476_03755	K17865	croR; 3-hydroxybutyryl-CoA dehydratase [EC:4.2.1.55]	PHAJ1	08F01@bactNOG,0RA6W@gproNOG,171D1@proNOG,COG2030@NOG	I	Dehydratase	Pseudomonas_umsongensis_BS3657.gb	BLU31_RS02635	0	3-hydroxybutyryl-CoA dehydratase	100
