# Supplementary material for: Genome analysis of the metabolically versatile Pseudomonas umsongensis GO16: the genetic basis for PET monomer upcycling into polyhydroxyalkanoates
Source: Microb Biotechnol. 2021 Jan 6;14(6):2463–80. doi: 10.1111/1751-7915.13712 (PMC8601165; doi:10.1111/1751-7915.13712)
Supplement: Supplementary file 4 — Table S4. Blast comparison of P. umsongensis GO16 putitave genes taking part in the metabolism of aromatics. The analysis was conducted using the blastp feature of the blast suite and the genome workbench tool at NCBI using known enzymes for comparison (see the experimental procedures section for details). [file MBT2-14-2463-s004.xlsx]

## Sheet: Sheet1
gene name	activity	pathway	central pathway	coordinates	gene no. genebank	complementary genebank	query cover	%id	organism	accession	notes
pcaG_2	protocatechuate 3,4-dioxygenase alpha chain	protocatechuate	b-ketoadipate (pca)	1481091..1481693	F6476_07560	y	100	75.12	Pseudomonas putida	P00436
pcaH_2	protocatechuate 3,4-dioxygenase beta chain	protocatechuate	b-ketoadipate (pca)	1481706..1482425	F6476_07565	y	100	87.03	Pseudomonas putida	P00437
pcaG_1	protocatechuate 3,4-dioxygenase alpha chain	protocatechuate	b-ketoadipate (pca)	743730..744296	F6476_04025	n	98	45.77	Acinetobacter baylyi ADP1	P20371
pcaH_1	protocatechuate 3,4-dioxygenase beta chain	protocatechuate	b-ketoadipate (pca)	743024..743728	F6476_04020	n	94	61.43	Burkholderia cepacia	P15110
pcaR	transcriptional regulator	protocatechuate	b-ketoadipate (pca)	737433..738275	F6476_03990	n	97	85.77	Pseudomonas putida	Q52154
pcaK	transporter	protocatechuate	b-ketoadipate (pca)	738561..739907	F6476_03995	n	100	89.29	Pseudomonas putida	Q51955
pcaB	3-carboxy-cis,cis-muconate cycloisomerase	protocatechuate	b-ketoadipate (pca)	745844..747208	F6476_04035	n	92	78.33	Pseudomonas putida	P32427
pcaD	3-oxoadipate enol-lactonase	protocatechuate	b-ketoadipate (pca)	747220..748026	F6476_04040	n	91	46.72	Acinetobacter baylyi ADP1	P00632
pcaC	4-carboxymuconolactone decarboxylase	protocatechuate	b-ketoadipate (pca)	748037..748429	F6476_04045	n	96	54.76	Acinetobacter baylyi ADP1	P20370
pcaF	Beta-ketoadipyl-CoA thiolase	protocatechuate	b-ketoadipate (pca)	741783..742985	F6476_04015	n	100	90	Pseudomonas putida	Q51956
pcaI_2	3-oxoadipate CoA-transferase subunit A	protocatechuate	b-ketoadipate (pca)	2825749..2826441	F6476_13810	n	93	86.98	Pseudomonas putida	Q01103
pcaJ_2	3-oxoadipate CoA-transferase subunit B	protocatechuate	b-ketoadipate (pca)	2826450..2827091	F6476_13815	n	100	87.79	Pseudomonas putida	P0A101
pcaI_1	3-oxoadipate CoA-transferase subunit A	protocatechuate	b-ketoadipate (pca)	740147..741004	F6476_04005	n	97	89.25	Pseudomonas knackmussii B13	Q8VPF3
pcaJ_1	3-oxoadipate CoA-transferase subunit B	protocatechuate	b-ketoadipate (pca)	741004..741783	F6476_04010	n	98	87.5	Pseudomonas knackmussii B13	Q8VPF2
pcaT	transporter	protocatechuate	b-ketoadipate (pca)	744491..745798	F6476_04030	n	98	68.07	Escherichia coli K12	P0AEX3
catR	transcriptional regulator	catechol	b-ketoadipate (cat)	3883023..3883919	F6476_18450	n	96	69.55	Pseudomonas putida	P20667
catB	muconate cycloisomerase	catechol	b-ketoadipate (cat)	3881750..3883000	F6476_18445	y	89	76.2	Pseudomonas putida	P08310
catC	muconolactone delta-isomerase	catechol	b-ketoadipate (cat)	3881449..3881739	F6476_18440	y	100	76.04	Pseudomonas putida	P00948
catA	catechol 1,2-dioxygenase	catechol	b-ketoadipate (cat)	3880465..3881394	F6476_18435	y	98	54.87	Acinetobacter baylyi ADP1	P07773
benR	transcriptional regulator	benzoate	b-ketoadipate (cat)	3879287..3880246	F6476_18430	y	99	59.18	Pseudomonas putida	Q04710
benA	benzoate 1,2-dioxygenase alpha subunit	benzoate	b-ketoadipate (cat)	3877676..3879040	F6476_18425	y	99	73.51	Pseudomonas putida	P23099
benB	benzoate 1,2-dioxygenase beta subunit	benzoate	b-ketoadipate (cat)	3877191..3877679	F6476_18420	y	100	79.01	Pseudomonas putida	P23100
benC	Benzoate 1,2-dioxygenase, ferredoxin reductase component	benzoate	b-ketoadipate (cat)	3876167..3877180	F6476_18415	y	99	81.25	Pseudomonas putida	P23101
benD	1,2-dihydroxycyclohexa-3,5-diene-1-carboxylate dehydrogenase	benzoate	b-ketoadipate (cat)	3875382..3876155	F6476_18410	y	100	77.13	Pseudomonas putida	P23102
con-alc-DH	conyferyl alcohol dehydrogenase	protocatechuate	b-ketoadipate (pca)	4244892..4245875	F6476_20205	n	93	35.96	Acinetobacter baumannii	Q6Q271	unknown not reported
calB	conyferyl aldehyde dehydrogenase	protocatechuate	b-ketoadipate (pca)	4243258..4244694	F6476_20200	y	95	43.17	Pseudomonas sp. HR199	O86447
ech	enoyl-CoA hydratase/aldolase	protocatechuate	b-ketoadipate (pca)	3819554..3820294	F6476_18130	y	99	40.64	Sinorhizobium meliloti 1021	P50205
vanB	vanillate O-demethylase oxidoreductase	protocatechuate	b-ketoadipate (pca)	3818445..3819395	F6476_18125	y	100	46.23	Pseudomonas sp. HR199	O05617
vanA	vanillate O-demethylase oxygenase subunit	protocatechuate	b-ketoadipate (pca)	3627000..3628028	F6476_17220	y	49	24.62	Pseudomonas sp. HR199	O05616
vdh	vanillin dehydrogenase	protocatechuate	b-ketoadipate (pca)	3626196..3626975	F6476_17215	y	96	31.25	Bacillus subtilis subsp. subtilis str. 168	P39644
hpd	4-hydroxyphenylpyruvate dioxygenase	tyrosine	homogentisate	2376169..2377245	F6476_11735	y	99	99.44	Pseudomonas sp. 'P.J. 874'	P80064
hmgR	transcriptional regulator	homogentisate	homogentisate	277192..277986	F6476_01740	y	100	98.24	Pseudomonas sp. G5(2012)	WP_020796689	ref_seq not swissprot
hmgA	homogentisate 1,2-dioxygenase	homogentisate	homogentisate	278152..279456	F6476_01745	n	100	81.34	Pseudomonas putida KT2440	Q88E47
hmgC	fumarylacetoacetase	homogentisate	homogentisate	279460..280764	F6476_01750	n	95	48.57	Homo sapiens	P16930
hmgB	maleylacetoacetate isomerase	homogentisate	homogentisate	280777..281412	F6476_01755	n	99	42.18	Mus musculus	Q9WVL0
paaX	transcriptional regulator	phenylacetate	phenylacetate	4421531..4422454	F6476_21095	y	98	42.38	Escherichia coli K12	P76086
paaY	transcriptional regulator	phenylacetate	phenylacetate	4422623..4423219	F6476_21100	y	97	62.05	Escherichia coli K12	P77181
paaF	2,3-dehydroadipyl-CoA hydratase	phenylacetate	phenylacetate	4423569..4424342	F6476_21105	n	94	56.97	Escherichia coli K12	P76082
paaG	1,2-epoxyphenylacetyl-CoA isomerase	phenylacetate	phenylacetate	4424382..4425173	F6476_21110	n	99	63.6	Escherichia coli K12	P77467
paaH	3-hydroxyadipyl-CoA dehydrogenase	phenylacetate	phenylacetate	4425177..4426694	F6476_21115	n	96	48.57	Escherichia coli K12	P76083
paaI	acyl-coenzyme A thioesterase	phenylacetate	phenylacetate	4426687..4427136	F6476_21120	n	85	45.31	Escherichia coli K12	P76084
paaJ	3-oxoadipyl-CoA thiolase	phenylacetate	phenylacetate	4427129..4428340	F6476_21125	n	99	72.57	Escherichia coli K12	P0C7L2
paaK	phenylacetate-coenzyme A ligase	phenylacetate	phenylacetate	4428440..4429765	F6476_21130	n	96	86.85	Escherichia coli K12	O33469
paaA	1,2-phenylacetyl-CoA epoxidase, subunit A	phenylacetate	phenylacetate	4430084..4431073	F6476_21135	n	94	67.2	Escherichia coli K12	P76077
paaB	1,2-phenylacetyl-CoA epoxidase, subunit B	phenylacetate	phenylacetate	4431226..4431507	F6476_21140	n	96	60	Escherichia coli K12	P76078
paaC	1,2-phenylacetyl-CoA epoxidase, subunit C	phenylacetate	phenylacetate	4431516..4432277	F6476_21145	n	97	53.85	Escherichia coli K12	P76079
paaD	1,2-phenylacetyl-CoA epoxidase, subunit D	phenylacetate	phenylacetate	4432264..4432797	F6476_21150	n	91	52.47	Escherichia coli K12	P76080
paaE	1,2-phenylacetyl-CoA epoxidase, subunit E	phenylacetate	phenylacetate	4432829..4433905	F6476_21155	n	99	50	Escherichia coli K12	P76081
paaL	transporter	phenylacetate	phenylacetate	4434366..4436012	F6476_21165	n	96	43.96	Corynebacterium glutamicum ATCC 13032	Q8NS49
paaZ	3-oxo-5,6-dehydrosuberyl-CoA semialdehyde dehydrogenase	phenylacetate	phenylacetate	4436048..4438102	F6476_21170	n	98	58.88	Escherichia coli K12	P77455
mhpR	transcriptional regulator	3-(3-hydroxyphenyl)propionate	3-(3-hydroxyphenyl)propionate	3734573..3735361	F6476_17735	y	96	64.68	Escherichia coli K12	P77569
mhpA2	3-(3-hydroxyphenyl)propanoate hydroxylase	3-(3-hydroxyphenyl)propionate	3-(3-hydroxyphenyl)propionate	3735496..3735999	F6476_17740	n	90	72.85	Shigella sonnei Ss046	Q3Z585	Misannotated
mhpA1	3-(3-hydroxyphenyl)propanoate hydroxylase	3-(3-hydroxyphenyl)propionate	3-(3-hydroxyphenyl)propionate	3736026..3737153	n.d.	n	95	74.1	Klebsiella pneumoniae subsp. pneumoniae MGH 78578	A6TAC9	Missing in the annotation
mhpB	3-carboxyethylcatechol 2,3-dioxygenase	3-(3-hydroxyphenyl)propionate	3-(3-hydroxyphenyl)propionate	3737155..3738108	F6476_17745	n	97	71.61	Klebsiella pneumoniae subsp. pneumoniae MGH 78578	A6TAC8
mhpC	2-hydroxy-6-oxonona-2,4-dienedioate hydrolase	3-(3-hydroxyphenyl)propionate	3-(3-hydroxyphenyl)propionate	3738124..3738987	F6476_17750	n	98	77.46	Paraburkholderia xenovorans LB400	Q13QH4
mhpD	2-keto-4-pentenoate hydratase	3-(3-hydroxyphenyl)propionate	3-(3-hydroxyphenyl)propionate	3739002..3739790	F6476_17755	n	99	80.84	Azotobacter vinelandii DJ	C1DRI8
mhpF	acetaldehyde dehydrogenase	3-(3-hydroxyphenyl)propionate	3-(3-hydroxyphenyl)propionate	3739803..3740738	F6476_17760	n	99	86.73	Pseudomonas putida	Q49KG0
mhpE	4-hydroxy-2-oxovalerate aldolase	3-(3-hydroxyphenyl)propionate	3-(3-hydroxyphenyl)propionate	3740749..3741759	F6476_17765	n	98	90.96	Pseudomonas putida	P51019
mhpT	transporter	3-(3-hydroxyphenyl)propionate	3-(3-hydroxyphenyl)propionate	3741849..3743057	F6476_17770	n	96	68.65	Escherichia coli K12	P77589
mhpP	porin	3-(3-hydroxyphenyl)propionate	3-(3-hydroxyphenyl)propionate	3743128..3744399	F6476_17775	n	94	40.93	Pseudomonas putida KT2440	Q88FY7
kynB	kynurenine formamidase	Trp and anthranilate	b-ketoadipate (cat)	20033..20698	F6476_00555	n	95	84.36	Pseudomonas protegens Pf-5	Q4KIP4
kynA	tryptophan 2,3-dioxygenase	Trp and anthranilate	b-ketoadipate (cat)	20695..21549	F6476_00560	n	100	87.32	Pseudomonas protegens Pf-5	Q4KIP3
aroP	transporter	Trp and anthranilate	b-ketoadipate (cat)	21730..23133	F6476_00565	y	94	67.79	Escherichia coli CFT073	Q8FL49
antC	anthranilate dioxygenase reductase	Trp and anthranilate	b-ketoadipate (cat)	23177..24196	F6476_00570	y	99	62.24	Acinetobacter baylyi ADP1	O85675
antB	anthranilate 1,2-dioxygenase small subunit	Trp and anthranilate	b-ketoadipate (cat)	24215..24706	F6476_00575	y	100	56.44	Acinetobacter baylyi ADP1	O85674
antA	anthranilate 1,2-dioxygenase large subunit	Trp and anthranilate	b-ketoadipate (cat)	24709..26097	F6476_00580	y	99	75.33	Acinetobacter baylyi ADP1	O85673
antR	transcriptional regulator	Trp and anthranilate	b-ketoadipate (cat)	26475..27488	F6476_00585	n	92	28.8	Burkholderia cepacia	Q84BZ4
kynR	transcriptional regulator	Trp and anthranilate	b-ketoadipate (cat)	27501..27974	F6476_00590	y	91	41.67	Sinorhizobium meliloti 1021	P56901
kynU	kynureninase	Trp and anthranilate	b-ketoadipate (cat)	28149..29399	F6476_00595	n	100	95.43	Pseudomonas fluorescens	P83788
pdcC	hydroxyquinol 1,2-dioxygenase	hydroxyhydroquinone	b-ketoadipate	2582761..2583633	F6476_12655	n	85	48.62	Rhodococcus opacus	Q6F4M7
pdcF	maleylacetate reductase	hydrohyhydroquinone/hydroquinone	b-ketoadipate	2581657..2582724	F6476_12650	n	100	57.18	Burkholderia cepacia	Q45072
pdcG	aldehyde dehydrogenase	hydroquinone	b-ketoadipate	2580185..2581648	F6476_12645	n	97	46.14	Bacillus subtilis subsp. subtilis str. 168	O34660
pdcD	hypothetical protein	hydroquinone	b-ketoadipate	2579075..2580094	F6476_12640	n	19	26.09	Cryptococcus neoformans var. neoformans JEC21	P0CQ74
pdcE	hypothetical protein	hydroquinone	b-ketoadipate	2578535..2579029	F6476_12635	n	75	35.16	Thermotoga sp. RQ2	B1LAQ6
tphR	transcriptional regulator	terephthalate	b-ketoadipate (pca)	1988068..1988856	F6476_09940	n	89	39.66	Pseudomonas putida	Q52154
tphA2	terephthalate 1,2-dioxygenase, terminal oxygenase component subunit alpha 1	terephthalate	b-ketoadipate (pca)	1986672..1987931	F6476_09935	y	95	69.08	Comamonas sp.	Q3C1E3
tphA3	terephthalate 1,2-dioxygenase, terminal oxygenase component subunit beta 1	terephthalate	b-ketoadipate (pca)	1986187..1986657	F6476_09930	y	94	51.01	Comamonas sp.	Q3C1D4
tphB	1,2-dihydroxy-3,5-cyclohexadiene-1,4-dicarboxylate dehydrogenase	terephthalate	b-ketoadipate (pca)	1985192..1986190	F6476_09925	y	96	50.62	Comamonas sp.	Q3C1E1
tphA1	terephthalate 1,2-dioxygenase, reductase component 2	terephthalate	b-ketoadipate (pca)	1984185..1985195	F6476_09920	y	98	39.94	Comamonas sp.	Q3C1D2
tphK	transporter	terephthalate	b-ketoadipate (pca)	1982772..1984115	F6476_09915	y	97	37.79	Pseudomonas putida	Q51955
feaB	phenylacetaldehyde dehydrogenase	phenylacetaldehyde	phenylacetate	3805139..3806629	F6476_18070	y	99	51.52	Escherichia coli K12	P80668
ped	(S)-1-Phenylethanol dehydrogenase	phenylethanol (phenylacetaldehyde)	phenylacetate	1467490..1468248	F6476_07500	n	99	38.65	Aromatoleum aromaticum EbN1	Q5P5I4
phhA	phenylalanine-4-hydroxylase	phenylalanine (tyrosine)	homogentisate	1016323..1017114	F6476_05440	y	99	85.35	Pseudomonas aeruginosa PAO1	P43334
phhB	pterin-4-alpha-carbinolamine dehydratase	phenylalanine (tyrosine)	homogentisate	1015862..1016218	F6476_05435	y	100	94.92	Pseudomonas aeruginosa LESB58	B7UY63
phhC	Aromatic-amino-acid aminotransferase	phenylalanine (tyrosine)	homogentisate	1014669..1015862	F6476_05430	y	99	76.46	Pseudomonas aeruginosa PAO1	P43336
pobA	p-hydroxybenzoate hydroxylase	p-hydroxybenzoate	b-ketoadipate (pca)	2009172..2010359	F6476_10070	n	100	74.94	Pseudomonas fluorescens	P00438
pobR	transcriptional regulator	p-hydroxybenzoate	b-ketoadipate (pca)	2008084..2008968	F6476_10065	y	79	25.1	Escherichia coli K12	P0A9E0
unknown	aminotransferase for aromatics	p-hydroxybenzoate	b-ketoadipate (pca)	2006947..2007882	F6476_10060	y	23	30.38	Haemophilus influenzae Rd KW20	P44798	unknown not reported
pchR	transcriptional regulator	p-cresol (POB)	b-ketoadipate (pca)	2005035..2006882	F6476_10055	n	92	39.65	Acinetobacter guillouiae	Q43965
pchA	p-hydroxybenzaldehyde dehydrogenase	p-cresol (POB)	b-ketoadipate (pca)	2003206..2004690	F6476_10050	y	98	83.51	Pseudomonas putida	Q59702
pchC	4-cresol dehydrogenase cytochrome c subunit precursor	p-cresol (POB)	b-ketoadipate (pca)	2002817..2003152	F6476_10045	y	100	54.87	Pseudomonas putida	P09787
pchX	hypothetical protein	p-cresol (POB)	b-ketoadipate (pca)	2002114..2002806	F6476_10040	y	100	99.57	Pseudomonas putida	WP_033039544	ref_seq not swissprot
pchF	4-cresol dehydrogenase flavoprotein subunit	p-cresol (POB)	b-ketoadipate (pca)	2000532..2002100	F6476_10035	y	100	81.03	Pseudomonas putida	P09788
dmpK	phenol hydroxylase P0 assembly protein	phenol	b-ketoadipate (cat)	2957366..2957641	F6476_14295	y	86	58.23	Pseudomonas sp. CF600	P19729
dmpL	phenol hydroxylase, P1 oxygenase component	phenol	b-ketoadipate (cat)	2956353..2957348	F6476_14290	y	98	61.04	Pseudomonas sp. CF600	P19730
dmpM	phenol hydroxylase, P2 regulatory component	phenol	b-ketoadipate (cat)	2956084..2956356	F6476_14285	y	100	64.04	Pseudomonas sp. CF600	P19731
dmpN	phenol hydroxylase, P3 oxygenase component	phenol	b-ketoadipate (cat)	2954474..2956030	F6476_14280	y	94	81.87	Pseudomonas sp. CF600	P19732
dmpO	phenol hydroxylase, P4 oxygenase component	phenol	b-ketoadipate (cat)	2954051..2954410	F6476_14275	y	98	64.96	Pseudomonas sp. CF600	P19733
dmpP	phenol hydroxylase, P5 FAD- and [2Fe-2S]-containing reductase component	phenol	b-ketoadipate (cat)	2952979..2954040	F6476_14270	y	100	83.29	Pseudomonas sp. CF600	P19734
unknown	protein involved in meta-pathway of phenol	phenol	b-ketoadipate (cat)	2951972..2952883	F6476_14265	y	100	100	Pseudomonas umsongensis	WP_083349031	ref_seq not swissprot
nahAa	naphthalene dioxygenase ferredoxin-specific reductase	naphthalene	catechol (meta)	46697..47683	F6476_00290	n	100	93.29	Pseudomonas putida	Q52126	plasmid
nahAb	naphthalene 1,2-dioxygenase system ferredoxin subunit	naphthalene	catechol (meta)	47827..48150	F6476_00295	n	97	94.23	Pseudomonas putida	P0A185	plasmid
nahAc	naphthalene 1,2-dioxygenase subunit alpha	naphthalene	catechol (meta)	48212..49561	F6476_00300	n	100	96.88	Pseudomonas putida	P0A110	plasmid
nahAd	naphthalene 1,2-dioxygenase subunit beta	naphthalene	catechol (meta)	49576..50160	F6476_00305	n	100	94.85	Pseudomonas putida	P0A112	plasmid
nahB	1,2-dihydroxy-1,2-dihydronaphthalene dehydrogenase	naphthalene	catechol (meta)	50230..51009	F6476_00310	n	100	98.07	Pseudomonas putida	P0A170	plasmid
nahF	salicylaldehyde dehydrogenase	naphthalene	catechol (meta)	51055..52506	F6476_00315	n	100	96.89	Pseudomonas sp. C18	P0A390	plasmid
nahC	1,2-dihydroxynaphthalene dioxygenase	naphthalene	catechol (meta)	52533..53441	F6476_00320	n	100	100	Pseudomonas putida	P11861	plasmid
nahQ	transcriptional regulator	naphthalene	catechol (meta)	53538..54170	F6476_00325	n	100	85.92	Pseudomonas aeruginosa	P0A145	plasmid
nahE	trans-O-hydroxybenzylidenepyruvate hydratase-aldolase	naphthalene	catechol (meta)	54219..55214	F6476_00330	n	100	100	Pseudomonas putida	Q51947	plasmid
nahD	2-hydroxychromene-2-carboxylate isomerase	naphthalene	catechol (meta)	55479..56090	F6476_00335	n	100	100	Pseudomonas putida	Q51948	plasmid
nahR	transcriptional regulator	naphthalene	catechol (meta)	60274..61176	F6476_00355	n	100	100	Pseudomonas putida	P10183	plasmid
nahG	salicylate hydroxylase	naphthalene	catechol (meta)	61324..62628	F6476_00360	n	100	100	Pseudomonas putida	P23262	plasmid
nahT	iron-sulfur binding electron transfer protein	naphthalene	catechol (meta)	63125..63451	F6476_00370	n	100	100	Pseudomonas putida	P23263	plasmid
nahH	catechol 2,3-dioxygenase	naphthalene	catechol (meta)	63460..64383	F6476_00375	n	100	100	Pseudomonas putida	P08127	plasmid
nahI	2-hydroxymuconic semialdehyde dehydrogenase	naphthalene	catechol (meta)	64418..65878	F6476_00380	n	100	90.33	Pseudomonas sp. CF600	P19059	plasmid
nahN	2-hydroxymuconate semialdehyde hydrolase	naphthalene	catechol (meta)	65886..66767	F6476_00385	n	94	78.62	Pseudomonas sp. CF600	P19076	plasmid
nahL	2-hydroxypent-2,4-dienoate hydratase	naphthalene	catechol (meta)	66782..67567	F6476_00390	n	84	88.24	Pseudomonas putida	P23107	plasmid
nahO	acetaldehyde dehydrogenase	naphthalene	catechol (meta)	67587..68510	F6476_00395	n	100	95.77	Pseudomonas stutzeri	Q9ZI57	plasmid
nahM	4-hydroxy-2-oxovalerate aldolase	naphthalene	catechol (meta)	68522..69562	F6476_00400	n	100	97.98	Pseudomonas putida	P51017	plasmid
nahK	4-oxalocrotonate decarboxylase	naphthalene	catechol (meta)	69559..70353	F6476_00405	n	100	93.56	Pseudomonas putida	P49155	plasmid
nahJ	2-hydroxymuconate tautomerase	naphthalene	catechol (meta)	70408..70599	F6476_00410	n	100	100	Pseudomonas putida	Q9Z43	plasmid
nahX	heme binding protein	naphthalene	catechol (meta)	70607..71029	F6476_00415	n	87	37.4	Citrobacter freundii	P45517	plasmid
nahY	methyl-accepting chemotaxis protein	naphthalene	catechol (meta)	71116..72732	F6476_00420	n	100	100	Pseudomonas putida	Q9Z429	plasmid
